# Supplementary material for: Efficient Recovery of Complete Gut Viral Genomes by Combined Short‐ and Long‐Read Sequencing
Source: Adv Sci (Weinh). 2024 Jan 19;11(13):2305818. doi: 10.1002/advs.202305818 (PMC10987132; doi:10.1002/advs.202305818)
Supplement: Supplementary file 2 — Supplementary Table 1 [file ADVS-11-2305818-s006.xlsx]

## Sheet: Supp table1_new
	Sample id	Age	Sex	In.physiological.period?	Height.(cm)	Weight.(kg)	Have.you.taken.antibiotics.in.the.last.month?	Do.you.have.constipation,.enteritis.and.other.intestinal.diseases?	Have.you.had.diarrhea.recently?
Wuhan	A01	25	Female	N	160	54	N	N	N
Wuhan	A04	24	Female	N	162	55	N	N	N
Wuhan	A06	32	Female	N	155	50	N	N	N
Wuhan	A08	29	Female	N	158	49	N	N	N
Wuhan	A09	28	Female	N	160	50	N	N	N
Wuhan	A107	NA	NA	NA	NA	NA	NA	NA	NA
Wuhan	A11	24	Female	N	163	57.5	N	N	N
Wuhan	A12	35	Female	N	160	47	N	N	N
Wuhan	A13	25	Female	N	155	46	N	N	N
Wuhan	A15	28	Female	N	165	60	N	N	N
Wuhan	A16	22	Female	N	157	44	N	N	N
Wuhan	A18	27	Female	Y	165	54	N	Y	N
Wuhan	B03	30	Male	(NA)	175	56	N	N	N
Wuhan	B13	27	Male	(NA)	172	58	N	N	N
Wuhan	B14	NA	NA	NA	NA	NA	NA	NA	NA
Wuhan	DC05	21	Female	N	160	50	N	N	N
Wuhan	DC09	22	Female	N	159	70	N	N	N
Wuhan	DC13	21	Female	N	170	70	N	N	N
Wuhan	DC14	21	Male	(NA)	168	63	N	N	N
Wuhan	DC15	19	Male	(NA)	182	52.5	N	N	N
Wuhan	DC16	21	Female	N	153	48	N	N	N
Wuhan	DC23	22	Male	(NA)	180	70	N	N	N
Wuhan	DC25	23	Male	(NA)	159	56	N	N	N
Wuhan	DC26	21	Male	(NA)	172	57	N	N	N
Wuhan	DC28	25	Male	(NA)	175	66	N	N	N
Wuhan	f111	NA	NA	NA	NA	NA	NA	NA	NA
Wuhan	f231	NA	NA	NA	NA	NA	NA	NA	NA
Wuhan	f242	NA	NA	NA	NA	NA	NA	NA	NA
Wuhan	f6007	NA	NA	NA	NA	NA	NA	NA	NA
Wuhan	H01	17	Female	N	156	51	N	N	N
Wuhan	H02	18	Female	Y	164	93	N	N	N
Wuhan	H03	18	Female	N	164	57	N	N	N
Wuhan	H09	18	Male	(NA)	167	65	N	N	N
Wuhan	H10	22	Female	N	168	58	N	N	N
Wuhan	H11	21	Male	(NA)	177.5	67	N	N	N
Wuhan	H12	22	Female	N	163	56	N	N	N
Wuhan	H13	NA	NA	NA	NA	NA	NA	NA	NA
Wuhan	H14	23	Male	(NA)	177	81	N	N	N
Wuhan	H16	21	Female	N	162	47	N	N	N
Wuhan	H18	23	Female	Y	160	50	N	N	N
Wuhan	H19	23	Female	N	164	59.5	N	N	N
Wuhan	H22	18	Female	N	160	50	N	N	N
Wuhan	H23	19	Female	Y	152	49.6	N	N	N
Wuhan	H24	18	Female	Y	163	69	N	N	N
Wuhan	H25	22	Male	(NA)	175	70	N	N	N
Wuhan	H27	26	Female	Y	161	51	N	N	N
Wuhan	H28	23	Female	N	157	54	N	N	N
Wuhan	H29	23	Female	N	162	58	N	N	N
Wuhan	H30	25	Female	N	161.7	43	N	N	N
Wuhan	H31	22	Male	(NA)	188	85	N	N	N
Wuhan	H32	22	Male	(NA)	175	62	N	N	N
Wuhan	H34	23	Male	(NA)	185	83	N	N	N
Wuhan	H40	32	Female	N	155	50	N	N	N
Wuhan	H41	23	Male	(NA)	170	60	N	N	N
Wuhan	H42	22	Female	N	165	55	N	N	N
Wuhan	H43	24	Female	N	153	44	N	N	N
Wuhan	H44	28	Male	(NA)	172	70	N	N	N
Wuhan	H45	22	Female	N	161	47	N	N	N
Wuhan	H46	23	Male	(NA)	171.5	62.5	N	N	N
Wuhan	H47	23	Female	N	161	49	N	N	N
Wuhan	H48	23	Male	(NA)	177	72	N	N	N
Wuhan	H49	21	Female	N	156	45	N	N	N
Wuhan	H50	23	Female	N	167	50	N	N	N
Wuhan	H54	22	Male	(NA)	169	52	N	N	N
Wuhan	H55	28	Male	(NA)	170	56	N	N	N
Wuhan	H56	22	Male	(NA)	168	61	N	N	N
Wuhan	H60	22	Male	(NA)	171	59	N	N	N
Wuhan	H62	21	Female	N	155	63.9	N	N	N
Wuhan	H63	20	Female	N	163	50	N	N	N
Wuhan	H65	24	Female	N	172	56	N	N	N
Wuhan	H68	27	Male	(NA)	176	67	N	N	N
Wuhan	H69	18	Male	(NA)	171	54	N	N	N
Wuhan	H73	28	Male	(NA)	168	72	N	N	N
Shanghai	NC150	29	Female	N	158	48	N	N	N
Shanghai	NC151	30	Female	N	163	53	N	N	N
Shanghai	NC152	29	Male	NA	176	80	N	N	N
Shanghai	NC159	28	Male	NA	175	75	N	N	N
Shanghai	NC173	19	Female	N	172	60	N	N	N
Shanghai	NC178	NA	NA	NA	NA	NA	NA	NA	NA
Shanghai	NC183	NA	NA	NA	NA	NA	NA	NA	NA
Shanghai	NC185	24	Female	N	159	50	N	N	N
Shanghai	NC199	NA	NA	NA	NA	NA	NA	NA	NA
Shanghai	NC210	NA	NA	NA	NA	NA	NA	NA	NA
Shanghai	NC304	20	Female	N	173	68	N	N	N
Shanghai	NC308	19	Female	N	163	60	N	N	N
Shanghai	NC317	19	Female	N	162	51	N	N	N
Shanghai	NC318	NA	NA	NA	NA	NA	NA	NA	NA
Shanghai	NC323	20	Male	NA	181	69	N	N	N
Shanghai	NC370	19	Male	NA	187	83	N	N	N
Shanghai	NCF004	29	Female	N	165	60	N	N	N
Shanghai	NCF005	17	Male	NA	183	68	N	N	N
Shanghai	NCF006	18	Male	NA	175	80	N	N	N
Shanghai	NCF026	18	Female	N	170	65	N	N	N
Shanghai	NCF031	17	Female	N	159	50	N	N	N
Shanghai	NCF033	19	Male	NA	175	68	N	N	N
Shanghai	NCF041	17	Male	NA	168	54	N	N	N
Shanghai	NCF044	19	Male	NA	171	82	N	N	N
Shanghai	NCF051	26	Female	N	160	50	N	N	N
Shanghai	NCF055	19	Male	NA	181	66	N	N	N
Shanghai	NCF058	29	Female	NA	173	62	N	N	N
Shanghai	NCF077	18	Male	NA	169	55	N	N	N
Shanghai	NCF098	18	Male	NA	176	59	N	N	N
Shanghai	NCF106	32	Male	NA	173	60	N	N	N
Shanghai	NCF168	28	Male	NA	163	50	N	N	N
Shanghai	NCF171	19	Male	NA	173	66	N	N	N
Wuhan	QM01	29	Female	N	160	50	N	N	N
Wuhan	QM02	22	Male	(NA)	175	82	N	N	N
Wuhan	QM08	24	Female	N	161	61	N	N	N
Wuhan	S02	25	Female	N	162	48	N	N	N
Wuhan	S05	24	Female	N	165	60	N	N	N
Wuhan	S06	24	Female	Y	150	54	N	Y	N
Wuhan	S11	25	Female	Y	158	45	N	N	N
Wuhan	S19	NA	NA	NA	NA	NA	NA	NA	NA
Wuhan	SK02	22	Male	(NA)	181	90	N	N	N
Wuhan	SK03	19	Male	(NA)	178	66	N	N	N
Wuhan	SK05	19	Male	(NA)	178	69	N	N	N
Wuhan	SK06	21	Female	Y	158	44	N	N	Y
Wuhan	SK08	21	Female	Y	151	47	N	N	N
Wuhan	SK12	21	Female	N	163	58	N	N	N
Wuhan	SK14	21	Female	N	162	52.5	N	N	N
Wuhan	SK19	25	Female	N	154	84	N	N	N
Wuhan	SK20	24	Male	(NA)	180	75	N	N	N
Wuhan	SK22	35	Male	(NA)	170	67	N	N	N
Wuhan	SK27	22	Male	(NA)	181	70	N	N	N
Wuhan	SK28	21	Male	(NA)	168	59	N	N	N
Wuhan	SK41	20	Male	(NA)	165	55	N	N	N
Wuhan	SK42	21	Female	N	163	64.5	N	N	N
Wuhan	SK43	21	Female	N	157	51	N	N	N
Wuhan	SK44	28	Male	(NA)	174	62	N	N	N
Wuhan	SK47	21	Female	Y	174	53	N	N	Y
Wuhan	SK51	22	Female	N	161.5	50	N	N	N
Wuhan	SK54	21	Female	N	160	46.2	N	N	N
Wuhan	SK55	22.8	Male	(NA)	174	59	N	N	N
Wuhan	SML01	23	Female	N	163	55	N	N	N
