# Supplementary material for: Efficient Recovery of Complete Gut Viral Genomes by Combined Short‐ and Long‐Read Sequencing
Source: Adv Sci (Weinh). 2024 Jan 19;11(13):2305818. doi: 10.1002/advs.202305818 (PMC10987132; doi:10.1002/advs.202305818)
Supplement: Supplementary file 3 — Supplementary Table 2 [file ADVS-11-2305818-s007.xlsx]

## Sheet: Supp table2
Genome	Origin	Kingdom	Phylum	Class	Order	Family	Genus	Length	VC	Lifestyle	Type	Novelty	Annotation	Prevalence	BacHost	Complete	Checkv_quality	miuvig_quality	Completeness	Contamination	Host	MCP	Primase	Terminase
A01_contig_275_pilon	TGS	Viruses	Uroviricota	Caudoviricetes	Unassigned	Orlajensenviridae	Unassigned	47060	VC_1	uncertain_virulent	Normal	Identical	≥2 Software	0.0148148	Not Available	Others	High-quality	High-quality	100	0	Bacteria	N	Y	N
A01_NODE_46	TGS	Viruses	Uroviricota	Caudoviricetes	Unassigned	Straboviridae	Unassigned	46489	VC_1	uncertain_virulent	Normal	Identical	≥2 Software	0.0222222	Not Available	Circular	Complete	High-quality	100	0	Bacteria	N	Y	N
A01_opera_contig_87	TGS	Viruses	Uroviricota	Caudoviricetes	Unassigned	Salasmaviridae	Unassigned	43332	VC_1	uncertain_virulent	Normal	Identical	≥2 Software	0.0148148	Not Available	Others	High-quality	High-quality	94.22	0	Bacteria	N	Y	N
A09_contig_685_pilon	TGS	Viruses	Uroviricota	Caudoviricetes	Unassigned	Salasmaviridae	Unassigned	46283	VC_1	uncertain_virulent	Normal	Identical	≥2 Software	0.00740741	Not Available	Others	High-quality	High-quality	100	0	Bacteria	N	Y	N
A09_NODE_53	TGS	Viruses	Uroviricota	Caudoviricetes	Unassigned	Peduoviridae	Unassigned	46337	VC_1	uncertain_virulent	Normal	Identical	≥2 Software	0.00740741	Not Available	Circular	Complete	High-quality	100	0	Bacteria	N	Y	N
A16_contig_164_pilon	TGS	Viruses	Uroviricota	Caudoviricetes	Unassigned	Peduoviridae	Unassigned	45761	VC_1	uncertain_virulent	Normal	Identical	≥2 Software	0.0148148	Not Available	Others	High-quality	High-quality	99.78	0	Bacteria	N	Y	N
A16_NODE_29	Both	Viruses	Uroviricota	Caudoviricetes	Unassigned	Salasmaviridae	Unassigned	46509	VC_1	uncertain_virulent	Normal	Identical	≥2 Software	0.0222222	Not Available	Circular	Complete	High-quality	100	0	Bacteria	N	Y	N
B03_NODE_32	TGS	Viruses	Uroviricota	Caudoviricetes	Unassigned	Chaseviridae	Unassigned	44889	VC_1	uncertain_virulent	Normal	Identical	≥2 Software	0.00740741	Not Available	Others	High-quality	High-quality	97.88	0	Bacteria	N	Y	N
DC26_contig_967_pilon	TGS	Viruses	Uroviricota	Caudoviricetes	Unassigned	Straboviridae	Unassigned	46298	VC_1	uncertain_virulent	Normal	Identical	≥2 Software	0.0222222	Not Available	Others	High-quality	High-quality	100	0	Bacteria	N	Y	N
DC26_NODE_58	TGS	Viruses	Uroviricota	Caudoviricetes	Unassigned	Drexlerviridae	Unassigned	46406	VC_1	uncertain_virulent	Normal	Identical	≥2 Software	0.0222222	Not Available	Others	High-quality	High-quality	100	0	Bacteria	N	Y	N
H23_contig_276_pilon	TGS	Viruses	Uroviricota	Caudoviricetes	Unassigned	Casjensviridae	Unassigned	46481	VC_1	uncertain_virulent	Normal	Identical	≥2 Software	0.00740741	Not Available	Others	High-quality	High-quality	100	0	Bacteria	N	Y	N
H23_NODE_55	TGS	Viruses	Uroviricota	Caudoviricetes	Unassigned	Salasmaviridae	Unassigned	46646	VC_1	uncertain_virulent	Normal	Identical	≥2 Software	0.00740741	Not Available	Circular	Complete	High-quality	100	0	Bacteria	N	Y	N
H23_opera_contig_32	TGS	Viruses	Uroviricota	Caudoviricetes	Unassigned	Casjensviridae	Unassigned	45605	VC_1	uncertain_virulent	Normal	Identical	≥2 Software	0.00740741	Not Available	Others	High-quality	High-quality	99.44	0	Bacteria	N	Y	N
NCF044_contig_1403_pilon	TGS	Viruses	Uroviricota	Caudoviricetes	Unassigned	Peduoviridae	Unassigned	46722	VC_1	uncertain_virulent	Normal	Identical	≥2 Software	0.00740741	Not Available	Others	High-quality	High-quality	100	0	Bacteria	N	Y	N
NCF044_contig-120_30	NGS	Viruses	Uroviricota	Caudoviricetes	Unassigned	Salasmaviridae	Unassigned	46645	VC_1	uncertain_virulent	Normal	Identical	≥2 Software	0.00740741	Not Available	Others	High-quality	High-quality	100	0	Bacteria	N	Y	N
NCF044_NODE_58	TGS	Viruses	Uroviricota	Caudoviricetes	Unassigned	Salasmaviridae	Unassigned	46777	VC_1	uncertain_virulent	Normal	Identical	≥2 Software	0.00740741	Not Available	Circular	Complete	High-quality	100	0	Bacteria	N	Y	N
NCF051_contig_20_pilon	TGS	Viruses	Uroviricota	Caudoviricetes	Unassigned	Casjensviridae	Unassigned	46100	VC_1	uncertain_virulent	Normal	Identical	≥2 Software	0.0222222	Not Available	Others	High-quality	High-quality	100	0	Bacteria	N	Y	N
NCF051_contig-120_29	NGS	Viruses	Uroviricota	Caudoviricetes	Unassigned	Salasmaviridae	Unassigned	46418	VC_1	uncertain_virulent	Normal	Identical	≥2 Software	0.0222222	Not Available	Others	Complete	High-quality	100	0	Bacteria	N	Y	N
NCF051_NODE_39	TGS	Viruses	Uroviricota	Caudoviricetes	Unassigned	Drexlerviridae	Unassigned	46354	VC_1	uncertain_virulent	Normal	Identical	≥2 Software	0.0222222	Not Available	Others	Complete	High-quality	100	0	Bacteria	N	Y	N
NCF055_contig_144_pilon	TGS	Viruses	Uroviricota	Caudoviricetes	Unassigned	Straboviridae	Unassigned	45873	VC_1	uncertain_virulent	Normal	Identical	≥2 Software	0.00740741	Not Available	Others	High-quality	High-quality	100	0	Bacteria	N	Y	N
NCF055_NODE_23	TGS	Viruses	Uroviricota	Caudoviricetes	Unassigned	Herelleviridae	Unassigned	45269	VC_1	uncertain_virulent	Normal	Identical	≥2 Software	0.00740741	Not Available	Others	High-quality	High-quality	98.72	0	Bacteria	N	Y	N
NCF055_opera_contig_14	TGS	Viruses	Uroviricota	Caudoviricetes	Unassigned	Straboviridae	Unassigned	44919	VC_1	uncertain_virulent	Normal	Identical	≥2 Software	0.00740741	Not Available	Others	High-quality	High-quality	97.87	0	Bacteria	N	Y	N
NCF168_contig_308_pilon	TGS	Viruses	Uroviricota	Caudoviricetes	Unassigned	Peduoviridae	Unassigned	46815	VC_1	uncertain_virulent	Normal	Identical	≥2 Software	0.00740741	Not Available	Others	High-quality	High-quality	100	0	Bacteria	N	Y	N
NCF168_contig-120_24	NGS	Viruses	Uroviricota	Caudoviricetes	Unassigned	Peduoviridae	Unassigned	46738	VC_1	uncertain_virulent	Normal	Identical	≥2 Software	0.00740741	Not Available	Others	High-quality	High-quality	100	0	Bacteria	N	Y	N
QM08_NODE_44	TGS	Viruses	Uroviricota	Caudoviricetes	Unassigned	Peduoviridae	Unassigned	42536	VC_1	uncertain_virulent	Normal	Identical	≥2 Software	0.0148148	Not Available	Others	High-quality	High-quality	92.74	0	Bacteria	N	Y	N
SK20_contig_1820_pilon	Both	Viruses	Uroviricota	Caudoviricetes	Unassigned	Mesyanzhinovviridae	Unassigned	46287	VC_1	uncertain_virulent	Normal	Identical	≥2 Software	0.00740741	Not Available	Others	High-quality	High-quality	100	0	Bacteria	N	Y	N
SK20_NODE_48	TGS	Viruses	Uroviricota	Caudoviricetes	Unassigned	Ackermannviridae	Unassigned	46246	VC_1	uncertain_virulent	Normal	Identical	1 Software	0.00740741	Not Available	Others	High-quality	High-quality	100	0	Bacteria	N	Y	N
SK20_opera_contig_49	TGS	Viruses	Uroviricota	Caudoviricetes	Unassigned	Peduoviridae	Unassigned	44945	VC_1	uncertain_virulent	Normal	Identical	1 Software	0.00740741	Not Available	Others	High-quality	High-quality	98.02	0	Bacteria	N	Y	N
SK43_contig_679_pilon	TGS	Viruses	Uroviricota	Caudoviricetes	Unassigned	Salasmaviridae	Unassigned	46363	VC_1	uncertain_virulent	Normal	Identical	≥2 Software	0.00740741	Median confidence	Others	High-quality	High-quality	100	0	Bacteria	N	Y	N
SK43_NODE_66	TGS	Viruses	Uroviricota	Caudoviricetes	Unassigned	Peduoviridae	Unassigned	46418	VC_1	uncertain_virulent	Normal	Identical	1 Software	0.00740741	Not Available	Others	Complete	High-quality	100	0	Bacteria	N	Y	N
SK43_opera_contig_45	TGS	Viruses	Uroviricota	Caudoviricetes	Unassigned	Peduoviridae	Unassigned	45835	VC_1	uncertain_virulent	Normal	Identical	1 Software	0.00740741	Not Available	Others	High-quality	High-quality	99.86	0	Bacteria	N	Y	N
A11_contig_70_pilon	TGS	Viruses	Nucleocytoviricota	Megaviricetes	Imitervirales	Mimiviridae	Mimivirus	185335	VC_10	virulent	Normal	Identical	≥2 Software	0.0888889	Not Available	Others	High-quality	High-quality	100	0	Dietary/Environmental/Nonhuman Viruses	N	N	N
A11_contig-120_0	NGS	Viruses	Nucleocytoviricota	Megaviricetes	Imitervirales	Mimiviridae	Mimivirus	186430	VC_10	virulent	Normal	Identical	≥2 Software	0.0888889	Not Available	Others	High-quality	High-quality	100	0	Dietary/Environmental/Nonhuman Viruses	N	N	N
B13_NODE_1	TGS	Viruses	Nucleocytoviricota	Megaviricetes	Imitervirales	Mimiviridae	Mimivirus	185219	VC_10	virulent	crAssphage	Identical	≥2 Software	0	Not Available	Others	Complete	High-quality	100	0	Dietary/Environmental/Nonhuman Viruses	N	N	N
DC26_NODE_2	TGS	Viruses	Nucleocytoviricota	Megaviricetes	Imitervirales	Mimiviridae	Mimivirus	184421	VC_10	virulent	crAssphage	Identical	≥2 Software	0.0888889	Not Available	Others	High-quality	High-quality	100	0	Dietary/Environmental/Nonhuman Viruses	N	N	N
H11_contig_97_pilon	TGS	Viruses	Nucleocytoviricota	Megaviricetes	Imitervirales	Mimiviridae	Mimivirus	182694	VC_10	virulent	Normal	Identical	≥2 Software	0.0962963	Not Available	Circular	Complete	High-quality	100	0	Dietary/Environmental/Nonhuman Viruses	N	N	N
H29_contig-120_0	Both	Viruses	Nucleocytoviricota	Megaviricetes	Imitervirales	Mimiviridae	Mimivirus	184847	VC_10	virulent	Normal	Identical	≥2 Software	0.0814815	Not Available	Circular	Complete	High-quality	100	0	Dietary/Environmental/Nonhuman Viruses	N	N	N
H49_contig_174_pilon	TGS	Viruses	Uroviricota	Caudoviricetes	Unassigned	Unassigned	Fromanvirus	232320	VC_10	uncertain_virulent	crAssphage	Partially	≥2 Software	0.103704	High confidence	Others	High-quality	High-quality	100	8.85	Bacteria	N	Y	N
H49_NODE_4	TGS	Viruses	Nucleocytoviricota	Megaviricetes	Imitervirales	Mimiviridae	Mimivirus	183402	VC_10	virulent	crAssphage	Identical	≥2 Software	0	Not Available	Others	High-quality	High-quality	99.97	0	Dietary/Environmental/Nonhuman Viruses	N	N	N
H63_contig-120_0	NGS	Viruses	Nucleocytoviricota	Megaviricetes	Imitervirales	Mimiviridae	Mimivirus	179499	VC_10	virulent	Normal	Identical	≥2 Software	0.0888889	Not Available	Circular	Complete	High-quality	100	0	Dietary/Environmental/Nonhuman Viruses	N	N	N
H63_NODE_2	TGS	Viruses	Nucleocytoviricota	Megaviricetes	Imitervirales	Mimiviridae	Mimivirus	179488	VC_10	virulent	Normal	Identical	≥2 Software	0	Not Available	Others	High-quality	High-quality	97.83	0	Dietary/Environmental/Nonhuman Viruses	N	N	N
NC323_contig-120_4	NGS	Viruses	Nucleocytoviricota	Megaviricetes	Imitervirales	Mimiviridae	Mimivirus	185609	VC_10	virulent	crAssphage	Identical	≥2 Software	0.0888889	Not Available	Circular	Complete	High-quality	100	0	Dietary/Environmental/Nonhuman Viruses	N	N	N
NCF041_contig_80_pilon	TGS	Viruses	Nucleocytoviricota	Megaviricetes	Imitervirales	Mimiviridae	Mimivirus	228970	VC_10	uncertain_virulent	crAssphage	Partially	≥2 Software	0.0666667	Median confidence	Others	High-quality	High-quality	100	5.68	Dietary/Environmental/Nonhuman Viruses	N	N	N
NCF051_contig-120_0	NGS	Viruses	Nucleocytoviricota	Megaviricetes	Imitervirales	Mimiviridae	Mimivirus	184833	VC_10	virulent	Normal	Identical	≥2 Software	0.0962963	Not Available	Circular	Complete	High-quality	100	0	Dietary/Environmental/Nonhuman Viruses	N	N	N
NCF051_NODE_2	TGS	Viruses	Nucleocytoviricota	Megaviricetes	Imitervirales	Mimiviridae	Mimivirus	184771	VC_10	uncertain_virulent	Normal	Identical	≥2 Software	0.0962963	Not Available	Circular	Complete	High-quality	100	0	Dietary/Environmental/Nonhuman Viruses	N	N	N
QM08_contig-120_0	NGS	Viruses	Nucleocytoviricota	Megaviricetes	Imitervirales	Mimiviridae	Mimivirus	186020	VC_10	uncertain_virulent	Normal	Identical	≥2 Software	0.0888889	Not Available	Circular	High-quality	High-quality	100	0	Dietary/Environmental/Nonhuman Viruses	N	N	N
QM08_NODE_1	TGS	Viruses	Nucleocytoviricota	Megaviricetes	Imitervirales	Mimiviridae	Mimivirus	185996	VC_10	virulent	Normal	Identical	≥2 Software	0.0888889	Not Available	Circular	High-quality	High-quality	100	0	Dietary/Environmental/Nonhuman Viruses	N	N	N
SK43_contig_607_pilon	TGS	Viruses	Nucleocytoviricota	Megaviricetes	Imitervirales	Mimiviridae	Mimivirus	170552	VC_10	virulent	crAssphage	Identical	≥2 Software	0.0814815	Not Available	Others	High-quality	High-quality	92.96	0	Dietary/Environmental/Nonhuman Viruses	N	N	N
A11_contig_200_pilon	TGS	Viruses	Uroviricota	Caudoviricetes	Unassigned	Peduoviridae	Unassigned	47570	VC_100	uncertain_temperate	Normal	Identical	≥2 Software	0.0222222	High confidence	Others	High-quality	High-quality	100	0	Bacteria	N	N	Y
A11_contig-120_28	NGS	Viruses	Uroviricota	Caudoviricetes	Unassigned	Salasmaviridae	Unassigned	47689	VC_100	uncertain_temperate	Normal	Identical	≥2 Software	0.0222222	Not Available	Circular	Complete	High-quality	100	0	Bacteria	N	N	Y
A11_NODE_32	TGS	Viruses	Uroviricota	Caudoviricetes	Unassigned	Salasmaviridae	Unassigned	47436	VC_100	uncertain_temperate	Normal	Identical	≥2 Software	0.0222222	Median confidence	Others	Complete	High-quality	100	0	Bacteria	N	N	Y
H48_contig_404_pilon	TGS	Viruses	Uroviricota	Caudoviricetes	Unassigned	Salasmaviridae	Unassigned	45491	VC_100	uncertain_temperate	Normal	Identical	1 Software	0.0222222	High confidence	Others	High-quality	High-quality	99.72	0	Bacteria	N	N	Y
H48_NODE_60	TGS	Viruses	Uroviricota	Caudoviricetes	Unassigned	Straboviridae	Unassigned	45131	VC_100	uncertain_temperate	Normal	Identical	1 Software	0.0296296	Median confidence	Others	High-quality	High-quality	98.94	0	Bacteria	N	N	Y
B03_contig_32_pilon	TGS	Viruses	Unassigned	Naldaviricetes	Lefavirales	Baculoviridae	Alphabaculovirus	74360	VC_1000	temperate	Normal	Partially	1 Software	0.00740741	Median confidence	Others	High-quality	High-quality	93.37	0	Dietary/Environmental/Nonhuman Viruses	N	N	N
B03_NODE_15	TGS	Viruses	Unassigned	Naldaviricetes	Lefavirales	Baculoviridae	Alphabaculovirus	79653	VC_1000	temperate	Normal	Partially	1 Software	0.00740741	Not Available	Others	High-quality	High-quality	100	0	Dietary/Environmental/Nonhuman Viruses	N	N	N
H44_contig-120_13	NGS	Viruses	Uroviricota	Caudoviricetes	Unassigned	Demerecviridae	Epseptimavirus	39431	VC_10000	uncertain_virulent	Normal	Identical	≥2 Software	0.0148148	High confidence	Others	High-quality	High-quality	96.14	0	Bacteria	N	Y	Y
H44_contig-120_130	NGS	Unassigned	Unassigned	Unassigned	Unassigned	Unassigned	Unassigned	8110	VC_10001	uncertain_virulent	Normal	Identical	≥2 Software	0.00740741	Not Available	Others	Low-quality	Genome-fragment	13.06	0	Unknown	N	N	N
H44_contig-120_132	NGS	Unassigned	Unassigned	Unassigned	Unassigned	Unassigned	Unassigned	7995	VC_10002	temperate	Normal	Novel	≥2 Software	0.0222222	Not Available	Others	Low-quality	Genome-fragment	10.23	0	Unknown	N	Y	N
H44_contig-120_134	NGS	Viruses	Uroviricota	Caudoviricetes	Unassigned	Unassigned	Fromanvirus	7870	VC_10003	uncertain_virulent	Normal	Novel	≥2 Software	0.0444444	Not Available	Others	Low-quality	Genome-fragment	2.54	0	Bacteria	N	N	N
H44_contig-120_137	NGS	Viruses	Nucleocytoviricota	Megaviricetes	Algavirales	Phycodnaviridae	Chlorovirus	7778	VC_10004	uncertain_virulent	Normal	Novel	≥2 Software	0.00740741	Not Available	Others	Low-quality	Genome-fragment	5.06	0	Dietary/Environmental/Nonhuman Viruses	N	N	N
H44_contig-120_14	NGS	Viruses	Uroviricota	Caudoviricetes	Unassigned	Demerecviridae	Tequintavirus	38512	VC_10005	uncertain_temperate	Normal	Partially	≥2 Software	0.0148148	Not Available	Others	Low-quality	Genome-fragment	49.91	0	Bacteria	N	N	N
H44_contig-120_146	NGS	Viruses	Uroviricota	Caudoviricetes	Unassigned	Siphoviridae	Unassigned	7469	VC_10006	uncertain_temperate	Normal	Identical	≥2 Software	0.0518519	Not Available	Others	Low-quality	Genome-fragment	22.33	0	Bacteria	N	N	N
H44_contig-120_147	NGS	Unassigned	Unassigned	Unassigned	Unassigned	Unassigned	Unassigned	7449	VC_10007	uncertain_virulent	Normal	Identical	≥2 Software	0.0148148	Not Available	Others	Not-determined	Genome-fragment	NA	0	Unknown	N	N	N
H44_contig-120_149	NGS	Unassigned	Unassigned	Unassigned	Unassigned	Unassigned	Unassigned	7391	VC_10008	temperate	Normal	Partially	≥2 Software	0.037037	Median confidence	Others	Low-quality	Genome-fragment	16.77	0	Unknown	N	N	Y
H44_contig-120_16	NGS	Viruses	Uroviricota	Caudoviricetes	Unassigned	Straboviridae	Unassigned	36072	VC_10009	uncertain_temperate	Normal	Identical	≥2 Software	0.00740741	High confidence	Others	High-quality	High-quality	97.81	0	Bacteria	N	N	N
B03_contig_50_pilon	TGS	Viruses	Uroviricota	Caudoviricetes	Unassigned	Unassigned	Cimandefvirus	38928	VC_1001	uncertain_temperate	Normal	Identical	1 Software	0.0148148	Not Available	Others	High-quality	High-quality	100	0	Bacteria	N	N	Y
B03_NODE_42	TGS	Viruses	Uroviricota	Caudoviricetes	Unassigned	Unassigned	Cimandefvirus	41866	VC_1001	uncertain_temperate	Normal	Identical	1 Software	0.0148148	Not Available	Others	High-quality	High-quality	100	0	Bacteria	N	N	Y
H44_contig-120_164	NGS	Viruses	Uroviricota	Caudoviricetes	Unassigned	Unassigned	Lederbergvirus	6914	VC_10010	temperate	Normal	Identical	≥2 Software	0.037037	Median confidence	Others	Low-quality	Genome-fragment	16.38	0	Bacteria	N	N	N
H44_contig-120_176	NGS	Unassigned	Unassigned	Unassigned	Unassigned	Unassigned	Unassigned	6341	VC_10011	uncertain_virulent	Normal	Novel	≥2 Software	0.00740741	Not Available	Circular	Complete	High-quality	100	0	Unknown	N	N	N
H44_contig-120_179	NGS	Viruses	Uroviricota	Caudoviricetes	Unassigned	Unassigned	Klausavirus	6266	VC_10012	uncertain_temperate	Normal	Identical	≥2 Software	0.00740741	Not Available	Others	Low-quality	Genome-fragment	15.74	0	Bacteria	N	N	Y
H44_contig-120_184	NGS	Viruses	Uroviricota	Caudoviricetes	Unassigned	Straboviridae	Tulanevirus	6065	VC_10013	virulent	Normal	Novel	≥2 Software	0.00740741	High confidence	Others	High-quality	High-quality	99.38	0	Bacteria	N	N	N
H44_contig-120_185	NGS	Unassigned	Unassigned	Unassigned	Unassigned	Unassigned	Unassigned	6032	VC_10014	temperate	Normal	Identical	≥2 Software	0.0592593	Median confidence	Others	Low-quality	Genome-fragment	15.93	0	Unknown	Y	N	N
H44_contig-120_19	NGS	Unassigned	Unassigned	Unassigned	Unassigned	Unassigned	Unassigned	28926	VC_10015	uncertain_virulent	Normal	Identical	≥2 Software	0.00740741	Median confidence	Others	Medium-quality	Genome-fragment	65.17	0	Unknown	N	N	N
H44_contig-120_192	NGS	Unassigned	Unassigned	Unassigned	Unassigned	Unassigned	Unassigned	5839	VC_10016	uncertain_virulent	Normal	Identical	≥2 Software	0.00740741	Not Available	Others	Not-determined	Genome-fragment	NA	0	Unknown	N	N	N
H44_contig-120_193	NGS	Unassigned	Unassigned	Unassigned	Unassigned	Unassigned	Unassigned	5837	VC_10017	temperate	Normal	Identical	≥2 Software	0.00740741	High confidence	Others	Low-quality	Genome-fragment	10.7	0	Unknown	N	N	N
H44_contig-120_194	NGS	Viruses	Uroviricota	Caudoviricetes	Unassigned	Unassigned	Laroyevirus	5832	VC_10018	uncertain_temperate	Normal	Novel	≥2 Software	0.00740741	Not Available	Others	Low-quality	Genome-fragment	11.62	0	Bacteria	N	N	N
H44_contig-120_20	NGS	Unassigned	Unassigned	Unassigned	Unassigned	Unassigned	Unassigned	28847	VC_10019	uncertain_temperate	Normal	Identical	≥2 Software	0.00740741	High confidence	Others	Medium-quality	Genome-fragment	63.58	0	Unknown	N	N	Y
B03_contig_57_pilon	TGS	Viruses	Nucleocytoviricota	Pokkesviricetes	Chitovirales	Poxviridae	Betaentomopoxvirus	38901	VC_1002	temperate	Normal	Novel	≥2 Software	0.00740741	Median confidence	Circular	High-quality	High-quality	100	0	Human virus	N	N	Y
B03_NODE_57	TGS	Viruses	Nucleocytoviricota	Pokkesviricetes	Chitovirales	Poxviridae	Betaentomopoxvirus	38863	VC_1002	temperate	Normal	Novel	≥2 Software	0.00740741	High confidence	Others	High-quality	High-quality	100	0	Human virus	N	N	Y
H44_contig-120_206	NGS	Unassigned	Unassigned	Unassigned	Unassigned	Unassigned	Unassigned	5569	VC_10020	uncertain_temperate	Normal	Novel	≥2 Software	0.0148148	Median confidence	Others	Low-quality	Genome-fragment	9.21	0	Unknown	N	N	N
H44_contig-120_216	NGS	Viruses	Uroviricota	Caudoviricetes	Unassigned	Unassigned	Timquatrovirus	5350	VC_10022	temperate	Normal	Novel	≥2 Software	0.0148148	Median confidence	Others	Low-quality	Genome-fragment	10.8	0	Bacteria	N	N	N
H44_contig-120_22	NGS	Unassigned	Unassigned	Unassigned	Unassigned	Unassigned	Unassigned	27261	VC_10023	uncertain_virulent	Normal	Identical	≥2 Software	0.00740741	Median confidence	Others	Low-quality	Genome-fragment	40.18	0	Unknown	N	N	N
H44_contig-120_227	NGS	Unassigned	Unassigned	Unassigned	Unassigned	Unassigned	Unassigned	5187	VC_10024	temperate	Normal	Identical	≥2 Software	0.00740741	Not Available	Others	Low-quality	Genome-fragment	12.43	0	Unknown	N	N	N
H44_contig-120_24	NGS	Viruses	Uroviricota	Caudoviricetes	Unassigned	Unassigned	Korravirus	25254	VC_10025	uncertain_virulent	Normal	Identical	≥2 Software	0.0592593	Not Available	Others	Medium-quality	Genome-fragment	72.34	0	Bacteria	N	N	N
H44_contig-120_28	NGS	Viruses	Uroviricota	Caudoviricetes	Unassigned	Herelleviridae	Schiekvirus	24662	VC_10026	uncertain_temperate	Normal	Partially	≥2 Software	0.00740741	Not Available	Others	Low-quality	Genome-fragment	31.96	0	Bacteria	N	Y	N
H44_contig-120_3	NGS	Viruses	Nucleocytoviricota	Megaviricetes	Imitervirales	Mimiviridae	Mimivirus	70434	VC_10027	uncertain_temperate	Normal	Identical	1 Software	0.00740741	Not Available	Others	High-quality	High-quality	100	0	Dietary/Environmental/Nonhuman Viruses	N	N	N
H44_contig-120_37	NGS	Viruses	Preplasmiviricota	Tectiliviricetes	Rowavirales	Adenoviridae	Mastadenovirus	20178	VC_10029	uncertain_temperate	Normal	Novel	≥2 Software	0.00740741	Median confidence	Others	Low-quality	Genome-fragment	49.34	0	Human virus	N	N	Y
B03_contig_61_pilon	TGS	Viruses	Uroviricota	Caudoviricetes	Unassigned	Orlajensenviridae	Unassigned	30265	VC_1003	uncertain_temperate	Normal	Identical	≥2 Software	0.0148148	Median confidence	Circular	Medium-quality	Genome-fragment	86.49	0	Bacteria	N	N	Y
B03_NODE_86	TGS	Viruses	Uroviricota	Caudoviricetes	Unassigned	Salasmaviridae	Unassigned	29931	VC_1003	uncertain_temperate	Normal	Identical	≥2 Software	0.00740741	Not Available	Others	Medium-quality	Genome-fragment	85.54	0	Bacteria	N	N	Y
H44_contig-120_4	NGS	Viruses	Unassigned	Naldaviricetes	Lefavirales	Baculoviridae	Alphabaculovirus	68635	VC_10030	uncertain_temperate	Normal	Identical	≥2 Software	0.00740741	High confidence	Circular	Complete	High-quality	100	0	Dietary/Environmental/Nonhuman Viruses	N	Y	N
H44_contig-120_42	Both	Viruses	Uroviricota	Caudoviricetes	Unassigned	Unassigned	Lederbergvirus	18601	VC_10031	temperate	Normal	Novel	≥2 Software	0.0222222	Median confidence	Others	Low-quality	Genome-fragment	43.99	0	Bacteria	N	N	N
H44_contig-120_45	NGS	Viruses	Nucleocytoviricota	Pokkesviricetes	Chitovirales	Poxviridae	Centapoxvirus	18329	VC_10032	uncertain_temperate	Normal	Identical	≥2 Software	0.00740741	High confidence	Others	Medium-quality	Genome-fragment	55.32	0	Human virus	N	N	Y
H44_contig-120_5	NGS	Viruses	Nucleocytoviricota	Pokkesviricetes	Chitovirales	Poxviridae	Betaentomopoxvirus	64233	VC_10034	uncertain_temperate	Normal	Partially	≥2 Software	0.0148148	Not Available	Others	Low-quality	Genome-fragment	41.86	10.5	Human virus	N	N	N
H44_contig-120_53	NGS	Viruses	Uroviricota	Caudoviricetes	Unassigned	Casjensviridae	Unassigned	16450	VC_10035	uncertain_temperate	Normal	Identical	≥2 Software	0.00740741	Median confidence	Others	Low-quality	Genome-fragment	36.99	0	Bacteria	N	N	N
H44_contig-120_56	NGS	Unassigned	Unassigned	Unassigned	Unassigned	Unassigned	Unassigned	16135	VC_10036	uncertain_temperate	Normal	Partially	≥2 Software	0.00740741	High confidence	Others	Low-quality	Genome-fragment	29.48	0	Unknown	Y	N	N
H44_contig-120_6	NGS	Viruses	Nucleocytoviricota	Megaviricetes	Imitervirales	Mimiviridae	Mimivirus	56032	VC_10038	uncertain_temperate	Normal	Partially	≥2 Software	0.00740741	Not Available	Others	Low-quality	Genome-fragment	32.7	0	Dietary/Environmental/Nonhuman Viruses	N	Y	N
B03_contig_65_pilon	TGS	Viruses	Nucleocytoviricota	Pokkesviricetes	Chitovirales	Poxviridae	Betaentomopoxvirus	39137	VC_1004	uncertain_temperate	Normal	Identical	1 Software	0.00740741	Not Available	Others	High-quality	High-quality	100	0	Human virus	N	N	Y
B03_NODE_54	TGS	Viruses	Nucleocytoviricota	Pokkesviricetes	Chitovirales	Poxviridae	Betaentomopoxvirus	39099	VC_1004	temperate	Normal	Identical	1 Software	0.00740741	Not Available	Others	High-quality	High-quality	100	0	Human virus	N	N	Y
H44_contig-120_71	NGS	Viruses	Uroviricota	Caudoviricetes	Unassigned	Casjensviridae	Unassigned	12829	VC_10040	uncertain_temperate	Normal	Identical	≥2 Software	0.0296296	Not Available	Others	Low-quality	Genome-fragment	23.6	0	Bacteria	N	N	N
H44_contig-120_72	NGS	Viruses	Uroviricota	Caudoviricetes	Unassigned	Mesyanzhinovviridae	Unassigned	12800	VC_10041	uncertain_temperate	Normal	Identical	≥2 Software	0.00740741	Not Available	Others	Low-quality	Genome-fragment	29.83	0	Bacteria	N	N	N
H44_contig-120_74	NGS	Viruses	Uroviricota	Caudoviricetes	Unassigned	Unassigned	Shapirovirus	12446	VC_10042	uncertain_virulent	Normal	Novel	≥2 Software	0.0444444	Not Available	Others	Low-quality	Genome-fragment	6.22	0	Bacteria	N	N	N
H44_contig-120_78	Both	Viruses	Uroviricota	Caudoviricetes	Unassigned	Unassigned	Lederbergvirus	12000	VC_10044	temperate	Normal	Identical	≥2 Software	0.0222222	Median confidence	Others	Low-quality	Genome-fragment	26.58	0	Bacteria	N	N	N
H44_contig-120_84	NGS	Unassigned	Unassigned	Unassigned	Unassigned	Unassigned	Unassigned	11712	VC_10045	uncertain_temperate	Normal	Identical	≥2 Software	0.0222222	Not Available	Others	Low-quality	Genome-fragment	27.22	0	Unknown	N	N	N
H44_contig-120_85	NGS	Unassigned	Unassigned	Unassigned	Unassigned	Unassigned	Unassigned	11654	VC_10046	uncertain_virulent	Normal	Identical	≥2 Software	0.0148148	Not Available	Others	Low-quality	Genome-fragment	28.53	0	Unknown	N	N	N
H44_contig-120_89	NGS	Unassigned	Unassigned	Unassigned	Unassigned	Unassigned	Unassigned	11475	VC_10047	uncertain_temperate	Normal	Identical	≥2 Software	0.00740741	Median confidence	Others	Low-quality	Genome-fragment	20.31	0	Unknown	N	N	N
H44_contig-120_9	NGS	Viruses	Uroviricota	Caudoviricetes	Unassigned	Herelleviridae	Harbinvirus	45335	VC_10048	uncertain_temperate	Normal	Partially	≥2 Software	0.00740741	Median confidence	Others	Complete	High-quality	100	0	Bacteria	N	N	N
H44_contig-120_97	NGS	Viruses	Nucleocytoviricota	Megaviricetes	Imitervirales	Mimiviridae	Mimivirus	10700	VC_10049	temperate	Normal	Identical	≥2 Software	0.0148148	Median confidence	Others	Low-quality	Genome-fragment	11	0	Dietary/Environmental/Nonhuman Viruses	N	N	N
B03_contig_69_pilon	TGS	Viruses	Uroviricota	Caudoviricetes	Unassigned	Salasmaviridae	Unassigned	34040	VC_1005	uncertain_temperate	Normal	Identical	1 Software	0.0148148	High confidence	Circular	High-quality	High-quality	95.81	0	Bacteria	N	N	Y
B03_NODE_74	TGS	Viruses	Uroviricota	Caudoviricetes	Unassigned	Peduoviridae	Unassigned	33761	VC_1005	uncertain_temperate	Normal	Identical	1 Software	0.0148148	Median confidence	Circular	High-quality	High-quality	95.03	0	Bacteria	N	N	Y
H45_contig-120_0	NGS	Viruses	Nucleocytoviricota	Megaviricetes	Imitervirales	Mimiviridae	Mimivirus	130648	VC_10050	uncertain_temperate	Normal	Partially	≥2 Software	0.00740741	Median confidence	Others	Medium-quality	Genome-fragment	75.99	0	Dietary/Environmental/Nonhuman Viruses	N	N	N
H45_contig-120_10	NGS	Viruses	Uroviricota	Caudoviricetes	Unassigned	Unassigned	Marthavirus	50902	VC_10051	uncertain_temperate	Normal	Identical	≥2 Software	0.0222222	Not Available	Circular	Complete	High-quality	100	0	Bacteria	Y	N	N
H45_contig-120_102	NGS	Unassigned	Unassigned	Unassigned	Unassigned	Unassigned	Unassigned	13956	VC_10052	uncertain_temperate	Normal	Partially	≥2 Software	0.00740741	Not Available	Others	Low-quality	Genome-fragment	34.8	0	Unknown	N	Y	N
H45_contig-120_103	NGS	Viruses	Uroviricota	Caudoviricetes	Unassigned	Straboviridae	Unassigned	13715	VC_10053	virulent	Normal	Novel	≥2 Software	0.00740741	Not Available	Others	Low-quality	Genome-fragment	45.74	0	Bacteria	N	N	N
H45_contig-120_105	NGS	Viruses	Uroviricota	Caudoviricetes	Unassigned	Unassigned	Certrevirus	13475	VC_10054	uncertain_temperate	Normal	Partially	≥2 Software	0.00740741	Not Available	Others	Low-quality	Genome-fragment	8.5	0	Bacteria	N	N	N
H45_contig-120_109	NGS	Viruses	Uroviricota	Caudoviricetes	Unassigned	Autographiviridae	Kotilavirus	13080	VC_10055	virulent	Normal	Identical	≥2 Software	0.00740741	Not Available	Others	Low-quality	Genome-fragment	23.36	0	Bacteria	N	N	N
H45_contig-120_110	NGS	Unassigned	Unassigned	Unassigned	Unassigned	Unassigned	Unassigned	12942	VC_10056	uncertain_virulent	Normal	Identical	≥2 Software	0.037037	Median confidence	Others	Low-quality	Genome-fragment	9.72	0	Unknown	N	N	N
H45_contig-120_119	NGS	Viruses	Uroviricota	Caudoviricetes	Unassigned	Zierdtviridae	Unassigned	11947	VC_10057	uncertain_temperate	Normal	Identical	≥2 Software	0.00740741	Not Available	Others	Low-quality	Genome-fragment	14.83	0	Bacteria	N	N	N
H45_contig-120_126	NGS	Unassigned	Unassigned	Unassigned	Unassigned	Unassigned	Unassigned	11466	VC_10058	uncertain_virulent	Normal	Partially	≥2 Software	0.0148148	Median confidence	Others	Low-quality	Genome-fragment	17.84	0	Unknown	N	N	N
H45_contig-120_129	NGS	Unassigned	Unassigned	Unassigned	Unassigned	Unassigned	Unassigned	11342	VC_10059	uncertain_temperate	Normal	Novel	≥2 Software	0.0222222	Not Available	Others	Low-quality	Genome-fragment	27.07	0	Unknown	N	N	N
B03_NODE_146	TGS	Viruses	Uroviricota	Caudoviricetes	Unassigned	Orlajensenviridae	Unassigned	16358	VC_1006	uncertain_virulent	Normal	Identical	≥2 Software	0.0296296	Not Available	Others	Medium-quality	Genome-fragment	72.64	0	Bacteria	N	N	N
NC150_contig-120_173	Both	Viruses	Uroviricota	Caudoviricetes	Unassigned	Peduoviridae	Unassigned	16292	VC_1006	uncertain_virulent	Normal	Novel	≥2 Software	0.0222222	Median confidence	Circular	Medium-quality	Genome-fragment	72.81	0	Bacteria	N	N	N
H45_contig-120_13	NGS	Viruses	Uroviricota	Caudoviricetes	Unassigned	Unassigned	Audreyjarvisvirus	45654	VC_10060	temperate	Normal	Partially	≥2 Software	0.00740741	Median confidence	Circular	Complete	High-quality	100	0	Bacteria	N	N	Y
H45_contig-120_14	NGS	Viruses	Uroviricota	Caudoviricetes	Unassigned	Peduoviridae	Unassigned	44769	VC_10061	uncertain_temperate	Normal	Novel	≥2 Software	0.00740741	High confidence	Circular	Complete	High-quality	100	0	Bacteria	N	N	N
H45_contig-120_142	NGS	Viruses	Uroviricota	Caudoviricetes	Unassigned	Straboviridae	Moonvirus	10443	VC_10062	uncertain_virulent	Normal	Partially	≥2 Software	0.0148148	Not Available	Others	Low-quality	Genome-fragment	7.69	0	Bacteria	N	N	N
H45_contig-120_169	NGS	Viruses	Nucleocytoviricota	Megaviricetes	Imitervirales	Mimiviridae	Mimivirus	8698	VC_10063	uncertain_temperate	Normal	Novel	≥2 Software	0.00740741	Not Available	Others	Low-quality	Genome-fragment	5.48	0	Dietary/Environmental/Nonhuman Viruses	N	N	N
H45_contig-120_17	NGS	Unassigned	Unassigned	Unassigned	Unassigned	Unassigned	Unassigned	40899	VC_10064	uncertain_temperate	Normal	Novel	1 Software	0.00740741	Median confidence	Others	Complete	High-quality	100	0	Unknown	N	Y	Y
H45_contig-120_18	NGS	Viruses	Nucleocytoviricota	Pokkesviricetes	Chitovirales	Poxviridae	Betaentomopoxvirus	40654	VC_10065	uncertain_temperate	Normal	Partially	≥2 Software	0.00740741	Not Available	Others	Low-quality	Genome-fragment	25.64	0	Human virus	N	N	N
H45_contig-120_183	NGS	Viruses	Uroviricota	Caudoviricetes	Unassigned	Salasmaviridae	Unassigned	8098	VC_10066	uncertain_virulent	Normal	Identical	≥2 Software	0.00740741	Not Available	Others	Low-quality	Genome-fragment	2.59	57.76	Bacteria	N	N	N
H45_contig-120_184	NGS	Viruses	Nucleocytoviricota	Megaviricetes	Algavirales	Phycodnaviridae	Chlorovirus	8080	VC_10067	temperate	Normal	Novel	≥2 Software	0.0296296	Median confidence	Others	Low-quality	Genome-fragment	18.79	0	Dietary/Environmental/Nonhuman Viruses	N	N	N
H45_contig-120_187	NGS	Unassigned	Unassigned	Unassigned	Unassigned	Unassigned	Unassigned	8007	VC_10068	temperate	Normal	Identical	≥2 Software	0.0148148	High confidence	Others	Low-quality	Genome-fragment	22.5	0	Unknown	Y	N	N
H45_contig-120_188	NGS	Unassigned	Unassigned	Unassigned	Unassigned	Unassigned	Unassigned	7957	VC_10069	temperate	Normal	Identical	≥2 Software	0.0518519	Not Available	Others	Low-quality	Genome-fragment	19.16	0	Unknown	N	N	N
B03_NODE_219	TGS	Viruses	Uroviricota	Caudoviricetes	Unassigned	Guelinviridae	Brucesealvirus	12248	VC_1007	uncertain_temperate	Normal	Novel	≥2 Software	0.0148148	Not Available	Circular	Medium-quality	Genome-fragment	89.85	0	Bacteria	N	N	N
H31_NODE_186	TGS	Viruses	Uroviricota	Caudoviricetes	Unassigned	Guelinviridae	Brucesealvirus	13003	VC_1007	uncertain_temperate	Normal	Novel	≥2 Software	0.00740741	Not Available	Others	High-quality	High-quality	95.63	0	Bacteria	N	N	N
H45_contig-120_198	NGS	Viruses	Uroviricota	Caudoviricetes	Unassigned	Unassigned	Traversvirus	7623	VC_10071	uncertain_temperate	Normal	Identical	≥2 Software	0.00740741	Not Available	Others	Low-quality	Genome-fragment	9.86	0	Bacteria	N	N	N
H45_contig-120_20	NGS	Viruses	Uroviricota	Caudoviricetes	Unassigned	Unassigned	Fromanvirus	38659	VC_10072	uncertain_temperate	Normal	Partially	≥2 Software	0.00740741	High confidence	Circular	High-quality	High-quality	98.67	0	Bacteria	N	N	Y
H45_contig-120_205	NGS	Viruses	Peploviricota	Herviviricetes	Herpesvirales	Herpesviridae	Roseolovirus	7481	VC_10073	temperate	Normal	Partially	≥2 Software	0.00740741	Not Available	Others	Low-quality	Genome-fragment	18.33	0	Human virus	N	Y	N
H45_contig-120_21	NGS	Viruses	Uroviricota	Caudoviricetes	Unassigned	Unassigned	Vedamuthuvirus	37413	VC_10074	uncertain_temperate	Normal	Novel	≥2 Software	0.00740741	Median confidence	Others	High-quality	High-quality	95.55	0	Bacteria	N	N	N
H45_contig-120_215	NGS	Unassigned	Unassigned	Unassigned	Unassigned	Unassigned	Unassigned	7257	VC_10075	uncertain_virulent	Normal	Identical	≥2 Software	0.00740741	Median confidence	Others	Low-quality	Genome-fragment	1.15	72.74	Unknown	N	N	N
H45_contig-120_22	NGS	Viruses	Uroviricota	Caudoviricetes	Unassigned	Unassigned	Barbavirus	36760	VC_10076	temperate	Normal	Novel	1 Software	0.0148148	Not Available	Others	High-quality	High-quality	100	0	Bacteria	Y	N	N
H45_contig-120_23	NGS	Viruses	Unassigned	Naldaviricetes	Lefavirales	Baculoviridae	Alphabaculovirus	36145	VC_10078	uncertain_temperate	Normal	Partially	≥2 Software	0.00740741	Not Available	Others	Low-quality	Genome-fragment	39.51	0	Dietary/Environmental/Nonhuman Viruses	Y	N	N
B03_NODE_322	Both	Unassigned	Unassigned	Unassigned	Unassigned	Unassigned	Unassigned	8792	VC_1008	uncertain_temperate	Normal	Identical	≥2 Software	0.0148148	Not Available	Others	Low-quality	Genome-fragment	24.13	0	Unknown	N	N	N
H09_contig-120_766	NGS	Viruses	Uroviricota	Caudoviricetes	Unassigned	Unassigned	Doucettevirus	9592	VC_1008	uncertain_temperate	Normal	Identical	≥2 Software	0.00740741	Not Available	Others	Low-quality	Genome-fragment	26.33	0	Bacteria	N	N	N
H45_contig-120_246	NGS	Viruses	Uroviricota	Caudoviricetes	Unassigned	Siphoviridae	Unassigned	6476	VC_10080	uncertain_temperate	Normal	Novel	≥2 Software	0.00740741	Not Available	Others	Low-quality	Genome-fragment	7.08	0	Bacteria	N	N	N
H45_contig-120_247	NGS	Viruses	Uroviricota	Caudoviricetes	Unassigned	Herelleviridae	Caeruleovirus	6466	VC_10081	temperate	Normal	Identical	≥2 Software	0.00740741	Not Available	Others	Low-quality	Genome-fragment	8.04	0	Bacteria	N	N	N
H45_contig-120_26	NGS	Viruses	Uroviricota	Caudoviricetes	Unassigned	Unassigned	Leicestervirus	35384	VC_10083	uncertain_temperate	Normal	Partially	≥2 Software	0.00740741	High confidence	Others	Medium-quality	Genome-fragment	86.67	0	Bacteria	N	N	Y
H45_contig-120_265	NGS	Unassigned	Unassigned	Unassigned	Unassigned	Unassigned	Unassigned	6264	VC_10085	uncertain_temperate	Normal	Identical	≥2 Software	0.162963	Not Available	Others	Low-quality	Genome-fragment	13.02	0	Unknown	N	N	N
H45_contig-120_266	NGS	Unassigned	Unassigned	Unassigned	Unassigned	Unassigned	Unassigned	6252	VC_10086	temperate	Normal	Identical	≥2 Software	0.0148148	Median confidence	Others	Low-quality	Genome-fragment	13.78	0	Unknown	N	N	N
H45_contig-120_267	NGS	Viruses	Uroviricota	Caudoviricetes	Unassigned	Siphoviridae	Unassigned	6246	VC_10087	temperate	Normal	Partially	≥2 Software	0.00740741	Not Available	Others	Low-quality	Genome-fragment	10.58	0	Bacteria	N	N	N
H45_contig-120_27	NGS	Viruses	Uroviricota	Caudoviricetes	Unassigned	Demerecviridae	Epseptimavirus	35100	VC_10088	temperate	Normal	Identical	≥2 Software	0.0148148	Median confidence	Circular	Complete	High-quality	100	0	Bacteria	N	N	Y
H45_contig-120_289	NGS	Unassigned	Unassigned	Unassigned	Unassigned	Unassigned	Unassigned	5709	VC_10090	uncertain_temperate	Normal	Partially	≥2 Software	0.00740741	Not Available	Others	Low-quality	Genome-fragment	6.24	0	Unknown	N	N	N
H45_contig-120_29	NGS	Viruses	Uroviricota	Caudoviricetes	Unassigned	Straboviridae	Unassigned	33280	VC_10091	uncertain_temperate	Normal	Identical	1 Software	0.00740741	Not Available	Others	High-quality	High-quality	100	0	Bacteria	Y	N	N
H45_contig-120_298	NGS	Unassigned	Unassigned	Unassigned	Unassigned	Unassigned	Unassigned	5534	VC_10092	uncertain_temperate	Normal	Novel	≥2 Software	0.00740741	Not Available	Others	Low-quality	Genome-fragment	10.67	0	Unknown	N	N	N
H45_contig-120_3	NGS	Viruses	Nucleocytoviricota	Megaviricetes	Imitervirales	Mimiviridae	Mimivirus	98790	VC_10093	virulent	Normal	Identical	≥2 Software	0.0222222	Not Available	Others	Medium-quality	Genome-fragment	52.75	0	Dietary/Environmental/Nonhuman Viruses	N	N	N
H45_contig-120_317	NGS	Viruses	Uroviricota	Caudoviricetes	Unassigned	Unassigned	Vividuovirus	5204	VC_10094	temperate	Normal	Partially	≥2 Software	0.0148148	Not Available	Others	Low-quality	Genome-fragment	16.44	0	Bacteria	N	N	N
H45_contig-120_32	NGS	Viruses	Uroviricota	Caudoviricetes	Unassigned	Straboviridae	Unassigned	32650	VC_10095	uncertain_temperate	Normal	Identical	≥2 Software	0.00740741	Not Available	Others	Low-quality	Genome-fragment	31.3	0	Bacteria	N	Y	N
H45_contig-120_34	NGS	Viruses	Uroviricota	Caudoviricetes	Unassigned	Chaseviridae	Unassigned	30812	VC_10096	uncertain_temperate	Normal	Partially	≥2 Software	0.0148148	Not Available	Others	Low-quality	Genome-fragment	19.6	0	Bacteria	N	Y	N
H45_contig-120_38	NGS	Viruses	Nucleocytoviricota	Megaviricetes	Imitervirales	Mimiviridae	Mimivirus	30005	VC_10097	uncertain_temperate	Normal	Identical	≥2 Software	0.00740741	Median confidence	Others	Low-quality	Genome-fragment	17.66	0	Dietary/Environmental/Nonhuman Viruses	N	N	N
H45_contig-120_39	NGS	Viruses	Uroviricota	Caudoviricetes	Unassigned	Casjensviridae	Unassigned	29720	VC_10098	temperate	Normal	Partially	≥2 Software	0.0222222	High confidence	Others	Medium-quality	Genome-fragment	63.45	0	Bacteria	N	N	N
H45_contig-120_4	NGS	Viruses	Uroviricota	Caudoviricetes	Unassigned	Demerecviridae	Cetovirus	91193	VC_10099	uncertain_virulent	Normal	Identical	≥2 Software	0.0222222	Not Available	Others	Low-quality	Genome-fragment	48.75	0	Bacteria	N	N	N
A12_contig-120_10	NGS	Viruses	Uroviricota	Caudoviricetes	Unassigned	Unassigned	Fromanvirus	62548	VC_101	uncertain_temperate	Normal	Identical	≥2 Software	0.0222222	High confidence	Circular	Complete	High-quality	100	0	Bacteria	N	N	N
H09_contig-120_16	NGS	Viruses	Uroviricota	Caudoviricetes	Unassigned	Unassigned	Fromanvirus	62531	VC_101	uncertain_temperate	Normal	Identical	≥2 Software	0.00740741	High confidence	Others	Complete	High-quality	100	0	Bacteria	N	N	N
NCF106_contig_582_pilon	TGS	Viruses	Uroviricota	Caudoviricetes	Unassigned	Unassigned	Fromanvirus	62979	VC_101	uncertain_temperate	Normal	Identical	≥2 Software	0.00740741	Median confidence	Others	High-quality	High-quality	100	0	Bacteria	N	N	N
NCF106_contig-120_1	NGS	Viruses	Uroviricota	Caudoviricetes	Unassigned	Unassigned	Fromanvirus	62857	VC_101	uncertain_temperate	Normal	Identical	≥2 Software	0.00740741	High confidence	Others	High-quality	High-quality	100	0	Bacteria	N	N	N
NCF106_opera_contig_3	TGS	Viruses	Uroviricota	Caudoviricetes	Unassigned	Unassigned	Fromanvirus	65651	VC_101	uncertain_temperate	Normal	Identical	≥2 Software	0.00740741	High confidence	Others	High-quality	High-quality	100	0	Bacteria	N	N	N
B13_contig_101_pilon	TGS	Viruses	Nucleocytoviricota	Megaviricetes	Imitervirales	Mimiviridae	Mimivirus	51450	VC_1010	uncertain_virulent	Normal	Novel	≥2 Software	0.00740741	Not Available	Circular	High-quality	High-quality	96.76	0	Dietary/Environmental/Nonhuman Viruses	N	N	N
B13_NODE_30	TGS	Viruses	Nucleocytoviricota	Megaviricetes	Imitervirales	Mimiviridae	Mimivirus	46845	VC_1010	uncertain_virulent	Normal	Novel	≥2 Software	0.00740741	Not Available	Others	Medium-quality	Genome-fragment	88.11	0	Dietary/Environmental/Nonhuman Viruses	N	N	N
H45_contig-120_40	NGS	Viruses	Uroviricota	Caudoviricetes	Unassigned	Straboviridae	Pseudotevenvirus	29607	VC_10100	uncertain_temperate	Normal	Identical	≥2 Software	0.00740741	Not Available	Others	Low-quality	Genome-fragment	40.1	0	Bacteria	Y	N	Y
H45_contig-120_42	NGS	Viruses	Uroviricota	Caudoviricetes	Unassigned	Guelinviridae	Unassigned	27217	VC_10101	uncertain_temperate	Normal	Novel	≥2 Software	0.00740741	Median confidence	Others	Medium-quality	Genome-fragment	80.25	0	Bacteria	Y	N	N
H45_contig-120_46	NGS	Unassigned	Unassigned	Unassigned	Unassigned	Unassigned	Unassigned	26064	VC_10102	uncertain_temperate	Normal	Identical	≥2 Software	0.00740741	Not Available	Others	Medium-quality	Genome-fragment	57.26	0	Unknown	N	N	N
H45_contig-120_49	NGS	Viruses	Negarnaviricota	Monjiviricetes	Mononegavirales	Rhabdoviridae	Ledantevirus	24419	VC_10103	uncertain_virulent	Normal	Identical	≥2 Software	0.0222222	Not Available	Others	Low-quality	Genome-fragment	18.35	0	Human virus	N	N	N
H45_contig-120_5	NGS	Viruses	Nucleocytoviricota	Pokkesviricetes	Chitovirales	Poxviridae	Betaentomopoxvirus	89455	VC_10104	uncertain_temperate	Normal	Identical	≥2 Software	0.00740741	Median confidence	Others	Medium-quality	Genome-fragment	52.57	0	Human virus	N	Y	N
H45_contig-120_56	NGS	Viruses	Uroviricota	Caudoviricetes	Unassigned	Peduoviridae	Unassigned	21914	VC_10105	temperate	Normal	Identical	≥2 Software	0.0222222	Median confidence	Others	Low-quality	Genome-fragment	48.3	0	Bacteria	N	N	N
H45_contig-120_6	NGS	Viruses	Uroviricota	Caudoviricetes	Unassigned	Unassigned	Kenoshavirus	58584	VC_10106	uncertain_temperate	Normal	Identical	≥2 Software	0.00740741	Not Available	Circular	Complete	High-quality	100	0	Bacteria	N	N	N
H45_contig-120_70	NGS	Viruses	Nucleocytoviricota	Pokkesviricetes	Chitovirales	Poxviridae	Avipoxvirus	19830	VC_10109	temperate	Normal	Novel	≥2 Software	0.00740741	Not Available	Others	Low-quality	Genome-fragment	12.82	0	Human virus	N	N	N
B13_contig_103_pilon	TGS	Viruses	Uroviricota	Caudoviricetes	Unassigned	Casjensviridae	Unassigned	42788	VC_1011	uncertain_virulent	Normal	Identical	≥2 Software	0.00740741	High confidence	Others	High-quality	High-quality	100	0	Bacteria	N	N	N
B13_contig-120_26	NGS	Viruses	Uroviricota	Caudoviricetes	Unassigned	Straboviridae	Unassigned	42795	VC_1011	uncertain_virulent	Normal	Identical	≥2 Software	0.00740741	High confidence	Others	High-quality	High-quality	100	0	Bacteria	N	N	N
H45_contig-120_75	NGS	Viruses	Nucleocytoviricota	Pokkesviricetes	Chitovirales	Poxviridae	Betaentomopoxvirus	18290	VC_10110	uncertain_temperate	Normal	Novel	≥2 Software	0.0148148	Not Available	Others	Medium-quality	Genome-fragment	53.86	0	Human virus	Y	N	N
H45_contig-120_76	NGS	Viruses	Uroviricota	Caudoviricetes	Unassigned	Unassigned	Jimmervirus	17688	VC_10111	uncertain_temperate	Normal	Partially	≥2 Software	0.00740741	Median confidence	Others	Low-quality	Genome-fragment	11.15	0	Bacteria	N	N	N
H45_contig-120_77	NGS	Unassigned	Unassigned	Unassigned	Unassigned	Unassigned	Unassigned	17619	VC_10112	uncertain_temperate	Normal	Identical	≥2 Software	0.0222222	Not Available	Others	Low-quality	Genome-fragment	30.58	0	Unknown	N	N	Y
H45_contig-120_8	Both	Viruses	Uroviricota	Caudoviricetes	Unassigned	Straboviridae	Unassigned	57730	VC_10113	uncertain_temperate	Normal	Novel	1 Software	0.0444444	Median confidence	Others	High-quality	High-quality	100	0	Bacteria	Y	N	N
H45_contig-120_83	NGS	Unassigned	Unassigned	Unassigned	Unassigned	Unassigned	Unassigned	16280	VC_10114	uncertain_temperate	Normal	Novel	≥2 Software	0.00740741	Not Available	Others	Low-quality	Genome-fragment	8.28	0	Unknown	N	N	N
H45_contig-120_89	NGS	Viruses	Uroviricota	Caudoviricetes	Unassigned	Straboviridae	Unassigned	15476	VC_10115	temperate	Normal	Identical	≥2 Software	0.00740741	Not Available	Others	Low-quality	Genome-fragment	45.7	0	Bacteria	Y	N	N
H45_contig-120_98	NGS	Viruses	Uroviricota	Caudoviricetes	Unassigned	Salasmaviridae	Unassigned	14301	VC_10116	uncertain_temperate	Normal	Partially	≥2 Software	0.00740741	Median confidence	Others	Low-quality	Genome-fragment	8.23	0	Bacteria	N	N	N
H45_contig-120_99	NGS	Viruses	Uroviricota	Caudoviricetes	Unassigned	Unassigned	Bridgettevirus	14070	VC_10117	temperate	Normal	Novel	≥2 Software	0.00740741	Median confidence	Others	Low-quality	Genome-fragment	36.3	0	Bacteria	N	N	N
H46_contig-120_149	NGS	Viruses	Uroviricota	Caudoviricetes	Unassigned	Guelinviridae	Unassigned	27130	VC_10118	uncertain_temperate	Normal	Novel	≥2 Software	0.00740741	Not Available	Others	Low-quality	Genome-fragment	14.88	0	Bacteria	N	N	N
H46_contig-120_228	NGS	Unassigned	Unassigned	Unassigned	Unassigned	Unassigned	Unassigned	17496	VC_10119	uncertain_temperate	Normal	Novel	≥2 Software	0.00740741	Not Available	Others	Low-quality	Genome-fragment	25.36	0	Unknown	N	N	N
B13_contig-120_11	NGS	Unassigned	Unassigned	Unassigned	Unassigned	Unassigned	Unassigned	51300	VC_1012	uncertain_virulent	Normal	Identical	≥2 Software	0.0148148	Median confidence	Others	Medium-quality	Genome-fragment	68.5	0	Unknown	N	N	N
H09_contig-120_111	NGS	Unassigned	Unassigned	Unassigned	Unassigned	Unassigned	Unassigned	37895	VC_1012	uncertain_virulent	Normal	Identical	≥2 Software	0.0148148	Not Available	Others	Medium-quality	Genome-fragment	51.05	0	Unknown	N	N	N
H46_contig-120_260	NGS	Viruses	Uroviricota	Caudoviricetes	Unassigned	Straboviridae	Unassigned	15615	VC_10120	uncertain_virulent	Normal	Novel	≥2 Software	0.0148148	Median confidence	Others	Medium-quality	Genome-fragment	70.93	0	Bacteria	N	N	N
H46_contig-120_345	NGS	Unassigned	Unassigned	Unassigned	Unassigned	Unassigned	Unassigned	11613	VC_10121	uncertain_temperate	Normal	Identical	≥2 Software	0.00740741	High confidence	Others	Low-quality	Genome-fragment	45.85	0	Unknown	N	N	N
H46_contig-120_377	NGS	Viruses	Uroviricota	Caudoviricetes	Unassigned	Drexlerviridae	Unassigned	10506	VC_10122	uncertain_temperate	Normal	Partially	≥2 Software	0.0148148	Not Available	Others	Low-quality	Genome-fragment	19.39	0	Bacteria	N	N	N
H46_contig-120_533	NGS	Viruses	Uroviricota	Caudoviricetes	Unassigned	Drexlerviridae	Rogunavirus	7432	VC_10124	uncertain_temperate	Normal	Novel	≥2 Software	0.00740741	Not Available	Others	Low-quality	Genome-fragment	18.51	0	Bacteria	N	N	N
H46_contig-120_680	NGS	Viruses	Uroviricota	Caudoviricetes	Unassigned	Unassigned	Lederbergvirus	5518	VC_10125	temperate	Normal	Identical	≥2 Software	0.0222222	Median confidence	Others	Low-quality	Genome-fragment	13.55	0	Bacteria	N	N	N
H46_contig-120_73	NGS	Viruses	Nucleocytoviricota	Pokkesviricetes	Chitovirales	Poxviridae	Betaentomopoxvirus	51439	VC_10126	uncertain_temperate	Normal	Identical	≥2 Software	0.00740741	Median confidence	Others	High-quality	High-quality	93.87	0	Human virus	N	N	Y
H46_contig-120_74	NGS	Viruses	Nucleocytoviricota	Megaviricetes	Imitervirales	Mimiviridae	Mimivirus	50575	VC_10127	uncertain_temperate	Normal	Partially	≥2 Software	0.00740741	Median confidence	Others	Medium-quality	Genome-fragment	65.55	0	Dietary/Environmental/Nonhuman Viruses	N	N	N
H46_contig-120_99	NGS	Viruses	Uroviricota	Caudoviricetes	Unassigned	Schitoviridae	Pacinivirus	40528	VC_10129	uncertain_temperate	Normal	Partially	≥2 Software	0.00740741	Median confidence	Others	Low-quality	Genome-fragment	26.03	0	Bacteria	N	N	N
B13_contig-120_13	NGS	Viruses	Uroviricota	Caudoviricetes	Unassigned	Unassigned	Fromanvirus	48711	VC_1013	uncertain_temperate	Normal	Novel	≥2 Software	0.0222222	Not Available	Circular	Complete	High-quality	100	0	Bacteria	N	N	N
B13_NODE_28	TGS	Viruses	Uroviricota	Caudoviricetes	Unassigned	Unassigned	Fromanvirus	48677	VC_1013	uncertain_temperate	Normal	Novel	1 Software	0.0222222	Not Available	Others	Complete	High-quality	100	0	Bacteria	N	N	N
H46_contig_200_pilon	TGS	Viruses	Uroviricota	Caudoviricetes	Unassigned	Unassigned	Uetakevirus	43735	VC_10132	uncertain_temperate	Normal	Identical	1 Software	0.037037	Not Available	Circular	High-quality	High-quality	100	0	Bacteria	N	N	N
H46_contig_227_pilon	TGS	Unassigned	Unassigned	Unassigned	Unassigned	Unassigned	Unassigned	18528	VC_10135	uncertain_temperate	Normal	Partially	≥2 Software	0.0666667	Not Available	Others	Low-quality	Genome-fragment	27.49	44.21	Unknown	N	N	Y
H46_contig_242_pilon	TGS	Viruses	Nucleocytoviricota	Megaviricetes	Imitervirales	Mimiviridae	Mimivirus	283918	VC_10136	uncertain_virulent	Normal	Novel	1 Software	0.00740741	High confidence	Others	High-quality	High-quality	94.35	9.8	Dietary/Environmental/Nonhuman Viruses	N	N	N
H46_contig_352_pilon	TGS	Viruses	Nucleocytoviricota	Megaviricetes	Imitervirales	Mimiviridae	Mimivirus	38496	VC_10137	uncertain_temperate	Normal	Partially	≥2 Software	0.00740741	Not Available	Others	Low-quality	Genome-fragment	49.89	0	Dietary/Environmental/Nonhuman Viruses	N	N	N
H46_contig_420_pilon	TGS	Viruses	Uroviricota	Caudoviricetes	Unassigned	Salasmaviridae	Unassigned	39022	VC_10138	uncertain_temperate	Normal	Partially	1 Software	0.0222222	Not Available	Others	High-quality	High-quality	100	0	Bacteria	N	N	Y
H46_contig_427_pilon	TGS	Viruses	Nucleocytoviricota	Megaviricetes	Imitervirales	Mimiviridae	Mimivirus	60652	VC_10139	uncertain_temperate	Normal	Identical	1 Software	0.0148148	High confidence	Circular	High-quality	High-quality	100	0	Dietary/Environmental/Nonhuman Viruses	N	N	Y
B13_contig-120_19	NGS	Viruses	Uroviricota	Caudoviricetes	Unassigned	Salasmaviridae	Unassigned	44941	VC_1014	uncertain_temperate	Normal	Novel	1 Software	0.00740741	Not Available	Others	High-quality	High-quality	95.46	0	Bacteria	Y	N	Y
B13_NODE_36	TGS	Viruses	Uroviricota	Caudoviricetes	Unassigned	Chaseviridae	Unassigned	44972	VC_1014	uncertain_temperate	Normal	Novel	1 Software	0.00740741	Not Available	Others	Complete	High-quality	100	0	Bacteria	Y	N	Y
H46_contig_445_pilon	TGS	Viruses	Uroviricota	Caudoviricetes	Unassigned	Casjensviridae	Unassigned	41737	VC_10140	uncertain_temperate	Normal	Identical	≥2 Software	0.00740741	Median confidence	Circular	High-quality	High-quality	92.61	0	Bacteria	N	N	N
H46_contig_57_pilon	TGS	Viruses	Uroviricota	Caudoviricetes	Unassigned	Straboviridae	Unassigned	70370	VC_10141	uncertain_temperate	Normal	Identical	≥2 Software	0.0148148	Not Available	Others	High-quality	High-quality	91.92	0	Bacteria	Y	N	N
H46_NODE_109	TGS	Unassigned	Unassigned	Unassigned	Unassigned	Unassigned	Unassigned	36638	VC_10144	uncertain_temperate	Normal	Identical	≥2 Software	0.00740741	Not Available	Others	Medium-quality	Genome-fragment	59.87	0	Unknown	N	N	N
H46_NODE_117	TGS	Viruses	Nucleocytoviricota	Pokkesviricetes	Chitovirales	Poxviridae	Betaentomopoxvirus	34855	VC_10145	temperate	Normal	Novel	≥2 Software	0.0222222	Not Available	Others	High-quality	High-quality	100	0	Human virus	Y	N	N
H46_NODE_118	TGS	Viruses	Uroviricota	Caudoviricetes	Unassigned	Peduoviridae	Unassigned	34695	VC_10146	uncertain_temperate	Normal	Identical	≥2 Software	0.0148148	Not Available	Others	Low-quality	Genome-fragment	44.47	0	Bacteria	Y	N	N
H46_NODE_131	Both	Viruses	Uroviricota	Caudoviricetes	Unassigned	Mesyanzhinovviridae	Unassigned	30259	VC_10148	temperate	Normal	Novel	≥2 Software	0.0148148	Not Available	Circular	Complete	High-quality	100	0	Bacteria	Y	N	N
H46_NODE_137	TGS	Viruses	Nucleocytoviricota	Pokkesviricetes	Chitovirales	Poxviridae	Betaentomopoxvirus	28639	VC_10149	uncertain_temperate	Normal	Identical	≥2 Software	0.00740741	Median confidence	Others	Medium-quality	Genome-fragment	52.26	0	Human virus	N	N	Y
B13_contig-120_307	NGS	Viruses	Uroviricota	Caudoviricetes	Unassigned	Unassigned	Fromanvirus	8613	VC_1015	uncertain_temperate	Normal	Novel	≥2 Software	0.0148148	Not Available	Others	Low-quality	Genome-fragment	21.76	0	Bacteria	N	N	Y
B13_NODE_320	TGS	Viruses	Uroviricota	Caudoviricetes	Unassigned	Siphoviridae	Unassigned	8392	VC_1015	uncertain_temperate	Normal	Partially	≥2 Software	0.0148148	Not Available	Others	Low-quality	Genome-fragment	21.3	0	Bacteria	N	N	Y
H46_NODE_153	TGS	Viruses	Uroviricota	Caudoviricetes	Unassigned	Autographiviridae	Unassigned	26755	VC_10150	uncertain_virulent	Normal	Identical	≥2 Software	0.0148148	Median confidence	Others	Medium-quality	Genome-fragment	59.23	0	Bacteria	N	N	Y
H46_NODE_18	TGS	Viruses	Nucleocytoviricota	Megaviricetes	Imitervirales	Mimiviridae	Mimivirus	179700	VC_10151	uncertain_temperate	Normal	Novel	≥2 Software	0.00740741	Not Available	Others	Medium-quality	Genome-fragment	83.83	0	Dietary/Environmental/Nonhuman Viruses	N	Y	N
H46_NODE_196	TGS	Viruses	Uroviricota	Caudoviricetes	Unassigned	Straboviridae	Unassigned	21027	VC_10152	uncertain_virulent	Normal	Novel	≥2 Software	0.00740741	Not Available	Others	Low-quality	Genome-fragment	44.86	0	Bacteria	N	N	N
H46_NODE_215	TGS	Unassigned	Unassigned	Unassigned	Unassigned	Unassigned	Unassigned	19030	VC_10154	uncertain_temperate	Normal	Identical	≥2 Software	0.0148148	Not Available	Circular	Medium-quality	Genome-fragment	59.25	0	Unknown	N	N	Y
H46_NODE_217	TGS	Viruses	Uroviricota	Caudoviricetes	Unassigned	Casjensviridae	Unassigned	18965	VC_10155	uncertain_temperate	Normal	Identical	≥2 Software	0.00740741	Median confidence	Others	Low-quality	Genome-fragment	42.1	0	Bacteria	N	N	N
H46_NODE_232	TGS	Viruses	Preplasmiviricota	Tectiliviricetes	Rowavirales	Adenoviridae	Mastadenovirus	17849	VC_10156	uncertain_temperate	Normal	Novel	≥2 Software	0.00740741	Not Available	Others	Low-quality	Genome-fragment	46.85	0	Human virus	N	N	N
H46_NODE_239	TGS	Unassigned	Unassigned	Unassigned	Unassigned	Unassigned	Unassigned	17283	VC_10157	uncertain_temperate	Normal	Identical	≥2 Software	0.0222222	Not Available	Others	Low-quality	Genome-fragment	23.49	0	Unknown	N	N	N
H46_NODE_277	TGS	Viruses	Uroviricota	Caudoviricetes	Unassigned	Straboviridae	Unassigned	15657	VC_10158	uncertain_temperate	Normal	Novel	≥2 Software	0.0148148	Median confidence	Others	Low-quality	Genome-fragment	34.48	0	Bacteria	N	N	N
H46_NODE_288	TGS	Viruses	Unassigned	Naldaviricetes	Lefavirales	Baculoviridae	Alphabaculovirus	15133	VC_10159	uncertain_temperate	Normal	Novel	≥2 Software	0.00740741	Not Available	Others	Low-quality	Genome-fragment	33.3	0	Dietary/Environmental/Nonhuman Viruses	N	N	N
B13_contig-120_30	NGS	Viruses	Uroviricota	Caudoviricetes	Unassigned	Demerecviridae	Epseptimavirus	42481	VC_1016	uncertain_temperate	Normal	Identical	≥2 Software	0.00740741	Not Available	Circular	Complete	High-quality	100	0	Bacteria	N	N	N
B13_NODE_46	TGS	Viruses	Uroviricota	Caudoviricetes	Unassigned	Demerecviridae	Epseptimavirus	42251	VC_1016	uncertain_temperate	Normal	Identical	1 Software	0.00740741	Not Available	Others	Complete	High-quality	100	0	Bacteria	N	N	N
H46_NODE_298	TGS	Viruses	Uroviricota	Caudoviricetes	Unassigned	Salasmaviridae	Unassigned	14543	VC_10160	uncertain_temperate	Normal	Identical	≥2 Software	0	Not Available	Others	Low-quality	Genome-fragment	10.95	0	Bacteria	N	N	N
H46_NODE_312	TGS	Viruses	Uroviricota	Caudoviricetes	Unassigned	Drexlerviridae	Tunavirus	13939	VC_10161	temperate	Normal	Partially	≥2 Software	0.00740741	Median confidence	Others	Low-quality	Genome-fragment	28.74	0	Bacteria	N	N	N
H46_NODE_315	TGS	Viruses	Cossaviricota	Papovaviricetes	Zurhausenvirales	Papillomaviridae	Betapapillomavirus	13865	VC_10162	uncertain_virulent	Normal	Novel	≥2 Software	0.00740741	Median confidence	Others	High-quality	High-quality	99.83	0	Human virus	N	N	N
H46_NODE_326	TGS	Viruses	Nucleocytoviricota	Megaviricetes	Pimascovirales	Ascoviridae	Unassigned	13017	VC_10163	uncertain_temperate	Normal	Partially	≥2 Software	0.00740741	Median confidence	Others	Not-determined	Genome-fragment	NA	0	Dietary/Environmental/Nonhuman Viruses	N	N	N
H46_NODE_337	TGS	Unassigned	Unassigned	Unassigned	Unassigned	Unassigned	Unassigned	12324	VC_10164	uncertain_virulent	Normal	Novel	≥2 Software	0.00740741	Not Available	Others	Low-quality	Genome-fragment	37.62	0	Unknown	N	N	N
H46_NODE_350	TGS	Unassigned	Unassigned	Unassigned	Unassigned	Unassigned	Unassigned	12109	VC_10165	uncertain_temperate	Normal	Novel	≥2 Software	0.00740741	Not Available	Circular	Low-quality	Genome-fragment	29.15	0	Unknown	Y	N	N
H46_NODE_36	TGS	Viruses	Uroviricota	Caudoviricetes	Unassigned	Unassigned	Kenoshavirus	84763	VC_10166	uncertain_virulent	Normal	Identical	≥2 Software	0.0222222	Median confidence	Others	High-quality	High-quality	100	0	Bacteria	N	N	N
H46_NODE_386	TGS	Viruses	Uroviricota	Caudoviricetes	Unassigned	Unassigned	Timquatrovirus	10882	VC_10167	uncertain_temperate	Normal	Novel	≥2 Software	0.00740741	Not Available	Circular	Not-determined	Genome-fragment	NA	0	Bacteria	N	Y	N
H46_NODE_40	TGS	Viruses	Nucleocytoviricota	Pokkesviricetes	Chitovirales	Poxviridae	Betaentomopoxvirus	74160	VC_10169	uncertain_temperate	Normal	Novel	≥2 Software	0.0444444	High confidence	Others	Not-determined	Genome-fragment	NA	0	Human virus	N	N	N
B13_contig-120_31	NGS	Viruses	Uroviricota	Caudoviricetes	Unassigned	Unassigned	Vedamuthuvirus	42146	VC_1017	temperate	Normal	Identical	≥2 Software	0.00740741	High confidence	Circular	Complete	High-quality	100	0	Bacteria	N	N	N
B13_NODE_47	TGS	Viruses	Uroviricota	Caudoviricetes	Unassigned	Unassigned	Vedamuthuvirus	42082	VC_1017	temperate	Normal	Identical	1 Software	0.00740741	High confidence	Others	Complete	High-quality	100	0	Bacteria	N	N	N
H46_NODE_401	TGS	Viruses	Uroviricota	Caudoviricetes	Unassigned	Salasmaviridae	Unassigned	10641	VC_10170	uncertain_temperate	Normal	Identical	≥2 Software	0.00740741	Not Available	Others	Low-quality	Genome-fragment	6.23	0	Bacteria	N	N	N
H46_NODE_411	TGS	Unassigned	Unassigned	Unassigned	Unassigned	Unassigned	Unassigned	10476	VC_10171	uncertain_temperate	Normal	Novel	≥2 Software	0.00740741	Not Available	Others	Low-quality	Genome-fragment	11.7	0	Unknown	N	N	N
H46_NODE_415	TGS	Viruses	Uroviricota	Caudoviricetes	Unassigned	Autographiviridae	Vectrevirus	10458	VC_10172	uncertain_temperate	Normal	Novel	≥2 Software	0.0148148	Median confidence	Others	Low-quality	Genome-fragment	27.75	0	Bacteria	Y	N	N
H46_NODE_43	TGS	Viruses	Nucleocytoviricota	Pokkesviricetes	Chitovirales	Poxviridae	Betaentomopoxvirus	70691	VC_10173	uncertain_temperate	Normal	Partially	≥2 Software	0.00740741	Not Available	Others	Low-quality	Genome-fragment	40.9	0	Human virus	N	N	N
H46_NODE_433	TGS	Unassigned	Unassigned	Unassigned	Unassigned	Unassigned	Unassigned	9967	VC_10174	virulent	Normal	Identical	≥2 Software	0.00740741	Median confidence	Others	Low-quality	Genome-fragment	22.49	0	Unknown	N	N	N
H46_NODE_562	TGS	Viruses	Uroviricota	Caudoviricetes	Unassigned	Myoviridae	Unassigned	7810	VC_10176	uncertain_temperate	Normal	Novel	≥2 Software	0	Not Available	Circular	Low-quality	Genome-fragment	23.37	0	Bacteria	Y	N	N
H46_NODE_57	TGS	Viruses	Nucleocytoviricota	Pokkesviricetes	Chitovirales	Poxviridae	Betaentomopoxvirus	55041	VC_10177	temperate	Normal	Partially	≥2 Software	0.00740741	High confidence	Others	High-quality	High-quality	97.16	0	Human virus	Y	N	N
H46_NODE_588	TGS	Viruses	Uroviricota	Caudoviricetes	Unassigned	Peduoviridae	Xuanwuvirus	7417	VC_10178	temperate	Normal	Novel	≥2 Software	0.0148148	Not Available	Others	Low-quality	Genome-fragment	12.11	0	Bacteria	N	N	N
H46_NODE_597	TGS	Viruses	Uroviricota	Caudoviricetes	Unassigned	Unassigned	Lederbergvirus	7304	VC_10179	temperate	Normal	Identical	≥2 Software	0.0148148	Median confidence	Others	Low-quality	Genome-fragment	16.46	0	Bacteria	Y	N	N
B13_contig-120_33	NGS	Viruses	Unassigned	Naldaviricetes	Lefavirales	Baculoviridae	Alphabaculovirus	40809	VC_1018	temperate	Normal	Partially	1 Software	0.0222222	Not Available	Others	High-quality	High-quality	98.48	0	Dietary/Environmental/Nonhuman Viruses	N	N	N
B13_NODE_49	TGS	Viruses	Uroviricota	Caudoviricetes	Unassigned	Straboviridae	Moonvirus	41386	VC_1018	uncertain_temperate	Normal	Partially	1 Software	0.0222222	Not Available	Others	Complete	High-quality	100	0	Bacteria	N	N	N
H46_NODE_614	TGS	Unassigned	Unassigned	Unassigned	Unassigned	Unassigned	Unassigned	7159	VC_10181	uncertain_temperate	Normal	Novel	≥2 Software	0.00740741	Not Available	Circular	Low-quality	Genome-fragment	20.74	0	Unknown	Y	N	N
H46_NODE_645	TGS	Viruses	Peploviricota	Herviviricetes	Herpesvirales	Herpesviridae	Simplexvirus	6922	VC_10182	uncertain_temperate	Normal	Partially	≥2 Software	0	Median confidence	Others	Low-quality	Genome-fragment	15.56	0	Human virus	N	N	N
H46_NODE_651	TGS	Unassigned	Unassigned	Unassigned	Unassigned	Unassigned	Unassigned	6833	VC_10183	uncertain_temperate	Normal	Identical	≥2 Software	0.0222222	Not Available	Others	Low-quality	Genome-fragment	18.12	0	Unknown	N	N	N
H46_NODE_67	TGS	Viruses	Uroviricota	Caudoviricetes	Unassigned	Herelleviridae	Kayvirus	47415	VC_10184	uncertain_temperate	Normal	Identical	≥2 Software	0.0148148	Not Available	Others	High-quality	High-quality	100	0	Bacteria	N	N	Y
H46_NODE_683	TGS	Unassigned	Unassigned	Unassigned	Unassigned	Unassigned	Unassigned	6531	VC_10185	uncertain_temperate	Normal	Novel	≥2 Software	0.00740741	Not Available	Others	Low-quality	Genome-fragment	16.08	0	Unknown	N	Y	N
H46_NODE_75	TGS	Viruses	Uroviricota	Caudoviricetes	Unassigned	Unassigned	Yongloolinvirus	45310	VC_10186	uncertain_temperate	Normal	Identical	≥2 Software	0.00740741	Median confidence	Circular	Complete	High-quality	100	0	Bacteria	N	N	Y
H46_NODE_770	TGS	Viruses	Nucleocytoviricota	Pokkesviricetes	Chitovirales	Poxviridae	Betaentomopoxvirus	5867	VC_10187	temperate	Normal	Novel	≥2 Software	0.00740741	Not Available	Circular	Low-quality	Genome-fragment	8.64	0	Human virus	N	N	N
H46_NODE_776	TGS	Viruses	Uroviricota	Caudoviricetes	Unassigned	Unassigned	Sherbrookevirus	5788	VC_10188	uncertain_temperate	Normal	Identical	≥2 Software	0.0148148	High confidence	Others	Low-quality	Genome-fragment	17.21	0	Bacteria	N	N	N
H46_NODE_78	TGS	Unassigned	Unassigned	Unassigned	Unassigned	Unassigned	Unassigned	44218	VC_10189	uncertain_temperate	Normal	Identical	≥2 Software	0.0148148	Median confidence	Others	High-quality	High-quality	100	0	Unknown	Y	N	N
B13_contig-120_362	NGS	Unassigned	Unassigned	Unassigned	Unassigned	Unassigned	Unassigned	7577	VC_1019	uncertain_temperate	Normal	Identical	≥2 Software	0.0296296	Not Available	Others	Low-quality	Genome-fragment	9.02	0	Unknown	N	N	N
B13_NODE_328	TGS	Unassigned	Unassigned	Unassigned	Unassigned	Unassigned	Unassigned	8192	VC_1019	uncertain_temperate	Normal	Identical	≥2 Software	0.0296296	Median confidence	Circular	Not-determined	Genome-fragment	NA	0	Unknown	N	N	N
H46_NODE_807	TGS	Unassigned	Unassigned	Unassigned	Unassigned	Unassigned	Unassigned	5590	VC_10190	uncertain_temperate	Normal	Identical	≥2 Software	0.0148148	Not Available	Others	Low-quality	Genome-fragment	13.86	0	Unknown	N	N	N
H46_NODE_81	TGS	Viruses	Nucleocytoviricota	Pokkesviricetes	Chitovirales	Poxviridae	Betaentomopoxvirus	44014	VC_10191	uncertain_temperate	Normal	Identical	≥2 Software	0.0222222	Median confidence	Others	Medium-quality	Genome-fragment	59.74	0	Human virus	Y	N	Y
H46_NODE_819	TGS	Viruses	Nucleocytoviricota	Megaviricetes	Algavirales	Phycodnaviridae	Chlorovirus	5515	VC_10192	uncertain_virulent	Normal	Novel	≥2 Software	0.0148148	Not Available	Others	Not-determined	Genome-fragment	NA	0	Dietary/Environmental/Nonhuman Viruses	N	N	N
H46_NODE_839	TGS	Viruses	Nucleocytoviricota	Megaviricetes	Imitervirales	Mimiviridae	Mimivirus	5364	VC_10193	temperate	Normal	Novel	≥2 Software	0.00740741	Not Available	Others	Low-quality	Genome-fragment	7.21	0	Dietary/Environmental/Nonhuman Viruses	N	N	N
H46_NODE_904	TGS	Viruses	Uroviricota	Caudoviricetes	Unassigned	Unassigned	Lambdavirus	5026	VC_10195	temperate	Normal	Identical	≥2 Software	0.0148148	Median confidence	Others	Low-quality	Genome-fragment	12.14	0	Bacteria	N	N	N
H46_opera_contig_1062	TGS	Viruses	Uroviricota	Caudoviricetes	Unassigned	Unassigned	Moineauvirus	5944	VC_10198	temperate	Normal	Identical	≥2 Software	0.822222	Not Available	Others	Low-quality	Genome-fragment	7.36	0	Bacteria	N	N	N
H46_opera_contig_1084	TGS	Viruses	Uroviricota	Caudoviricetes	Unassigned	Siphoviridae	Unassigned	5059	VC_10199	uncertain_temperate	Normal	Identical	≥2 Software	0.00740741	Not Available	Others	Low-quality	Genome-fragment	12.59	0	Bacteria	N	N	N
A13_contig_130_pilon	TGS	Viruses	Uroviricota	Caudoviricetes	Unassigned	Straboviridae	Karamvirus	76085	VC_102	uncertain_temperate	Normal	Identical	≥2 Software	0.0222222	Median confidence	Circular	Complete	High-quality	100	0	Bacteria	Y	N	N
A13_NODE_11	TGS	Viruses	Uroviricota	Caudoviricetes	Unassigned	Straboviridae	Karamvirus	76629	VC_102	uncertain_temperate	Normal	Identical	≥2 Software	0.0222222	Median confidence	Others	Complete	High-quality	100	0	Bacteria	Y	N	N
SK43_contig_140_pilon	TGS	Viruses	Uroviricota	Caudoviricetes	Unassigned	Unassigned	Certrevirus	77025	VC_102	uncertain_temperate	Normal	Identical	≥2 Software	0.0222222	Median confidence	Circular	Complete	High-quality	100	0	Bacteria	Y	N	N
SK43_NODE_29	TGS	Viruses	Uroviricota	Caudoviricetes	Unassigned	Unassigned	Certrevirus	74937	VC_102	uncertain_temperate	Normal	Identical	1 Software	0.0222222	Median confidence	Others	High-quality	High-quality	97.74	0	Bacteria	Y	N	N
SK43_opera_contig_16	TGS	Viruses	Uroviricota	Caudoviricetes	Unassigned	Straboviridae	Karamvirus	75633	VC_102	uncertain_temperate	Normal	Identical	1 Software	0.0148148	Median confidence	Others	High-quality	High-quality	98.64	0	Bacteria	Y	N	N
B13_contig-120_41	NGS	Viruses	Nucleocytoviricota	Pokkesviricetes	Chitovirales	Poxviridae	Betaentomopoxvirus	39361	VC_1020	uncertain_temperate	Normal	Novel	≥2 Software	0.00740741	Not Available	Circular	Complete	High-quality	100	0	Human virus	N	N	N
B13_NODE_55	TGS	Viruses	Nucleocytoviricota	Pokkesviricetes	Chitovirales	Poxviridae	Betaentomopoxvirus	39297	VC_1020	uncertain_temperate	Normal	Novel	1 Software	0.00740741	Not Available	Others	Complete	High-quality	100	0	Human virus	N	N	N
H46_opera_contig_154	TGS	Viruses	Uroviricota	Caudoviricetes	Unassigned	Straboviridae	Unassigned	29849	VC_10201	uncertain_temperate	Normal	Identical	≥2 Software	0.0148148	Median confidence	Others	Medium-quality	Genome-fragment	72.68	0	Bacteria	Y	Y	N
H46_opera_contig_319	TGS	Viruses	Uroviricota	Caudoviricetes	Unassigned	Unassigned	Uetakevirus	22967	VC_10202	temperate	Normal	Partially	≥2 Software	0.00740741	Not Available	Others	Medium-quality	Genome-fragment	57.23	0	Bacteria	N	N	N
H46_opera_contig_482	TGS	Viruses	Uroviricota	Caudoviricetes	Unassigned	Drexlerviridae	Unassigned	13460	VC_10204	uncertain_temperate	Normal	Identical	≥2 Software	0	Not Available	Others	Low-quality	Genome-fragment	7.64	0	Bacteria	N	N	N
H46_opera_contig_68	Both	Viruses	Unassigned	Naldaviricetes	Lefavirales	Baculoviridae	Alphabaculovirus	40569	VC_10206	uncertain_temperate	Normal	Novel	≥2 Software	0.037037	Median confidence	Circular	Complete	High-quality	100	0	Dietary/Environmental/Nonhuman Viruses	N	N	Y
H46_opera_contig_71	TGS	Viruses	Uroviricota	Caudoviricetes	Unassigned	Unassigned	Yongloolinvirus	40527	VC_10207	uncertain_temperate	Normal	Identical	≥2 Software	0.00740741	Not Available	Others	Medium-quality	Genome-fragment	86.48	0	Bacteria	N	N	Y
H46_opera_contig_789	TGS	Viruses	Uroviricota	Caudoviricetes	Unassigned	Siphoviridae	Unassigned	7398	VC_10208	temperate	Normal	Identical	≥2 Software	0.0222222	Not Available	Others	Not-determined	Genome-fragment	NA	0	Bacteria	N	N	N
B13_contig-120_433	NGS	Unassigned	Unassigned	Unassigned	Unassigned	Unassigned	Unassigned	6609	VC_1021	virulent	Normal	Novel	≥2 Software	0.00740741	Not Available	Circular	Complete	High-quality	100	0	Unknown	N	N	N
B13_NODE_453	TGS	Unassigned	Unassigned	Unassigned	Unassigned	Unassigned	Unassigned	6516	VC_1021	virulent	Normal	Novel	≥2 Software	0.00740741	High confidence	Others	Complete	High-quality	100	0	Unknown	N	N	N
H46_opera_contig_924	TGS	Viruses	Uroviricota	Caudoviricetes	Unassigned	Straboviridae	Dhakavirus	9305	VC_10211	uncertain_temperate	Normal	Identical	≥2 Software	0.00740741	Not Available	Others	Low-quality	Genome-fragment	20.65	0	Bacteria	N	N	Y
H47_contig-120_10	NGS	Viruses	Unassigned	Naldaviricetes	Lefavirales	Nudiviridae	Alphanudivirus	97817	VC_10212	virulent	Normal	Partially	≥2 Software	0.00740741	Not Available	Circular	Complete	High-quality	100	0	Dietary/Environmental/Nonhuman Viruses	N	N	N
H47_contig-120_100	NGS	Viruses	Uroviricota	Caudoviricetes	Unassigned	Unassigned	Fromanvirus	32801	VC_10213	uncertain_temperate	Normal	Partially	≥2 Software	0.00740741	Median confidence	Others	Medium-quality	Genome-fragment	56.87	0	Bacteria	N	N	N
H47_contig-120_101	NGS	Viruses	Uroviricota	Caudoviricetes	Unassigned	Unassigned	Uetakevirus	32381	VC_10214	uncertain_temperate	Normal	Partially	≥2 Software	0.00740741	High confidence	Circular	Complete	High-quality	100	0	Bacteria	N	N	N
H47_contig-120_11	NGS	Viruses	Nucleocytoviricota	Megaviricetes	Imitervirales	Mimiviridae	Mimivirus	86448	VC_10215	virulent	Gubaphage	Identical	≥2 Software	0.0962963	Not Available	Circular	Complete	High-quality	100	0	Dietary/Environmental/Nonhuman Viruses	N	N	N
H47_contig-120_13	NGS	Viruses	Nucleocytoviricota	Pokkesviricetes	Chitovirales	Poxviridae	Betaentomopoxvirus	82753	VC_10216	uncertain_temperate	Normal	Identical	≥2 Software	0.0222222	Not Available	Circular	Complete	High-quality	100	0	Human virus	N	Y	N
H47_contig-120_149	NGS	Viruses	Uroviricota	Caudoviricetes	Unassigned	Salasmaviridae	Unassigned	20546	VC_10218	uncertain_temperate	Normal	Identical	≥2 Software	0.0148148	Not Available	Others	Low-quality	Genome-fragment	33.98	0	Bacteria	N	N	N
H47_contig-120_17	NGS	Viruses	Uroviricota	Caudoviricetes	Unassigned	Salasmaviridae	Unassigned	78409	VC_10219	uncertain_temperate	Normal	Identical	≥2 Software	0.0222222	Not Available	Others	High-quality	High-quality	100	0	Bacteria	Y	N	N
B13_contig-120_439	NGS	Unassigned	Unassigned	Unassigned	Unassigned	Unassigned	Unassigned	6537	VC_1022	uncertain_virulent	Normal	Novel	≥2 Software	0.00740741	Not Available	Others	Complete	High-quality	100	0	Unknown	N	N	N
B13_NODE_457	TGS	Unassigned	Unassigned	Unassigned	Unassigned	Unassigned	Unassigned	6473	VC_1022	uncertain_virulent	Normal	Novel	≥2 Software	0.00740741	Not Available	Others	Complete	High-quality	100	0	Unknown	N	N	N
H47_contig-120_18	NGS	Viruses	Uroviricota	Caudoviricetes	Unassigned	Casjensviridae	Unassigned	77554	VC_10220	uncertain_virulent	Normal	Identical	≥2 Software	0.00740741	Not Available	Others	High-quality	High-quality	100	0	Bacteria	Y	N	N
H47_contig-120_187	NGS	Viruses	Uroviricota	Caudoviricetes	Unassigned	Peduoviridae	Unassigned	15954	VC_10221	virulent	Normal	Identical	≥2 Software	0.00740741	High confidence	Circular	Medium-quality	Genome-fragment	53.11	0	Bacteria	N	N	N
H47_contig-120_2	NGS	Viruses	Nucleocytoviricota	Pokkesviricetes	Chitovirales	Poxviridae	Betaentomopoxvirus	146062	VC_10222	uncertain_temperate	Normal	Identical	≥2 Software	0.00740741	Median confidence	Circular	Complete	High-quality	100	0	Human virus	N	Y	N
H47_contig-120_200	NGS	Unassigned	Unassigned	Unassigned	Unassigned	Unassigned	Unassigned	14631	VC_10223	uncertain_virulent	Normal	Identical	≥2 Software	0.00740741	Not Available	Others	Low-quality	Genome-fragment	40.03	0	Unknown	N	N	N
H47_contig-120_251	NGS	Viruses	Unassigned	Naldaviricetes	Lefavirales	Baculoviridae	Alphabaculovirus	12123	VC_10225	temperate	Normal	Novel	≥2 Software	0.0222222	Not Available	Others	Low-quality	Genome-fragment	7.59	0	Dietary/Environmental/Nonhuman Viruses	N	N	N
H47_contig-120_265	NGS	Viruses	Uroviricota	Caudoviricetes	Unassigned	Siphoviridae	Unassigned	11129	VC_10226	uncertain_temperate	Normal	Partially	≥2 Software	0.0148148	Not Available	Others	Low-quality	Genome-fragment	18.29	0	Bacteria	N	N	N
H47_contig-120_273	NGS	Viruses	Uroviricota	Caudoviricetes	Unassigned	Unassigned	Audreyjarvisvirus	10504	VC_10227	uncertain_temperate	Normal	Identical	≥2 Software	0.00740741	Not Available	Others	Low-quality	Genome-fragment	17.96	0	Bacteria	N	N	N
H47_contig-120_29	NGS	Viruses	Uroviricota	Caudoviricetes	Unassigned	Unassigned	Nevevirus	60298	VC_10228	uncertain_virulent	Normal	Identical	≥2 Software	0.00740741	Not Available	Circular	Complete	High-quality	100	0	Bacteria	N	N	N
H47_contig-120_298	NGS	Unassigned	Unassigned	Unassigned	Unassigned	Unassigned	Unassigned	9831	VC_10229	uncertain_temperate	Normal	Partially	≥2 Software	0.00740741	Not Available	Others	Low-quality	Genome-fragment	19.74	0	Unknown	N	N	N
B13_contig-120_45	NGS	Viruses	Uroviricota	Caudoviricetes	Unassigned	Straboviridae	Unassigned	37791	VC_1023	uncertain_temperate	Normal	Novel	1 Software	0.00740741	Not Available	Others	Complete	High-quality	100	0	Bacteria	N	Y	Y
B13_NODE_60	TGS	Viruses	Uroviricota	Caudoviricetes	Unassigned	Peduoviridae	Unassigned	37767	VC_1023	uncertain_temperate	Normal	Novel	1 Software	0.00740741	Not Available	Others	Complete	High-quality	100	0	Bacteria	N	Y	Y
H47_contig-120_32	NGS	Viruses	Uroviricota	Caudoviricetes	Unassigned	Casjensviridae	Unassigned	58599	VC_10230	temperate	Normal	Novel	≥2 Software	0.00740741	Median confidence	Circular	Medium-quality	Genome-fragment	78.12	0	Bacteria	N	N	N
H47_contig-120_324	NGS	Unassigned	Unassigned	Unassigned	Unassigned	Unassigned	Unassigned	9051	VC_10231	temperate	Normal	Identical	≥2 Software	0	Median confidence	Others	Low-quality	Genome-fragment	20.26	0	Unknown	N	N	N
H47_contig-120_34	NGS	Viruses	Uroviricota	Caudoviricetes	Unassigned	Peduoviridae	Unassigned	54451	VC_10232	uncertain_temperate	Normal	Identical	≥2 Software	0.0222222	Not Available	Others	High-quality	High-quality	99.44	0	Bacteria	N	N	N
H47_contig-120_38	NGS	Viruses	Uroviricota	Caudoviricetes	Unassigned	Salasmaviridae	Unassigned	46996	VC_10233	uncertain_temperate	Normal	Novel	1 Software	0.0296296	Not Available	Others	Complete	High-quality	100	0	Bacteria	N	N	N
H47_contig-120_40	NGS	Viruses	Uroviricota	Caudoviricetes	Unassigned	Mesyanzhinovviridae	Unassigned	45566	VC_10234	virulent	Normal	Identical	≥2 Software	0.0148148	Not Available	Circular	Complete	High-quality	100	0	Bacteria	N	N	N
H47_contig-120_43	NGS	Viruses	Uroviricota	Caudoviricetes	Unassigned	Unassigned	Vedamuthuvirus	44697	VC_10235	uncertain_temperate	Normal	Novel	≥2 Software	0.00740741	High confidence	Circular	Complete	High-quality	100	0	Bacteria	N	N	Y
H47_contig-120_436	Both	Unassigned	Unassigned	Unassigned	Unassigned	Unassigned	Unassigned	6583	VC_10236	temperate	Normal	Novel	≥2 Software	0.0148148	Not Available	Others	Low-quality	Genome-fragment	14.16	0	Unknown	N	N	Y
H47_contig-120_44	NGS	Viruses	Uroviricota	Caudoviricetes	Unassigned	Unassigned	Moineauvirus	44689	VC_10237	temperate	Normal	Novel	≥2 Software	0.00740741	Not Available	Circular	Complete	High-quality	100	0	Bacteria	N	N	N
H47_contig-120_454	NGS	Viruses	Uroviricota	Caudoviricetes	Unassigned	Siphoviridae	Unassigned	6255	VC_10238	uncertain_temperate	Normal	Novel	≥2 Software	0.00740741	Not Available	Circular	Not-determined	Genome-fragment	NA	0	Bacteria	N	N	N
H47_contig-120_477	NGS	Viruses	Uroviricota	Caudoviricetes	Unassigned	Siphoviridae	Unassigned	5939	VC_10239	temperate	Normal	Identical	≥2 Software	0.00740741	Not Available	Others	Low-quality	Genome-fragment	10.3	0	Bacteria	N	N	N
B13_contig-120_46	NGS	Viruses	Uroviricota	Caudoviricetes	Unassigned	Unassigned	Fromanvirus	37763	VC_1024	uncertain_temperate	Normal	Partially	≥2 Software	0.00740741	Not Available	Others	High-quality	High-quality	100	0	Bacteria	N	N	Y
B13_NODE_62	TGS	Viruses	Uroviricota	Caudoviricetes	Unassigned	Unassigned	Fromanvirus	37535	VC_1024	uncertain_temperate	Normal	Partially	≥2 Software	0.00740741	Not Available	Others	Complete	High-quality	100	0	Bacteria	N	N	Y
H47_contig-120_478	NGS	Unassigned	Unassigned	Unassigned	Unassigned	Unassigned	Unassigned	5920	VC_10240	uncertain_temperate	Normal	Identical	≥2 Software	0.0148148	Not Available	Others	Low-quality	Genome-fragment	7.34	0	Unknown	N	N	N
H47_contig-120_48	NGS	Viruses	Uroviricota	Caudoviricetes	Unassigned	Unassigned	Karimacvirus	42473	VC_10241	uncertain_temperate	Normal	Identical	≥2 Software	0.00740741	Not Available	Circular	Complete	High-quality	100	0	Bacteria	N	Y	N
H47_contig-120_50	NGS	Unassigned	Unassigned	Unassigned	Unassigned	Unassigned	Unassigned	40842	VC_10242	uncertain_temperate	Normal	Identical	≥2 Software	0.0148148	Median confidence	Circular	High-quality	High-quality	100	0	Unknown	N	N	N
H47_contig-120_504	NGS	Unassigned	Unassigned	Unassigned	Unassigned	Unassigned	Unassigned	5657	VC_10243	uncertain_virulent	Normal	Novel	≥2 Software	0.0148148	Not Available	Others	Not-determined	Genome-fragment	NA	0	Unknown	N	N	N
H47_contig-120_51	NGS	Viruses	Unassigned	Naldaviricetes	Lefavirales	Baculoviridae	Alphabaculovirus	40525	VC_10244	uncertain_temperate	Normal	Partially	≥2 Software	0.00740741	Not Available	Others	High-quality	High-quality	95.73	0	Dietary/Environmental/Nonhuman Viruses	N	N	N
H47_contig-120_53	NGS	Viruses	Uroviricota	Caudoviricetes	Unassigned	Peduoviridae	Unassigned	40345	VC_10245	uncertain_temperate	Normal	Novel	≥2 Software	0.00740741	Median confidence	Circular	Complete	High-quality	100	0	Bacteria	N	N	N
H47_contig-120_536	NGS	Unassigned	Unassigned	Unassigned	Unassigned	Unassigned	Unassigned	5329	VC_10246	uncertain_temperate	Normal	Identical	≥2 Software	0.0148148	Not Available	Circular	Low-quality	Genome-fragment	17.25	0	Unknown	N	N	N
H47_contig-120_562	NGS	Unassigned	Unassigned	Unassigned	Unassigned	Unassigned	Unassigned	5091	VC_10247	uncertain_virulent	Normal	Novel	≥2 Software	0	Not Available	Others	Low-quality	Genome-fragment	8.43	0	Unknown	N	N	N
H47_contig-120_57	NGS	Viruses	Uroviricota	Caudoviricetes	Unassigned	Peduoviridae	Unassigned	39491	VC_10248	uncertain_temperate	Normal	Novel	1 Software	0.00740741	Not Available	Others	High-quality	High-quality	90.14	0	Bacteria	N	N	N
H47_contig-120_58	NGS	Viruses	Uroviricota	Caudoviricetes	Unassigned	Peduoviridae	Unassigned	39037	VC_10249	temperate	Normal	Identical	≥2 Software	0.00740741	High confidence	Others	Complete	High-quality	100	0	Bacteria	N	N	N
B13_contig-120_620	NGS	Unassigned	Unassigned	Unassigned	Unassigned	Unassigned	Unassigned	5099	VC_1025	virulent	Normal	Novel	≥2 Software	0.00740741	Median confidence	Circular	Complete	High-quality	100	0	Unknown	N	N	N
B13_NODE_644	TGS	Unassigned	Unassigned	Unassigned	Unassigned	Unassigned	Unassigned	5035	VC_1025	virulent	Normal	Novel	≥2 Software	0.00740741	Median confidence	Others	Complete	High-quality	100	0	Unknown	N	N	N
H47_contig-120_6	NGS	Viruses	Nucleocytoviricota	Pokkesviricetes	Chitovirales	Poxviridae	Betaentomopoxvirus	101429	VC_10250	uncertain_temperate	Normal	Identical	≥2 Software	0.0296296	Median confidence	Circular	Complete	High-quality	100	0	Human virus	N	Y	N
H47_contig-120_60	NGS	Viruses	Uroviricota	Caudoviricetes	Unassigned	Unassigned	Fromanvirus	37747	VC_10251	uncertain_temperate	Normal	Novel	≥2 Software	0.0296296	Not Available	Circular	Complete	High-quality	100	0	Bacteria	N	N	Y
H47_contig-120_64	NGS	Viruses	Uroviricota	Caudoviricetes	Unassigned	Peduoviridae	Unassigned	37515	VC_10252	temperate	Normal	Partially	≥2 Software	0.00740741	Not Available	Circular	Complete	High-quality	100	0	Bacteria	Y	N	N
H47_contig-120_7	NGS	Viruses	Nucleocytoviricota	Megaviricetes	Imitervirales	Mimiviridae	Mimivirus	100417	VC_10253	uncertain_virulent	crAssphage	Identical	≥2 Software	0.0296296	Not Available	Circular	Complete	High-quality	100	0	Dietary/Environmental/Nonhuman Viruses	N	N	N
H47_contig-120_72	NGS	Viruses	Nucleocytoviricota	Megaviricetes	Imitervirales	Mimiviridae	Mimivirus	36558	VC_10254	uncertain_temperate	Normal	Novel	≥2 Software	0.00740741	Not Available	Circular	Complete	High-quality	100	0	Dietary/Environmental/Nonhuman Viruses	N	N	N
H47_contig-120_75	NGS	Viruses	Nucleocytoviricota	Megaviricetes	Imitervirales	Mimiviridae	Mimivirus	36130	VC_10255	temperate	Normal	Novel	≥2 Software	0.00740741	Not Available	Circular	Complete	High-quality	100	0	Dietary/Environmental/Nonhuman Viruses	N	N	Y
H47_contig-120_76	NGS	Viruses	Uroviricota	Caudoviricetes	Unassigned	Mesyanzhinovviridae	Unassigned	35756	VC_10256	uncertain_temperate	Normal	Novel	≥2 Software	0.00740741	Not Available	Circular	Complete	High-quality	100	12.07	Bacteria	N	N	N
H47_contig-120_78	NGS	Viruses	Kitrinoviricota	Alsuviricetes	Martellivirales	Virgaviridae	Tobamovirus	35634	VC_10258	uncertain_temperate	Normal	Identical	≥2 Software	0.00740741	Not Available	Circular	Complete	High-quality	100	0	Dietary/Environmental/Nonhuman Viruses	N	N	N
H47_contig-120_8	NGS	Viruses	Nucleocytoviricota	Megaviricetes	Imitervirales	Mimiviridae	Mimivirus	99629	VC_10259	virulent	Normal	Identical	≥2 Software	0.00740741	Not Available	Others	Complete	High-quality	100	0	Dietary/Environmental/Nonhuman Viruses	N	N	N
H47_contig-120_88	NGS	Viruses	Uroviricota	Caudoviricetes	Unassigned	Straboviridae	Unassigned	34554	VC_10260	uncertain_temperate	Normal	Identical	≥2 Software	0.0148148	Not Available	Circular	Complete	High-quality	100	0	Bacteria	Y	N	N
H47_contig-120_92	NGS	Viruses	Uroviricota	Caudoviricetes	Unassigned	Unassigned	Karimacvirus	33590	VC_10261	uncertain_temperate	Normal	Novel	≥2 Software	0.00740741	Not Available	Circular	Complete	High-quality	100	0	Bacteria	N	N	Y
H47_contig-120_98	NGS	Viruses	Uroviricota	Caudoviricetes	Unassigned	Drexlerviridae	Rogunavirus	33029	VC_10262	temperate	Normal	Novel	≥2 Software	0.00740741	Not Available	Circular	Complete	High-quality	100	0	Bacteria	N	N	N
H47_contig_108_pilon	TGS	Viruses	Nucleocytoviricota	Pokkesviricetes	Chitovirales	Poxviridae	Betaentomopoxvirus	189421	VC_10264	virulent	Normal	Identical	≥2 Software	0.0148148	Not Available	Others	High-quality	High-quality	100	0	Human virus	N	N	N
H47_contig_115_pilon	TGS	Viruses	Uroviricota	Caudoviricetes	Unassigned	Unassigned	Fromanvirus	59134	VC_10265	uncertain_temperate	Normal	Partially	≥2 Software	0.00740741	Not Available	Others	High-quality	High-quality	100	0	Bacteria	Y	N	N
H47_contig_117_pilon	TGS	Viruses	Uroviricota	Caudoviricetes	Unassigned	Herelleviridae	Unassigned	59040	VC_10266	uncertain_temperate	Normal	Identical	≥2 Software	0.00740741	Median confidence	Circular	High-quality	High-quality	100	0	Bacteria	Y	N	N
H47_contig_118_pilon	TGS	Viruses	Uroviricota	Caudoviricetes	Unassigned	Unassigned	Pakpunavirus	42778	VC_10267	uncertain_temperate	Normal	Novel	≥2 Software	0.00740741	Median confidence	Others	Medium-quality	Genome-fragment	74.26	0	Bacteria	Y	N	N
H47_contig_121_pilon	TGS	Viruses	Uroviricota	Caudoviricetes	Unassigned	Unassigned	Vividuovirus	13824	VC_10268	uncertain_temperate	Normal	Novel	≥2 Software	0.0222222	Not Available	Others	Low-quality	Genome-fragment	34.67	0	Bacteria	N	N	N
H47_contig_122_pilon	TGS	Viruses	Uroviricota	Caudoviricetes	Unassigned	Straboviridae	Unassigned	12795	VC_10269	uncertain_virulent	Normal	Novel	≥2 Software	0.00740741	Not Available	Others	Low-quality	Genome-fragment	9.32	0	Bacteria	N	N	N
B13_contig_40_pilon	TGS	Viruses	Uroviricota	Caudoviricetes	Unassigned	Straboviridae	Tequatrovirus	61288	VC_1027	temperate	Normal	Partially	1 Software	0.0148148	Median confidence	Others	High-quality	High-quality	100	0	Bacteria	Y	N	N
B13_NODE_20	TGS	Viruses	Uroviricota	Caudoviricetes	Unassigned	Straboviridae	Tequatrovirus	57874	VC_1027	temperate	Normal	Partially	1 Software	0.0148148	Not Available	Others	Complete	High-quality	100	0	Bacteria	Y	N	N
H47_contig_13_pilon	TGS	Viruses	Nucleocytoviricota	Pokkesviricetes	Chitovirales	Poxviridae	Betaentomopoxvirus	12907	VC_10271	uncertain_virulent	Normal	Identical	≥2 Software	0.0666667	Median confidence	Others	Low-quality	Genome-fragment	13.34	0	Human virus	N	N	N
H47_contig_131_pilon	TGS	Viruses	Nucleocytoviricota	Pokkesviricetes	Chitovirales	Poxviridae	Betaentomopoxvirus	77638	VC_10272	uncertain_temperate	Normal	Identical	≥2 Software	0.00740741	Not Available	Circular	High-quality	High-quality	96.31	0	Human virus	Y	N	N
H47_contig_134_pilon	TGS	Viruses	Uroviricota	Caudoviricetes	Unassigned	Unassigned	Lederbergvirus	73419	VC_10274	uncertain_temperate	Normal	Identical	≥2 Software	0.0592593	Not Available	Circular	Complete	High-quality	100	0	Bacteria	N	N	N
H47_contig_147_pilon	TGS	Viruses	Uroviricota	Caudoviricetes	Unassigned	Peduoviridae	Unassigned	37587	VC_10275	uncertain_temperate	Normal	Partially	1 Software	0.0148148	Median confidence	Others	High-quality	High-quality	100	0	Bacteria	N	N	Y
H47_contig_151_pilon	Both	Viruses	Uroviricota	Caudoviricetes	Unassigned	Ackermannviridae	Unassigned	23234	VC_10276	uncertain_temperate	Normal	Identical	≥2 Software	0.0148148	Not Available	Others	Medium-quality	Genome-fragment	69.79	0	Bacteria	N	N	Y
H47_contig_157_pilon	TGS	Viruses	Uroviricota	Caudoviricetes	Unassigned	Drexlerviridae	Unassigned	50676	VC_10277	temperate	Normal	Identical	≥2 Software	0.00740741	Not Available	Others	High-quality	High-quality	94.4	0	Bacteria	N	N	N
H47_contig_161_pilon	TGS	Viruses	Uroviricota	Caudoviricetes	Unassigned	Vilmaviridae	Bronvirus	39206	VC_10278	uncertain_temperate	Normal	Identical	1 Software	0.0222222	Median confidence	Others	High-quality	High-quality	97.18	0	Bacteria	N	N	N
H47_contig_163_pilon	TGS	Unassigned	Unassigned	Unassigned	Unassigned	Unassigned	Unassigned	16519	VC_10279	uncertain_virulent	Normal	Identical	≥2 Software	0.0148148	Not Available	Others	Low-quality	Genome-fragment	26.9	0	Unknown	N	N	N
B13_contig_63_pilon	TGS	Viruses	Nucleocytoviricota	Pokkesviricetes	Chitovirales	Poxviridae	Betaentomopoxvirus	170779	VC_1028	uncertain_virulent	Normal	Novel	≥2 Software	0.00740741	Median confidence	Others	Complete	High-quality	100	0	Human virus	N	Y	N
B13_NODE_2	TGS	Viruses	Nucleocytoviricota	Pokkesviricetes	Chitovirales	Poxviridae	Betaentomopoxvirus	173055	VC_1028	uncertain_virulent	Normal	Novel	≥2 Software	0	Median confidence	Others	Complete	High-quality	100	0	Human virus	N	Y	N
H47_contig_186_pilon	TGS	Viruses	Uroviricota	Caudoviricetes	Unassigned	Kyanoviridae	Brizovirus	14565	VC_10280	uncertain_temperate	Normal	Novel	≥2 Software	0.0222222	High confidence	Circular	Medium-quality	Genome-fragment	67.46	0	Bacteria	N	N	N
H47_contig_188_pilon	TGS	Viruses	Uroviricota	Caudoviricetes	Unassigned	Guelinviridae	Brucesealvirus	17085	VC_10281	uncertain_temperate	Normal	Novel	≥2 Software	0.00740741	Not Available	Others	Medium-quality	Genome-fragment	89.53	0	Bacteria	N	N	N
H47_contig_200_pilon	TGS	Unassigned	Unassigned	Unassigned	Unassigned	Unassigned	Unassigned	25787	VC_10282	uncertain_temperate	Normal	Identical	≥2 Software	0.0148148	Median confidence	Others	Low-quality	Genome-fragment	42.78	0	Unknown	N	N	N
H47_contig_216_pilon	TGS	Viruses	Uroviricota	Caudoviricetes	Unassigned	Casjensviridae	Unassigned	36551	VC_10283	uncertain_temperate	Normal	Identical	1 Software	0.0444444	Not Available	Circular	High-quality	High-quality	97.17	0	Bacteria	N	N	N
H47_contig_220_pilon	TGS	Viruses	Nucleocytoviricota	Pokkesviricetes	Chitovirales	Poxviridae	Betaentomopoxvirus	146173	VC_10284	uncertain_temperate	Normal	Identical	≥2 Software	0.00740741	Median confidence	Circular	Complete	High-quality	100	0	Human virus	N	Y	N
H47_contig_225_pilon	TGS	Viruses	Uroviricota	Caudoviricetes	Unassigned	Autographiviridae	Berlinvirus	108905	VC_10285	uncertain_temperate	Normal	Partially	≥2 Software	0.00740741	Not Available	Circular	Complete	High-quality	100	0	Bacteria	N	N	N
H47_contig_227_pilon	TGS	Viruses	Nucleocytoviricota	Megaviricetes	Imitervirales	Mimiviridae	Mimivirus	104674	VC_10286	virulent	Normal	Identical	≥2 Software	0.0222222	Not Available	Others	High-quality	High-quality	100	0	Dietary/Environmental/Nonhuman Viruses	N	N	N
H47_contig_240_pilon	TGS	Viruses	Nucleocytoviricota	Megaviricetes	Imitervirales	Mimiviridae	Mimivirus	99868	VC_10287	uncertain_virulent	Normal	Identical	≥2 Software	0.0148148	Not Available	Others	High-quality	High-quality	99.17	0	Dietary/Environmental/Nonhuman Viruses	N	N	N
H47_contig_243_pilon	TGS	Viruses	Uroviricota	Caudoviricetes	Unassigned	Peduoviridae	Unassigned	51623	VC_10289	uncertain_temperate	Normal	Identical	1 Software	0.00740741	Median confidence	Others	High-quality	High-quality	100	0	Bacteria	N	Y	N
B13_contig_64_pilon	TGS	Viruses	Uroviricota	Caudoviricetes	Unassigned	Casjensviridae	Unassigned	100247	VC_1029	virulent	crAssphage	Identical	≥2 Software	0.0148148	Not Available	Circular	Complete	High-quality	100	0	Bacteria	N	N	N
B13_NODE_5	TGS	Viruses	Uroviricota	Caudoviricetes	Unassigned	Casjensviridae	Unassigned	98572	VC_1029	virulent	crAssphage	Identical	≥2 Software	0	Not Available	Others	High-quality	High-quality	99.98	0	Bacteria	N	N	N
H47_contig_244_pilon	TGS	Viruses	Uroviricota	Caudoviricetes	Unassigned	Drexlerviridae	Unassigned	38948	VC_10290	temperate	Normal	Partially	≥2 Software	0.00740741	High confidence	Others	High-quality	High-quality	98.36	0	Bacteria	N	N	N
H47_contig_246_pilon	TGS	Viruses	Uroviricota	Caudoviricetes	Unassigned	Unassigned	Fromanvirus	30809	VC_10291	uncertain_temperate	Normal	Identical	≥2 Software	0.0222222	Median confidence	Others	Medium-quality	Genome-fragment	80.93	0	Bacteria	N	N	N
H47_contig_248_pilon	TGS	Viruses	Unassigned	Naldaviricetes	Lefavirales	Nudiviridae	Alphanudivirus	97698	VC_10292	virulent	Normal	Partially	≥2 Software	0.00740741	Not Available	Others	High-quality	High-quality	99	0	Dietary/Environmental/Nonhuman Viruses	N	N	N
H47_contig_252_pilon	TGS	Viruses	Uroviricota	Caudoviricetes	Unassigned	Unassigned	Bixzunavirus	28624	VC_10293	uncertain_temperate	Normal	Identical	≥2 Software	0.00740741	Not Available	Others	Medium-quality	Genome-fragment	75.95	0	Bacteria	N	N	N
H47_contig_259_pilon	TGS	Viruses	Uroviricota	Caudoviricetes	Unassigned	Unassigned	Lederbergvirus	19509	VC_10294	uncertain_temperate	Normal	Identical	≥2 Software	0.0962963	Not Available	Others	Low-quality	Genome-fragment	21.73	0	Bacteria	N	N	N
H47_contig_262_pilon	TGS	Viruses	Nucleocytoviricota	Megaviricetes	Imitervirales	Mimiviridae	Mimivirus	99500	VC_10295	virulent	Normal	Identical	≥2 Software	0.00740741	Not Available	Others	High-quality	High-quality	100	0	Dietary/Environmental/Nonhuman Viruses	N	N	N
H47_contig_267_pilon	TGS	Viruses	Nucleocytoviricota	Megaviricetes	Imitervirales	Mimiviridae	Mimivirus	100298	VC_10296	virulent	crAssphage	Identical	≥2 Software	0.0444444	Not Available	Others	High-quality	High-quality	98.87	0	Dietary/Environmental/Nonhuman Viruses	N	N	N
H47_contig_269_pilon	TGS	Viruses	Uroviricota	Caudoviricetes	Unassigned	Unassigned	Korravirus	36418	VC_10297	uncertain_virulent	Normal	Identical	≥2 Software	0.0296296	Not Available	Others	Medium-quality	Genome-fragment	73.37	0	Bacteria	N	N	N
H47_contig_270_pilon	TGS	Viruses	Uroviricota	Caudoviricetes	Unassigned	Drexlerviridae	Unassigned	50567	VC_10298	uncertain_temperate	Normal	Identical	≥2 Software	0.0518519	Not Available	Others	High-quality	High-quality	99.43	0	Bacteria	Y	N	N
H47_contig_271_pilon	TGS	Viruses	Uroviricota	Caudoviricetes	Unassigned	Unassigned	Nevevirus	60176	VC_10299	uncertain_virulent	Normal	Identical	≥2 Software	0.00740741	Not Available	Others	High-quality	High-quality	100	0	Bacteria	N	N	N
A16_contig_175_pilon	TGS	Viruses	Uroviricota	Caudoviricetes	Unassigned	Drexlerviridae	Unassigned	65543	VC_103	uncertain_temperate	Normal	Identical	≥2 Software	0.00740741	Not Available	Others	High-quality	High-quality	100	0	Bacteria	N	N	N
A16_NODE_14	TGS	Viruses	Uroviricota	Caudoviricetes	Unassigned	Peduoviridae	Unassigned	66201	VC_103	uncertain_temperate	Normal	Identical	≥2 Software	0.00740741	Not Available	Circular	Complete	High-quality	100	0	Bacteria	N	N	N
NCF004_contig_682_pilon	TGS	Viruses	Uroviricota	Caudoviricetes	Unassigned	Herelleviridae	Unassigned	64927	VC_103	uncertain_temperate	Normal	Identical	≥2 Software	0.00740741	Not Available	Others	High-quality	High-quality	99.19	0	Bacteria	N	N	N
NCF004_NODE_19	TGS	Viruses	Uroviricota	Caudoviricetes	Unassigned	Salasmaviridae	Unassigned	64978	VC_103	uncertain_virulent	Normal	Identical	≥2 Software	0.00740741	Not Available	Circular	Complete	High-quality	100	0	Bacteria	N	N	N
NCF004_opera_contig_9	TGS	Viruses	Peploviricota	Herviviricetes	Herpesvirales	Herpesviridae	Varicellovirus	64701	VC_103	uncertain_virulent	Normal	Identical	≥2 Software	0.00740741	Not Available	Others	High-quality	High-quality	98.82	0	Human virus	N	N	N
B13_contig_79_pilon	TGS	Viruses	Peploviricota	Herviviricetes	Herpesvirales	Herpesviridae	Varicellovirus	72213	VC_1030	uncertain_temperate	Normal	Identical	≥2 Software	0.00740741	Not Available	Circular	Complete	High-quality	100	0	Human virus	N	N	N
B13_NODE_16	TGS	Viruses	Peploviricota	Herviviricetes	Herpesvirales	Herpesviridae	Varicellovirus	71855	VC_1030	uncertain_temperate	Normal	Identical	1 Software	0.00740741	Median confidence	Others	Complete	High-quality	100	0	Human virus	N	N	N
H47_contig_273_pilon	TGS	Viruses	Uroviricota	Caudoviricetes	Unassigned	Peduoviridae	Unassigned	41644	VC_10300	temperate	Normal	Identical	1 Software	0.00740741	Not Available	Circular	High-quality	High-quality	100	0	Bacteria	N	N	Y
H47_contig_275_pilon	TGS	Viruses	Uroviricota	Caudoviricetes	Unassigned	Peduoviridae	Unassigned	37399	VC_10301	temperate	Normal	Partially	1 Software	0.00740741	Not Available	Others	High-quality	High-quality	100	0	Bacteria	Y	N	N
H47_contig_278_pilon	TGS	Viruses	Uroviricota	Caudoviricetes	Unassigned	Peduoviridae	Unassigned	42095	VC_10302	uncertain_temperate	Normal	Partially	1 Software	0.00740741	Median confidence	Circular	High-quality	High-quality	99.45	0	Bacteria	N	N	Y
H47_contig_279_pilon	TGS	Viruses	Uroviricota	Caudoviricetes	Unassigned	Unassigned	Fromanvirus	43238	VC_10303	uncertain_temperate	Normal	Identical	1 Software	0.0296296	Not Available	Circular	High-quality	High-quality	100	0	Bacteria	N	N	Y
H47_contig_284_pilon	TGS	Viruses	Nucleocytoviricota	Pokkesviricetes	Chitovirales	Poxviridae	Betaentomopoxvirus	84945	VC_10304	uncertain_temperate	Normal	Identical	≥2 Software	0.0222222	Not Available	Others	Medium-quality	Genome-fragment	79.95	0	Human virus	N	Y	N
H47_contig_285_pilon	TGS	Viruses	Uroviricota	Caudoviricetes	Unassigned	Unassigned	Vedamuthuvirus	44646	VC_10305	uncertain_temperate	Normal	Novel	≥2 Software	0.00740741	High confidence	Others	High-quality	High-quality	98.18	0	Bacteria	N	N	Y
H47_contig_286_pilon	TGS	Viruses	Uroviricota	Caudoviricetes	Unassigned	Mesyanzhinovviridae	Unassigned	35647	VC_10306	uncertain_temperate	Normal	Novel	1 Software	0.00740741	Not Available	Others	High-quality	High-quality	92.64	0	Bacteria	N	N	N
H47_contig_288_pilon	TGS	Viruses	Uroviricota	Caudoviricetes	Unassigned	Unassigned	Vividuovirus	43877	VC_10307	uncertain_temperate	Normal	Identical	≥2 Software	0.00740741	High confidence	Others	High-quality	High-quality	97.32	0	Bacteria	N	N	N
H47_contig_290_pilon	TGS	Viruses	Uroviricota	Caudoviricetes	Unassigned	Mesyanzhinovviridae	Unassigned	40246	VC_10308	uncertain_temperate	Normal	Novel	1 Software	0.00740741	Median confidence	Others	High-quality	High-quality	97.53	0	Bacteria	N	N	N
H47_contig_293_pilon	TGS	Viruses	Uroviricota	Caudoviricetes	Unassigned	Salasmaviridae	Unassigned	36538	VC_10309	uncertain_temperate	Normal	Identical	1 Software	0.0148148	Median confidence	Others	High-quality	High-quality	96.34	0	Bacteria	N	N	N
B13_contig_90_pilon	TGS	Viruses	Nucleocytoviricota	Megaviricetes	Imitervirales	Mimiviridae	Mimivirus	78313	VC_1031	uncertain_virulent	Gubaphage	Identical	≥2 Software	0.00740741	Median confidence	Others	High-quality	High-quality	96.83	0	Dietary/Environmental/Nonhuman Viruses	N	N	N
B13_NODE_14	TGS	Viruses	Nucleocytoviricota	Megaviricetes	Imitervirales	Mimiviridae	Mimivirus	75636	VC_1031	uncertain_virulent	Gubaphage	Identical	≥2 Software	0.00740741	Median confidence	Others	High-quality	High-quality	93.5	0	Dietary/Environmental/Nonhuman Viruses	N	N	N
H47_contig_295_pilon	TGS	Viruses	Unassigned	Naldaviricetes	Lefavirales	Baculoviridae	Alphabaculovirus	35024	VC_10310	uncertain_temperate	Normal	Novel	1 Software	0.0148148	Not Available	Others	High-quality	High-quality	92.23	0	Dietary/Environmental/Nonhuman Viruses	N	N	N
H47_contig_297_pilon	TGS	Viruses	Uroviricota	Caudoviricetes	Unassigned	Unassigned	Uetakevirus	32282	VC_10311	uncertain_temperate	Normal	Partially	1 Software	0.00740741	High confidence	Others	High-quality	High-quality	97.08	0	Bacteria	N	N	N
H47_contig_298_pilon	TGS	Viruses	Nucleocytoviricota	Pokkesviricetes	Chitovirales	Poxviridae	Betaentomopoxvirus	82875	VC_10312	uncertain_temperate	Normal	Identical	≥2 Software	0.0222222	Not Available	Circular	Complete	High-quality	100	0	Human virus	N	Y	N
H47_contig_299_pilon	TGS	Unassigned	Unassigned	Unassigned	Unassigned	Unassigned	Unassigned	16672	VC_10313	uncertain_temperate	Normal	Novel	≥2 Software	0.00740741	Not Available	Others	Low-quality	Genome-fragment	40.79	0	Unknown	N	Y	N
H47_contig_300_pilon	TGS	Viruses	Uroviricota	Caudoviricetes	Unassigned	Salasmaviridae	Unassigned	77991	VC_10314	uncertain_virulent	Normal	Identical	≥2 Software	0.00740741	Not Available	Others	High-quality	High-quality	100	0	Bacteria	Y	N	N
H47_contig_301_pilon	TGS	Viruses	Uroviricota	Caudoviricetes	Unassigned	Kyanoviridae	Acionnavirus	86329	VC_10315	virulent	Gubaphage	Identical	≥2 Software	0.103704	Not Available	Others	High-quality	High-quality	99.43	0	Bacteria	N	N	N
H47_contig_302_pilon	TGS	Viruses	Kitrinoviricota	Alsuviricetes	Martellivirales	Virgaviridae	Tobamovirus	35515	VC_10316	uncertain_temperate	Normal	Identical	1 Software	0.00740741	Not Available	Others	High-quality	High-quality	100	0	Dietary/Environmental/Nonhuman Viruses	N	N	N
H47_contig_43_pilon	TGS	Viruses	Uroviricota	Caudoviricetes	Unassigned	Unassigned	Agricanvirus	14016	VC_10317	uncertain_temperate	Normal	Novel	≥2 Software	0.00740741	Not Available	Others	Low-quality	Genome-fragment	11.71	0	Bacteria	N	N	N
H47_contig_44_pilon	Both	Viruses	Uroviricota	Caudoviricetes	Unassigned	Mesyanzhinovviridae	Unassigned	66702	VC_10318	uncertain_virulent	Normal	Identical	≥2 Software	0.0296296	Not Available	Others	High-quality	High-quality	100	0	Bacteria	N	N	N
H47_contig_47_pilon	TGS	Viruses	Uroviricota	Caudoviricetes	Unassigned	Unassigned	Samistivirus	49568	VC_10319	uncertain_temperate	Normal	Partially	≥2 Software	0.00740741	Median confidence	Others	Medium-quality	Genome-fragment	85.99	0	Bacteria	Y	N	N
B13_contig_91_pilon	TGS	Viruses	Uroviricota	Caudoviricetes	Unassigned	Herelleviridae	Unassigned	37849	VC_1032	uncertain_temperate	Normal	Partially	≥2 Software	0.00740741	Not Available	Others	High-quality	High-quality	100	0	Bacteria	Y	N	N
B13_NODE_61	TGS	Viruses	Uroviricota	Caudoviricetes	Unassigned	Drexlerviridae	Unassigned	37592	VC_1032	uncertain_temperate	Normal	Partially	≥2 Software	0.00740741	Not Available	Others	High-quality	High-quality	100	0	Bacteria	Y	N	N
H47_contig_52_pilon	TGS	Viruses	Uroviricota	Caudoviricetes	Unassigned	Autographiviridae	Unassigned	34431	VC_10320	uncertain_temperate	Normal	Identical	1 Software	0.0148148	Not Available	Others	High-quality	High-quality	100	0	Bacteria	Y	N	N
H47_contig_73_pilon	TGS	Viruses	Uroviricota	Caudoviricetes	Unassigned	Straboviridae	Unassigned	67727	VC_10321	uncertain_virulent	Normal	Identical	≥2 Software	0.00740741	Not Available	Others	High-quality	High-quality	100	0	Bacteria	N	N	N
H47_contig_80_pilon	TGS	Viruses	Uroviricota	Caudoviricetes	Unassigned	Unassigned	Phifelvirus	7473	VC_10322	uncertain_temperate	Normal	Identical	≥2 Software	0.00740741	Not Available	Others	Low-quality	Genome-fragment	16.5	0	Bacteria	N	N	N
H47_contig_87_pilon	TGS	Viruses	Uroviricota	Caudoviricetes	Unassigned	Straboviridae	Unassigned	13406	VC_10324	uncertain_temperate	Normal	Identical	≥2 Software	0.037037	Not Available	Circular	Low-quality	Genome-fragment	21.87	0	Bacteria	N	N	N
H47_contig_88_pilon	TGS	Viruses	Uroviricota	Caudoviricetes	Unassigned	Podoviridae	Unassigned	14375	VC_10325	temperate	Normal	Identical	≥2 Software	0.0148148	Not Available	Others	Low-quality	Genome-fragment	26.86	0	Bacteria	N	N	N
H47_ctg00000001_pilon	TGS	Viruses	Nucleocytoviricota	Megaviricetes	Imitervirales	Mimiviridae	Mimivirus	97153	VC_10326	virulent	crAssphage	Identical	≥2 Software	0.125926	Not Available	Circular	Medium-quality	Genome-fragment	88.9	0	Dietary/Environmental/Nonhuman Viruses	N	N	N
H47_ctg00000004_pilon	TGS	Unassigned	Unassigned	Unassigned	Unassigned	Unassigned	Unassigned	7219	VC_10327	uncertain_temperate	Normal	Novel	≥2 Software	0.0148148	Median confidence	Circular	Low-quality	Genome-fragment	16.06	0	Unknown	N	N	N
H47_ctg00000060_pilon	TGS	Viruses	Uroviricota	Caudoviricetes	Unassigned	Myoviridae	Unassigned	8008	VC_10328	uncertain_virulent	Normal	Identical	≥2 Software	0.0444444	Median confidence	Circular	Low-quality	Genome-fragment	19.33	0	Bacteria	N	N	N
H47_NODE_100	TGS	Viruses	Nucleocytoviricota	Megaviricetes	Algavirales	Phycodnaviridae	Chlorovirus	35288	VC_10329	virulent	Normal	Novel	≥2 Software	0.00740741	Not Available	Others	Medium-quality	Genome-fragment	58.6	0	Dietary/Environmental/Nonhuman Viruses	N	N	N
B13_contig_99_pilon	TGS	Viruses	Nucleocytoviricota	Pokkesviricetes	Chitovirales	Poxviridae	Betaentomopoxvirus	92290	VC_1033	uncertain_virulent	Normal	Identical	≥2 Software	0.00740741	Not Available	Others	High-quality	High-quality	93.19	0	Human virus	N	N	N
B13_NODE_9	TGS	Viruses	Nucleocytoviricota	Pokkesviricetes	Chitovirales	Poxviridae	Betaentomopoxvirus	92029	VC_1033	virulent	Normal	Identical	≥2 Software	0	Not Available	Circular	High-quality	High-quality	92.93	0	Human virus	N	N	N
H47_NODE_103	TGS	Viruses	Nucleocytoviricota	Megaviricetes	Imitervirales	Mimiviridae	Mimivirus	34817	VC_10330	temperate	Normal	Partially	≥2 Software	0.00740741	High confidence	Circular	Medium-quality	Genome-fragment	73.87	0	Dietary/Environmental/Nonhuman Viruses	N	N	Y
H47_NODE_104	Both	Viruses	Uroviricota	Caudoviricetes	Unassigned	Vilmaviridae	Bronvirus	34601	VC_10331	uncertain_temperate	Normal	Identical	≥2 Software	0.0592593	Not Available	Others	Medium-quality	Genome-fragment	84.57	0	Bacteria	N	N	N
H47_NODE_105	TGS	Viruses	Uroviricota	Caudoviricetes	Unassigned	Peduoviridae	Unassigned	34500	VC_10332	uncertain_temperate	Normal	Identical	≥2 Software	0.0148148	Not Available	Circular	Complete	High-quality	100	0	Bacteria	Y	N	N
H47_NODE_108	TGS	Unassigned	Unassigned	Unassigned	Unassigned	Unassigned	Unassigned	33596	VC_10334	uncertain_temperate	Normal	Identical	1 Software	0.00740741	Not Available	Others	High-quality	High-quality	99.28	0	Unknown	N	N	Y
H47_NODE_110	TGS	Unassigned	Unassigned	Unassigned	Unassigned	Unassigned	Unassigned	32874	VC_10335	uncertain_temperate	Normal	Partially	1 Software	0.0148148	Median confidence	Others	High-quality	High-quality	100	0	Unknown	N	N	Y
H47_NODE_111	TGS	Viruses	Uroviricota	Caudoviricetes	Unassigned	Unassigned	Unaquatrovirus	32658	VC_10336	temperate	Normal	Novel	≥2 Software	0.00740741	High confidence	Circular	Complete	High-quality	100	0	Bacteria	N	Y	Y
H47_NODE_113	TGS	Viruses	Uroviricota	Caudoviricetes	Unassigned	Unassigned	Uetakevirus	32337	VC_10337	uncertain_temperate	Normal	Partially	≥2 Software	0.00740741	High confidence	Circular	Complete	High-quality	100	0	Bacteria	N	N	N
H47_NODE_12	TGS	Viruses	Uroviricota	Caudoviricetes	Unassigned	Demerecviridae	Cetovirus	118088	VC_10338	uncertain_temperate	Normal	Identical	≥2 Software	0.0444444	Not Available	Others	Complete	High-quality	100	0	Bacteria	N	Y	N
H47_NODE_123	TGS	Viruses	Uroviricota	Caudoviricetes	Unassigned	Unassigned	Lederbergvirus	30654	VC_10339	temperate	Normal	Novel	≥2 Software	0.0222222	Not Available	Circular	Complete	High-quality	100	0	Bacteria	Y	N	N
B13_NODE_553	TGS	Viruses	Uroviricota	Caudoviricetes	Unassigned	Unassigned	Moineauvirus	5615	VC_1034	uncertain_temperate	Normal	Novel	≥2 Software	0.00740741	Not Available	Others	Low-quality	Genome-fragment	14.94	0	Bacteria	N	N	Y
SK55_contig-120_191	NGS	Viruses	Uroviricota	Caudoviricetes	Unassigned	Unassigned	Moineauvirus	7784	VC_1034	uncertain_temperate	Normal	Novel	≥2 Software	0.00740741	Median confidence	Others	Low-quality	Genome-fragment	20.77	0	Bacteria	N	N	Y
H47_NODE_125	TGS	Viruses	Uroviricota	Caudoviricetes	Unassigned	Straboviridae	Unassigned	29584	VC_10340	uncertain_temperate	Normal	Novel	1 Software	0.0148148	Not Available	Others	Complete	High-quality	100	0	Bacteria	N	N	Y
H47_NODE_13	TGS	Viruses	Uroviricota	Caudoviricetes	Unassigned	Autographiviridae	Unassigned	115483	VC_10341	temperate	Normal	Novel	≥2 Software	0.00740741	Median confidence	Circular	Medium-quality	Genome-fragment	66.96	0	Bacteria	N	N	N
H47_NODE_130	TGS	Viruses	Nucleocytoviricota	Megaviricetes	Imitervirales	Mimiviridae	Mimivirus	27620	VC_10342	uncertain_temperate	Normal	Partially	≥2 Software	0.00740741	Not Available	Others	Medium-quality	Genome-fragment	66.11	0	Dietary/Environmental/Nonhuman Viruses	N	N	Y
H47_NODE_133	TGS	Unassigned	Unassigned	Unassigned	Unassigned	Unassigned	Unassigned	27130	VC_10343	uncertain_temperate	Normal	Identical	≥2 Software	0.00740741	Not Available	Others	Medium-quality	Genome-fragment	71.96	0	Unknown	N	N	N
H47_NODE_137	TGS	Viruses	Unassigned	Naldaviricetes	Lefavirales	Baculoviridae	Alphabaculovirus	25580	VC_10344	uncertain_temperate	Normal	Novel	≥2 Software	0.00740741	Not Available	Others	Medium-quality	Genome-fragment	64.51	0	Dietary/Environmental/Nonhuman Viruses	N	N	N
H47_NODE_138	TGS	Viruses	Uroviricota	Caudoviricetes	Unassigned	Straboviridae	Unassigned	25511	VC_10345	uncertain_temperate	Normal	Novel	≥2 Software	0.00740741	Median confidence	Others	Low-quality	Genome-fragment	14.49	0	Bacteria	N	Y	N
H47_NODE_14	TGS	Viruses	Uroviricota	Caudoviricetes	Unassigned	Autographiviridae	Berlinvirus	109702	VC_10346	uncertain_temperate	Normal	Identical	≥2 Software	0.00740741	Not Available	Circular	Complete	High-quality	100	0	Bacteria	N	N	N
H47_NODE_144	TGS	Viruses	Nucleocytoviricota	Megaviricetes	Imitervirales	Mimiviridae	Mimivirus	24638	VC_10347	uncertain_temperate	Normal	Identical	≥2 Software	0.0296296	Median confidence	Others	Medium-quality	Genome-fragment	59.74	0	Dietary/Environmental/Nonhuman Viruses	N	N	Y
H47_NODE_146	TGS	Viruses	Uroviricota	Caudoviricetes	Unassigned	Demerecviridae	Cetovirus	24287	VC_10348	uncertain_temperate	Normal	Novel	≥2 Software	0.00740741	Not Available	Others	Low-quality	Genome-fragment	15.56	0	Bacteria	N	N	N
H47_NODE_15	TGS	Viruses	Nucleocytoviricota	Megaviricetes	Imitervirales	Mimiviridae	Mimivirus	106816	VC_10349	virulent	Normal	Identical	≥2 Software	0.0222222	High confidence	Others	Complete	High-quality	100	0	Dietary/Environmental/Nonhuman Viruses	N	N	N
B14_contig-120_128	NGS	Unassigned	Unassigned	Unassigned	Unassigned	Unassigned	Unassigned	8289	VC_1035	uncertain_virulent	Normal	Novel	≥2 Software	0.0148148	Median confidence	Others	Low-quality	Genome-fragment	24.35	0	Unknown	N	N	N
H09_contig-120_865	NGS	Viruses	Uroviricota	Caudoviricetes	Unassigned	Straboviridae	Unassigned	8386	VC_1035	uncertain_virulent	Normal	Novel	≥2 Software	0.00740741	Not Available	Others	Low-quality	Genome-fragment	24.63	0	Bacteria	N	N	N
H47_NODE_157	TGS	Viruses	Uroviricota	Caudoviricetes	Unassigned	Herelleviridae	Harbinvirus	21141	VC_10350	uncertain_temperate	Normal	Novel	≥2 Software	0.00740741	Not Available	Others	Low-quality	Genome-fragment	12.55	0	Bacteria	N	Y	N
H47_NODE_158	TGS	Viruses	Uroviricota	Caudoviricetes	Unassigned	Straboviridae	Tegunavirus	21027	VC_10351	uncertain_temperate	Normal	Novel	≥2 Software	0.00740741	High confidence	Others	Low-quality	Genome-fragment	43.55	0	Bacteria	N	N	N
H47_NODE_159	TGS	Viruses	Uroviricota	Caudoviricetes	Unassigned	Unassigned	Fromanvirus	21004	VC_10352	uncertain_temperate	Normal	Partially	≥2 Software	0.00740741	Median confidence	Others	Low-quality	Genome-fragment	39.01	0	Bacteria	N	N	Y
H47_NODE_163	TGS	Viruses	Unassigned	Naldaviricetes	Lefavirales	Baculoviridae	Alphabaculovirus	20163	VC_10353	temperate	Normal	Novel	≥2 Software	0	Not Available	Others	Low-quality	Genome-fragment	30.19	0	Dietary/Environmental/Nonhuman Viruses	N	Y	N
H47_NODE_165	TGS	Viruses	Uroviricota	Caudoviricetes	Unassigned	Unassigned	Colneyvirus	20079	VC_10354	uncertain_temperate	Normal	Identical	≥2 Software	0.037037	Not Available	Others	Low-quality	Genome-fragment	35.46	0	Bacteria	N	N	N
H47_NODE_168	TGS	Viruses	Uroviricota	Caudoviricetes	Unassigned	Salasmaviridae	Unassigned	19610	VC_10355	uncertain_temperate	Normal	Identical	≥2 Software	0.0148148	Not Available	Others	Low-quality	Genome-fragment	32.43	0	Bacteria	N	N	N
H47_NODE_17	TGS	Viruses	Nucleocytoviricota	Pokkesviricetes	Chitovirales	Poxviridae	Betaentomopoxvirus	100373	VC_10356	uncertain_temperate	Normal	Novel	≥2 Software	0.0148148	Median confidence	Others	Medium-quality	Genome-fragment	56.85	0	Human virus	N	N	N
H47_NODE_186	TGS	Viruses	Uroviricota	Caudoviricetes	Unassigned	Herelleviridae	Bastillevirus	16813	VC_10357	uncertain_temperate	Normal	Partially	≥2 Software	0.0148148	Not Available	Circular	Medium-quality	Genome-fragment	50.3	0	Bacteria	N	N	N
H47_NODE_19	TGS	Viruses	Nucleocytoviricota	Megaviricetes	Imitervirales	Mimiviridae	Mimivirus	99918	VC_10358	uncertain_virulent	Normal	Identical	≥2 Software	0.0148148	Not Available	Circular	Complete	High-quality	100	0	Dietary/Environmental/Nonhuman Viruses	N	N	N
H47_NODE_190	TGS	Viruses	Uroviricota	Caudoviricetes	Unassigned	Straboviridae	Unassigned	16168	VC_10359	uncertain_virulent	Normal	Partially	≥2 Software	0.0222222	Not Available	Others	Medium-quality	Genome-fragment	68.59	0	Bacteria	N	N	N
B14_contig-120_5	NGS	Viruses	Nucleocytoviricota	Pokkesviricetes	Chitovirales	Poxviridae	Centapoxvirus	54081	VC_1036	uncertain_temperate	Normal	Novel	≥2 Software	0.0296296	Not Available	Circular	Complete	High-quality	100	0	Human virus	N	Y	N
SK05_contig-120_22	NGS	Viruses	Uroviricota	Caudoviricetes	Unassigned	Unassigned	Fromanvirus	54099	VC_1036	uncertain_temperate	Normal	Novel	≥2 Software	0.0296296	Not Available	Circular	Complete	High-quality	100	0	Bacteria	N	Y	N
H47_NODE_20	TGS	Viruses	Nucleocytoviricota	Megaviricetes	Imitervirales	Mimiviridae	Mimivirus	99565	VC_10360	virulent	Normal	Identical	≥2 Software	0.00740741	Not Available	Circular	Complete	High-quality	100	0	Dietary/Environmental/Nonhuman Viruses	N	N	N
H47_NODE_204	TGS	Viruses	Uroviricota	Caudoviricetes	Unassigned	Peduoviridae	Unassigned	15165	VC_10361	uncertain_temperate	Normal	Identical	≥2 Software	0.00740741	Not Available	Others	Low-quality	Genome-fragment	18.82	0	Bacteria	N	N	N
H47_NODE_206	TGS	Unassigned	Unassigned	Unassigned	Unassigned	Unassigned	Unassigned	15026	VC_10362	uncertain_temperate	Normal	Identical	≥2 Software	0.0148148	Not Available	Others	Low-quality	Genome-fragment	37.46	0	Unknown	N	N	N
H47_NODE_207	TGS	Viruses	Uroviricota	Caudoviricetes	Unassigned	Chaseviridae	Unassigned	15012	VC_10363	uncertain_temperate	Normal	Identical	≥2 Software	0	Not Available	Others	Low-quality	Genome-fragment	36.41	0	Bacteria	N	Y	N
H47_NODE_21	TGS	Viruses	Unassigned	Naldaviricetes	Lefavirales	Nudiviridae	Alphanudivirus	97753	VC_10364	virulent	Normal	Partially	≥2 Software	0.00740741	Not Available	Circular	Complete	High-quality	100	0	Dietary/Environmental/Nonhuman Viruses	N	N	N
H47_NODE_22	TGS	Viruses	Nucleocytoviricota	Megaviricetes	Imitervirales	Mimiviridae	Mimivirus	97275	VC_10365	virulent	crAssphage	Identical	≥2 Software	0.125926	Not Available	Circular	Complete	High-quality	100	0	Dietary/Environmental/Nonhuman Viruses	N	N	N
H47_NODE_222	TGS	Unassigned	Unassigned	Unassigned	Unassigned	Unassigned	Unassigned	13617	VC_10366	uncertain_virulent	Normal	Identical	≥2 Software	0.0222222	Not Available	Others	Low-quality	Genome-fragment	1.29	0	Unknown	N	N	N
H47_NODE_226	TGS	Viruses	Uroviricota	Caudoviricetes	Unassigned	Herelleviridae	Unassigned	13425	VC_10368	uncertain_temperate	Normal	Identical	≥2 Software	0.00740741	Not Available	Others	Low-quality	Genome-fragment	23.36	0	Bacteria	N	N	N
H47_NODE_232	TGS	Viruses	Uroviricota	Caudoviricetes	Unassigned	Casjensviridae	Unassigned	13153	VC_10369	uncertain_temperate	Normal	Partially	≥2 Software	0.00740741	Median confidence	Others	Low-quality	Genome-fragment	8.82	0	Bacteria	N	N	N
DC05_contig-120_0	NGS	Viruses	Nucleocytoviricota	Megaviricetes	Imitervirales	Mimiviridae	Mimivirus	103680	VC_1037	virulent	Normal	Identical	≥2 Software	0.00740741	Median confidence	Circular	Complete	High-quality	100	0	Dietary/Environmental/Nonhuman Viruses	N	N	N
DC05_NODE_1	TGS	Viruses	Nucleocytoviricota	Megaviricetes	Imitervirales	Mimiviridae	Mimivirus	103626	VC_1037	virulent	Normal	Identical	≥2 Software	0.00740741	Not Available	Circular	Complete	High-quality	100	0	Dietary/Environmental/Nonhuman Viruses	N	N	N
H47_NODE_238	TGS	Viruses	Pisuviricota	Duplopiviricetes	Durnavirales	Partitiviridae	Alphapartitivirus	12951	VC_10371	uncertain_temperate	Normal	Novel	≥2 Software	0.00740741	Not Available	Others	Low-quality	Genome-fragment	9.65	0	Dietary/Environmental/Nonhuman Viruses	N	N	N
H47_NODE_242	TGS	Viruses	Uroviricota	Caudoviricetes	Unassigned	Unassigned	Phifelvirus	12798	VC_10372	uncertain_temperate	Normal	Identical	≥2 Software	0.00740741	Not Available	Others	Low-quality	Genome-fragment	27.75	0	Bacteria	N	N	N
H47_NODE_243	TGS	Unassigned	Unassigned	Unassigned	Unassigned	Unassigned	Unassigned	12786	VC_10373	uncertain_temperate	Normal	Identical	≥2 Software	0.00740741	Median confidence	Others	Low-quality	Genome-fragment	28.67	0	Unknown	N	N	N
H47_NODE_245	Both	Viruses	Uroviricota	Caudoviricetes	Unassigned	Kyanoviridae	Unassigned	12573	VC_10374	virulent	Normal	Identical	≥2 Software	0.0148148	Not Available	Others	Low-quality	Genome-fragment	27.05	0	Bacteria	N	N	N
H47_NODE_249	TGS	Viruses	Uroviricota	Caudoviricetes	Unassigned	Unassigned	Sherbrookevirus	12339	VC_10375	temperate	Normal	Novel	≥2 Software	0.00740741	Not Available	Others	Low-quality	Genome-fragment	28.05	0	Bacteria	N	N	N
H47_NODE_25	TGS	Viruses	Nucleocytoviricota	Pokkesviricetes	Chitovirales	Poxviridae	Betaentomopoxvirus	79684	VC_10376	uncertain_temperate	Normal	Partially	≥2 Software	0.00740741	High confidence	Others	High-quality	High-quality	100	0	Human virus	N	N	N
H47_NODE_251	TGS	Unassigned	Unassigned	Unassigned	Unassigned	Unassigned	Unassigned	12181	VC_10377	uncertain_temperate	Normal	Identical	≥2 Software	0.0740741	Not Available	Others	Low-quality	Genome-fragment	30.83	0	Unknown	N	N	Y
H47_NODE_253	TGS	Unassigned	Unassigned	Unassigned	Unassigned	Unassigned	Unassigned	12008	VC_10378	uncertain_temperate	Normal	Novel	≥2 Software	0.0148148	Not Available	Others	Low-quality	Genome-fragment	13.52	0	Unknown	N	N	N
H47_NODE_27	TGS	Viruses	Uroviricota	Caudoviricetes	Unassigned	Demerecviridae	Cetovirus	78795	VC_10379	uncertain_temperate	Normal	Identical	≥2 Software	0.037037	Not Available	Others	Medium-quality	Genome-fragment	65.35	0	Bacteria	N	Y	N
DC05_contig_161_pilon	TGS	Viruses	Uroviricota	Caudoviricetes	Unassigned	Salasmaviridae	Unassigned	40255	VC_1038	uncertain_temperate	Normal	Identical	1 Software	0.00740741	Median confidence	Others	High-quality	High-quality	99.89	0	Bacteria	N	N	N
DC05_contig-120_13	NGS	Viruses	Uroviricota	Caudoviricetes	Unassigned	Casjensviridae	Unassigned	40128	VC_1038	uncertain_temperate	Normal	Identical	1 Software	0.0148148	Median confidence	Others	High-quality	High-quality	99.33	0	Bacteria	N	N	N
H47_NODE_299	TGS	Viruses	Uroviricota	Caudoviricetes	Unassigned	Peduoviridae	Unassigned	9742	VC_10380	uncertain_temperate	Normal	Novel	≥2 Software	0.00740741	Not Available	Others	Low-quality	Genome-fragment	22.35	0	Bacteria	N	N	N
H47_NODE_30	TGS	Viruses	Uroviricota	Caudoviricetes	Unassigned	Unassigned	Lederbergvirus	73125	VC_10381	uncertain_temperate	Normal	Identical	≥2 Software	0.0592593	Median confidence	Circular	Complete	High-quality	100	0	Bacteria	N	N	N
H47_NODE_301	TGS	Viruses	Uroviricota	Caudoviricetes	Unassigned	Unassigned	Fromanvirus	9722	VC_10382	uncertain_temperate	Normal	Novel	≥2 Software	0.0222222	Not Available	Others	Low-quality	Genome-fragment	24.56	0	Bacteria	N	N	Y
H47_NODE_303	TGS	Viruses	Uroviricota	Caudoviricetes	Unassigned	Chaseviridae	Unassigned	9711	VC_10383	uncertain_temperate	Normal	Novel	≥2 Software	0.00740741	Not Available	Others	Low-quality	Genome-fragment	22.68	0	Bacteria	N	N	N
H47_NODE_306	TGS	Unassigned	Unassigned	Unassigned	Unassigned	Unassigned	Unassigned	9641	VC_10384	uncertain_virulent	Normal	Identical	≥2 Software	0.00740741	Not Available	Others	Low-quality	Genome-fragment	15.3	0	Unknown	N	N	N
H47_NODE_307	TGS	Viruses	Nucleocytoviricota	Pokkesviricetes	Chitovirales	Poxviridae	Betaentomopoxvirus	9570	VC_10385	uncertain_temperate	Normal	Novel	≥2 Software	0.00740741	Not Available	Others	Low-quality	Genome-fragment	21.39	0	Human virus	N	N	N
H47_NODE_31	TGS	Viruses	Uroviricota	Caudoviricetes	Unassigned	Herelleviridae	Nitunavirus	68751	VC_10386	uncertain_temperate	Normal	Novel	≥2 Software	0.00740741	Median confidence	Others	High-quality	High-quality	100	0	Bacteria	N	N	N
H47_NODE_313	TGS	Viruses	Uroviricota	Caudoviricetes	Unassigned	Myoviridae	Unassigned	9426	VC_10387	uncertain_temperate	Normal	Novel	≥2 Software	0.00740741	Not Available	Others	Low-quality	Genome-fragment	6.17	0	Bacteria	N	N	N
H47_NODE_318	TGS	Viruses	Uroviricota	Caudoviricetes	Unassigned	Unassigned	Slepowronvirus	9271	VC_10388	uncertain_virulent	Normal	Novel	≥2 Software	0.00740741	Not Available	Others	Low-quality	Genome-fragment	6.18	0	Bacteria	N	N	N
H47_NODE_32	TGS	Viruses	Uroviricota	Caudoviricetes	Unassigned	Casjensviridae	Unassigned	67163	VC_10389	uncertain_virulent	Normal	Identical	≥2 Software	0.00740741	Median confidence	Others	High-quality	High-quality	99.85	0	Bacteria	N	N	N
DC05_contig_202_pilon	TGS	Viruses	Uroviricota	Caudoviricetes	Unassigned	Salasmaviridae	Unassigned	37941	VC_1039	uncertain_virulent	Normal	Partially	≥2 Software	0.00740741	High confidence	Others	High-quality	High-quality	100	0	Bacteria	N	N	N
DC05_contig-120_16	NGS	Viruses	Uroviricota	Caudoviricetes	Unassigned	Casjensviridae	Unassigned	37073	VC_1039	uncertain_virulent	Normal	Partially	≥2 Software	0.00740741	High confidence	Others	High-quality	High-quality	100	0	Bacteria	N	N	N
H47_NODE_331	TGS	Viruses	Nucleocytoviricota	Pokkesviricetes	Chitovirales	Poxviridae	Betaentomopoxvirus	8970	VC_10391	temperate	Normal	Partially	≥2 Software	0.00740741	Not Available	Others	Low-quality	Genome-fragment	7.61	0	Human virus	N	N	N
H47_NODE_332	TGS	Unassigned	Unassigned	Unassigned	Unassigned	Unassigned	Unassigned	8970	VC_10392	uncertain_temperate	Normal	Identical	≥2 Software	0.0148148	Not Available	Others	Low-quality	Genome-fragment	22.17	0	Unknown	N	N	N
H47_NODE_333	TGS	Viruses	Nucleocytoviricota	Pokkesviricetes	Chitovirales	Poxviridae	Betaentomopoxvirus	8952	VC_10393	uncertain_temperate	Normal	Partially	≥2 Software	0.00740741	Not Available	Others	Low-quality	Genome-fragment	6.6	0	Human virus	N	N	N
H47_NODE_34	TGS	Viruses	Uroviricota	Caudoviricetes	Unassigned	Unassigned	Nevevirus	60234	VC_10394	uncertain_virulent	Normal	Identical	≥2 Software	0.00740741	Not Available	Circular	Complete	High-quality	100	0	Bacteria	N	N	N
H47_NODE_344	TGS	Viruses	Uroviricota	Caudoviricetes	Unassigned	Unassigned	Pakpunavirus	8711	VC_10395	uncertain_virulent	Normal	Partially	≥2 Software	0.00740741	Not Available	Others	Low-quality	Genome-fragment	15.19	0	Bacteria	N	N	N
H47_NODE_36	TGS	Viruses	Uroviricota	Caudoviricetes	Unassigned	Unassigned	Fromanvirus	59114	VC_10396	uncertain_temperate	Normal	Partially	≥2 Software	0.00740741	Median confidence	Others	High-quality	High-quality	100	0	Bacteria	Y	N	N
H47_NODE_37	TGS	Viruses	Uroviricota	Caudoviricetes	Unassigned	Casjensviridae	Unassigned	58535	VC_10397	temperate	Normal	Novel	≥2 Software	0.00740741	Not Available	Circular	Medium-quality	Genome-fragment	78.02	0	Bacteria	N	N	N
H47_NODE_371	TGS	Unassigned	Unassigned	Unassigned	Unassigned	Unassigned	Unassigned	8066	VC_10398	uncertain_temperate	Normal	Identical	≥2 Software	0	Not Available	Others	Low-quality	Genome-fragment	4.7	0	Unknown	N	N	N
H47_NODE_374	TGS	Viruses	Uroviricota	Caudoviricetes	Unassigned	Autographiviridae	Aarhusvirus	8009	VC_10399	uncertain_temperate	Normal	Novel	≥2 Software	0.00740741	Not Available	Others	Low-quality	Genome-fragment	16.22	0	Bacteria	N	N	N
DC05_contig-120_4	NGS	Viruses	Uroviricota	Caudoviricetes	Unassigned	Salasmaviridae	Unassigned	58268	VC_1040	uncertain_temperate	Normal	Identical	≥2 Software	0.0148148	Not Available	Circular	Complete	High-quality	100	0	Bacteria	Y	N	N
DC05_NODE_8	TGS	Viruses	Uroviricota	Caudoviricetes	Unassigned	Salasmaviridae	Unassigned	59196	VC_1040	uncertain_temperate	Normal	Identical	≥2 Software	0.0148148	Not Available	Others	High-quality	High-quality	100	0	Bacteria	Y	N	N
H47_NODE_379	TGS	Unassigned	Unassigned	Unassigned	Unassigned	Unassigned	Unassigned	7954	VC_10400	uncertain_temperate	Normal	Novel	≥2 Software	0.00740741	Not Available	Others	Low-quality	Genome-fragment	22.79	0	Unknown	N	N	N
H47_NODE_38	TGS	Viruses	Uroviricota	Caudoviricetes	Unassigned	Unassigned	Lederbergvirus	57831	VC_10401	uncertain_temperate	Normal	Novel	1 Software	0.0222222	Not Available	Others	High-quality	High-quality	100	0	Bacteria	N	N	Y
H47_NODE_386	TGS	Unassigned	Unassigned	Unassigned	Unassigned	Unassigned	Unassigned	7800	VC_10402	uncertain_temperate	Normal	Identical	≥2 Software	0.00740741	Not Available	Others	Low-quality	Genome-fragment	5.11	0	Unknown	N	N	N
H47_NODE_39	TGS	Viruses	Uroviricota	Caudoviricetes	Unassigned	Straboviridae	Unassigned	54784	VC_10403	uncertain_temperate	Normal	Identical	≥2 Software	0.0222222	Median confidence	Others	High-quality	High-quality	100	0	Bacteria	N	N	N
H47_NODE_395	TGS	Unassigned	Unassigned	Unassigned	Unassigned	Unassigned	Unassigned	7661	VC_10404	temperate	Normal	Partially	≥2 Software	0.00740741	Not Available	Others	Low-quality	Genome-fragment	4.99	0	Unknown	N	N	N
H47_NODE_40	TGS	Viruses	Uroviricota	Caudoviricetes	Unassigned	Peduoviridae	Unassigned	54023	VC_10405	uncertain_temperate	Normal	Identical	1 Software	0.0148148	Not Available	Others	High-quality	High-quality	95.32	0	Bacteria	Y	N	N
H47_NODE_402	TGS	Unassigned	Unassigned	Unassigned	Unassigned	Unassigned	Unassigned	7549	VC_10406	temperate	Normal	Identical	≥2 Software	0	Median confidence	Others	Low-quality	Genome-fragment	15.77	0	Unknown	N	N	N
H47_NODE_408	TGS	Viruses	Peploviricota	Herviviricetes	Herpesvirales	Herpesviridae	Mardivirus	7498	VC_10407	uncertain_temperate	Normal	Identical	≥2 Software	0.00740741	Not Available	Others	Low-quality	Genome-fragment	5.53	0	Human virus	N	N	N
H47_NODE_412	TGS	Viruses	Peploviricota	Herviviricetes	Herpesvirales	Herpesviridae	Roseolovirus	7432	VC_10408	uncertain_temperate	Normal	Novel	≥2 Software	0.0222222	Not Available	Others	Low-quality	Genome-fragment	17.62	0	Human virus	N	N	N
H47_NODE_43	TGS	Viruses	Nucleocytoviricota	Megaviricetes	Imitervirales	Mimiviridae	Mimivirus	50510	VC_10409	uncertain_temperate	Normal	Novel	≥2 Software	0.00740741	Median confidence	Others	Low-quality	Genome-fragment	32.49	0	Dietary/Environmental/Nonhuman Viruses	N	N	N
DC05_contig-120_6	NGS	Viruses	Unassigned	Naldaviricetes	Lefavirales	Baculoviridae	Alphabaculovirus	57406	VC_1041	uncertain_virulent	Normal	Identical	≥2 Software	0.00740741	Not Available	Others	Low-quality	Genome-fragment	46.86	0	Dietary/Environmental/Nonhuman Viruses	N	N	N
DC05_NODE_7	TGS	Viruses	Uroviricota	Caudoviricetes	Unassigned	Schitoviridae	Pacinivirus	62921	VC_1041	uncertain_virulent	Normal	Identical	≥2 Software	0.00740741	Median confidence	Others	Medium-quality	Genome-fragment	51.55	0	Bacteria	N	N	N
H47_NODE_441	TGS	Unassigned	Unassigned	Unassigned	Unassigned	Unassigned	Unassigned	7033	VC_10410	temperate	Normal	Novel	≥2 Software	0.00740741	Not Available	Others	Low-quality	Genome-fragment	5.19	0	Unknown	N	N	N
H47_NODE_448	TGS	Viruses	Nucleocytoviricota	Pokkesviricetes	Chitovirales	Poxviridae	Betaentomopoxvirus	6975	VC_10411	temperate	Normal	Novel	≥2 Software	0.00740741	Not Available	Others	Low-quality	Genome-fragment	15.59	0	Human virus	N	N	N
H47_NODE_46	TGS	Viruses	Uroviricota	Caudoviricetes	Unassigned	Herelleviridae	Bequatrovirus	48719	VC_10412	uncertain_temperate	Normal	Novel	≥2 Software	0.00740741	Not Available	Others	High-quality	High-quality	100	0	Bacteria	N	Y	N
H47_NODE_464	TGS	Viruses	Uroviricota	Caudoviricetes	Unassigned	Myoviridae	Unassigned	6817	VC_10413	uncertain_virulent	Normal	Partially	≥2 Software	0.00740741	Not Available	Others	Not-determined	Genome-fragment	NA	0	Bacteria	N	N	N
H47_NODE_469	TGS	Unassigned	Unassigned	Unassigned	Unassigned	Unassigned	Unassigned	6717	VC_10414	uncertain_temperate	Normal	Novel	≥2 Software	0	Not Available	Others	Low-quality	Genome-fragment	19.73	0	Unknown	N	N	N
H47_NODE_47	TGS	Viruses	Uroviricota	Caudoviricetes	Unassigned	Salasmaviridae	Unassigned	47409	VC_10415	uncertain_temperate	Normal	Partially	1 Software	0.0222222	Not Available	Others	Complete	High-quality	100	0	Bacteria	N	N	N
H47_NODE_471	TGS	Unassigned	Unassigned	Unassigned	Unassigned	Unassigned	Unassigned	6699	VC_10416	uncertain_temperate	Normal	Novel	≥2 Software	0.00740741	Not Available	Others	Low-quality	Genome-fragment	10.93	0	Unknown	N	N	Y
H47_NODE_472	TGS	Viruses	Cressdnaviricota	Repensiviricetes	Geplafuvirales	Geminiviridae	Begomovirus	6667	VC_10417	uncertain_temperate	Normal	Identical	≥2 Software	0.00740741	Not Available	Others	Low-quality	Genome-fragment	5.29	0	Dietary/Environmental/Nonhuman Viruses	N	N	N
H47_NODE_474	TGS	Unassigned	Unassigned	Unassigned	Unassigned	Unassigned	Unassigned	6664	VC_10418	temperate	Normal	Partially	≥2 Software	0.00740741	Not Available	Others	Low-quality	Genome-fragment	15.11	0	Unknown	N	N	N
H47_NODE_476	TGS	Viruses	Nucleocytoviricota	Megaviricetes	Algavirales	Phycodnaviridae	Prasinovirus	6626	VC_10419	uncertain_temperate	Normal	Identical	≥2 Software	0.00740741	Not Available	Others	Low-quality	Genome-fragment	11.48	0	Dietary/Environmental/Nonhuman Viruses	N	N	N
DC05_contig-120_81	NGS	Viruses	Negarnaviricota	Ellioviricetes	Bunyavirales	Tospoviridae	Orthotospovirus	12794	VC_1042	temperate	Normal	Novel	≥2 Software	0.00740741	Not Available	Circular	Low-quality	Genome-fragment	7.14	0	Dietary/Environmental/Nonhuman Viruses	N	Y	N
DC05_NODE_124	TGS	Viruses	Negarnaviricota	Ellioviricetes	Bunyavirales	Tospoviridae	Orthotospovirus	12740	VC_1042	temperate	Normal	Novel	≥2 Software	0.00740741	Not Available	Circular	Low-quality	Genome-fragment	7.11	0	Dietary/Environmental/Nonhuman Viruses	N	Y	N
H47_NODE_48	TGS	Viruses	Uroviricota	Caudoviricetes	Unassigned	Vilmaviridae	Bronvirus	46873	VC_10420	uncertain_temperate	Normal	Identical	1 Software	0.00740741	Median confidence	Others	High-quality	High-quality	100	0	Bacteria	N	N	N
H47_NODE_493	TGS	Unassigned	Unassigned	Unassigned	Unassigned	Unassigned	Unassigned	6434	VC_10421	temperate	Normal	Novel	≥2 Software	0.00740741	Not Available	Others	Low-quality	Genome-fragment	14.45	0	Unknown	N	N	Y
H47_NODE_496	TGS	Unassigned	Unassigned	Unassigned	Unassigned	Unassigned	Unassigned	6427	VC_10422	uncertain_temperate	Normal	Identical	≥2 Software	0.00740741	Not Available	Others	Low-quality	Genome-fragment	16.18	0	Unknown	N	N	N
H47_NODE_501	TGS	Viruses	Unassigned	Naldaviricetes	Lefavirales	Baculoviridae	Alphabaculovirus	6359	VC_10423	temperate	Normal	Novel	≥2 Software	0.00740741	Not Available	Others	Low-quality	Genome-fragment	3.51	0	Dietary/Environmental/Nonhuman Viruses	N	N	N
H47_NODE_507	TGS	Viruses	Uroviricota	Caudoviricetes	Unassigned	Siphoviridae	Unassigned	6261	VC_10424	temperate	Normal	Novel	≥2 Software	0.00740741	Not Available	Circular	Not-determined	Genome-fragment	NA	0	Bacteria	N	N	N
H47_NODE_51	TGS	Viruses	Nucleocytoviricota	Megaviricetes	Imitervirales	Mimiviridae	Mimivirus	46497	VC_10425	uncertain_virulent	Normal	Identical	≥2 Software	0.0148148	Median confidence	Others	Low-quality	Genome-fragment	27.11	0	Dietary/Environmental/Nonhuman Viruses	N	N	N
H47_NODE_52	TGS	Viruses	Peploviricota	Herviviricetes	Herpesvirales	Alloherpesviridae	Cyprinivirus	45853	VC_10426	uncertain_virulent	Normal	Identical	≥2 Software	0.0148148	Not Available	Others	Complete	High-quality	100	0	Dietary/Environmental/Nonhuman Viruses	N	N	Y
H47_NODE_53	TGS	Viruses	Uroviricota	Caudoviricetes	Unassigned	Unassigned	Moineauvirus	45644	VC_10427	temperate	Normal	Novel	1 Software	0.00740741	Median confidence	Others	High-quality	High-quality	100	0	Bacteria	N	N	N
H47_NODE_54	TGS	Viruses	Uroviricota	Caudoviricetes	Unassigned	Mesyanzhinovviridae	Unassigned	45502	VC_10428	uncertain_virulent	Normal	Identical	≥2 Software	0.0148148	Not Available	Circular	Complete	High-quality	100	0	Bacteria	N	N	N
H47_NODE_55	TGS	Viruses	Unassigned	Naldaviricetes	Lefavirales	Baculoviridae	Alphabaculovirus	45285	VC_10429	uncertain_temperate	Normal	Novel	1 Software	0.00740741	High confidence	Others	High-quality	High-quality	100	0	Dietary/Environmental/Nonhuman Viruses	Y	N	Y
DC05_contig_153_pilon	TGS	Viruses	Nucleocytoviricota	Pokkesviricetes	Chitovirales	Poxviridae	Avipoxvirus	50794	VC_1043	uncertain_temperate	Normal	Novel	≥2 Software	0.00740741	Not Available	Others	Medium-quality	Genome-fragment	87.68	0	Human virus	N	Y	N
SK43_NODE_49	TGS	Viruses	Uroviricota	Caudoviricetes	Unassigned	Unassigned	Fromanvirus	55583	VC_1043	uncertain_temperate	Normal	Novel	1 Software	0.00740741	Median confidence	Others	High-quality	High-quality	96.03	0	Bacteria	N	Y	N
H47_NODE_554	TGS	Unassigned	Unassigned	Unassigned	Unassigned	Unassigned	Unassigned	5786	VC_10430	uncertain_temperate	Normal	Identical	≥2 Software	0.0148148	Not Available	Circular	Low-quality	Genome-fragment	11.16	0	Unknown	N	N	N
H47_NODE_56	TGS	Viruses	Uroviricota	Caudoviricetes	Unassigned	Peduoviridae	Unassigned	44822	VC_10431	uncertain_virulent	Normal	Novel	≥2 Software	0.00740741	Not Available	Others	High-quality	High-quality	90.13	0	Bacteria	N	Y	N
H47_NODE_560	TGS	Unassigned	Unassigned	Unassigned	Unassigned	Unassigned	Unassigned	5747	VC_10432	temperate	Normal	Identical	≥2 Software	0	Not Available	Others	Low-quality	Genome-fragment	15.55	0	Unknown	N	N	N
H47_NODE_568	TGS	Viruses	Uroviricota	Caudoviricetes	Unassigned	Straboviridae	Gaprivervirus	5703	VC_10433	uncertain_temperate	Normal	Novel	≥2 Software	0.00740741	Not Available	Others	Low-quality	Genome-fragment	9.82	0	Bacteria	N	N	N
H47_NODE_576	TGS	Viruses	Uroviricota	Caudoviricetes	Unassigned	Podoviridae	Unassigned	5622	VC_10434	uncertain_temperate	Normal	Identical	≥2 Software	0.0148148	Not Available	Others	Low-quality	Genome-fragment	7.09	0	Bacteria	N	N	N
H47_NODE_58	TGS	Viruses	Nucleocytoviricota	Megaviricetes	Imitervirales	Mimiviridae	Mimivirus	44534	VC_10435	uncertain_temperate	Normal	Novel	≥2 Software	0.0148148	Median confidence	Circular	Complete	High-quality	100	0	Dietary/Environmental/Nonhuman Viruses	N	N	N
H47_NODE_590	TGS	Unassigned	Unassigned	Unassigned	Unassigned	Unassigned	Unassigned	5483	VC_10436	uncertain_temperate	Normal	Novel	≥2 Software	0	Not Available	Others	Low-quality	Genome-fragment	9.07	0	Unknown	N	N	N
H47_NODE_594	TGS	Viruses	Uroviricota	Caudoviricetes	Unassigned	Autographiviridae	Pifdecavirus	5471	VC_10437	uncertain_temperate	Normal	Partially	≥2 Software	0.00740741	Not Available	Others	Low-quality	Genome-fragment	11.39	0	Bacteria	N	N	N
H47_NODE_6	TGS	Viruses	Nucleocytoviricota	Pokkesviricetes	Chitovirales	Poxviridae	Betaentomopoxvirus	189416	VC_10438	virulent	Normal	Identical	≥2 Software	0	Not Available	Others	High-quality	High-quality	100	0	Human virus	N	N	N
H47_NODE_606	TGS	Unassigned	Unassigned	Unassigned	Unassigned	Unassigned	Unassigned	5378	VC_10439	uncertain_temperate	Normal	Identical	≥2 Software	0	Not Available	Others	Low-quality	Genome-fragment	3.2	0	Unknown	N	N	N
DC05_contig_194_pilon	TGS	Viruses	Uroviricota	Caudoviricetes	Unassigned	Casjensviridae	Unassigned	41686	VC_1044	uncertain_temperate	Normal	Identical	1 Software	0.00740741	Not Available	Others	High-quality	High-quality	95.68	0	Bacteria	N	Y	N
DC05_NODE_23	TGS	Viruses	Uroviricota	Caudoviricetes	Unassigned	Straboviridae	Unassigned	41743	VC_1044	uncertain_temperate	Normal	Identical	≥2 Software	0.00740741	Not Available	Circular	Complete	High-quality	100	0	Bacteria	N	Y	N
H47_NODE_622	TGS	Unassigned	Unassigned	Unassigned	Unassigned	Unassigned	Unassigned	5228	VC_10440	uncertain_temperate	Normal	Novel	≥2 Software	0.00740741	Not Available	Others	Low-quality	Genome-fragment	8.82	0	Unknown	N	N	N
H47_NODE_626	TGS	Unassigned	Unassigned	Unassigned	Unassigned	Unassigned	Unassigned	5162	VC_10441	uncertain_temperate	Normal	Identical	≥2 Software	0.0148148	Not Available	Others	Low-quality	Genome-fragment	9.25	0	Unknown	N	N	N
H47_NODE_63	TGS	Viruses	Uroviricota	Caudoviricetes	Unassigned	Straboviridae	Unassigned	43205	VC_10442	uncertain_temperate	Normal	Novel	≥2 Software	0.0222222	Not Available	Circular	Complete	High-quality	100	0	Bacteria	N	N	N
H47_NODE_634	TGS	Viruses	Uroviricota	Caudoviricetes	Unassigned	Myoviridae	Unassigned	5077	VC_10443	temperate	Normal	Novel	≥2 Software	0.00740741	Not Available	Others	Low-quality	Genome-fragment	2.97	0	Bacteria	N	N	N
H47_NODE_637	TGS	Viruses	Uroviricota	Caudoviricetes	Unassigned	Siphoviridae	Unassigned	5066	VC_10444	uncertain_temperate	Normal	Novel	≥2 Software	0.0148148	Not Available	Circular	Low-quality	Genome-fragment	14.31	0	Bacteria	N	N	N
H47_NODE_64	TGS	Viruses	Uroviricota	Caudoviricetes	Unassigned	Straboviridae	Unassigned	43022	VC_10445	temperate	Normal	Identical	≥2 Software	0.00740741	Median confidence	Others	Medium-quality	Genome-fragment	75.93	0	Bacteria	Y	N	N
H47_NODE_642	TGS	Unassigned	Unassigned	Unassigned	Unassigned	Unassigned	Unassigned	5030	VC_10446	uncertain_temperate	Normal	Identical	≥2 Software	0.00740741	Median confidence	Others	Low-quality	Genome-fragment	14.43	0	Unknown	N	N	N
H47_NODE_65	TGS	Viruses	Uroviricota	Caudoviricetes	Unassigned	Unassigned	Karimacvirus	42409	VC_10447	uncertain_temperate	Normal	Identical	≥2 Software	0.00740741	Not Available	Circular	Complete	High-quality	100	0	Bacteria	N	Y	N
H47_NODE_66	TGS	Viruses	Unassigned	Naldaviricetes	Lefavirales	Baculoviridae	Alphabaculovirus	42281	VC_10448	uncertain_temperate	Normal	Partially	≥2 Software	0.00740741	Not Available	Others	High-quality	High-quality	99.42	0	Dietary/Environmental/Nonhuman Viruses	N	N	N
H47_NODE_69	TGS	Viruses	Uroviricota	Caudoviricetes	Unassigned	Chaseviridae	Unassigned	40494	VC_10449	temperate	Normal	Novel	1 Software	0.0222222	Not Available	Others	High-quality	High-quality	92.41	17.17	Bacteria	Y	N	N
DC05_contig_195_pilon	TGS	Viruses	Uroviricota	Caudoviricetes	Unassigned	Chaseviridae	Unassigned	50228	VC_1045	uncertain_temperate	Normal	Identical	≥2 Software	0.037037	Not Available	Others	High-quality	High-quality	100	0	Bacteria	N	N	Y
DC05_NODE_16	TGS	Viruses	Uroviricota	Caudoviricetes	Unassigned	Salasmaviridae	Unassigned	48580	VC_1045	uncertain_temperate	Normal	Identical	≥2 Software	0.0444444	Not Available	Circular	High-quality	High-quality	100	0	Bacteria	N	N	Y
H47_NODE_7	TGS	Viruses	Nucleocytoviricota	Pokkesviricetes	Chitovirales	Poxviridae	Betaentomopoxvirus	181279	VC_10450	uncertain_temperate	Normal	Novel	≥2 Software	0	Median confidence	Others	High-quality	High-quality	100	0	Human virus	N	Y	N
H47_NODE_73	TGS	Viruses	Uroviricota	Caudoviricetes	Unassigned	Peduoviridae	Unassigned	39483	VC_10451	uncertain_virulent	Normal	Partially	≥2 Software	0.0518519	Median confidence	Others	High-quality	High-quality	95.4	0	Bacteria	N	N	N
H47_NODE_74	TGS	Viruses	Uroviricota	Caudoviricetes	Unassigned	Peduoviridae	Unassigned	39479	VC_10452	uncertain_temperate	Normal	Novel	≥2 Software	0.00740741	Not Available	Circular	Complete	High-quality	100	0	Bacteria	N	N	N
H47_NODE_75	TGS	Viruses	Uroviricota	Caudoviricetes	Unassigned	Unassigned	Fromanvirus	39455	VC_10453	uncertain_temperate	Normal	Identical	≥2 Software	0.0148148	Not Available	Others	Medium-quality	Genome-fragment	64.02	0	Bacteria	N	N	N
H47_NODE_76	TGS	Viruses	Uroviricota	Caudoviricetes	Unassigned	Casjensviridae	Unassigned	39003	VC_10454	temperate	Normal	Identical	≥2 Software	0.00740741	High confidence	Others	Complete	High-quality	100	0	Bacteria	N	N	N
H47_NODE_79	TGS	Viruses	Uroviricota	Caudoviricetes	Unassigned	Unassigned	Fromanvirus	38504	VC_10455	uncertain_temperate	Normal	Identical	≥2 Software	0.0222222	High confidence	Others	High-quality	High-quality	100	0	Bacteria	N	N	N
H47_NODE_8	TGS	Viruses	Uroviricota	Caudoviricetes	Unassigned	Straboviridae	Unassigned	170551	VC_10456	uncertain_virulent	Normal	Identical	≥2 Software	0	Not Available	Others	High-quality	High-quality	100	0	Bacteria	N	N	N
H47_NODE_80	TGS	Unassigned	Unassigned	Unassigned	Unassigned	Unassigned	Unassigned	38388	VC_10457	uncertain_temperate	Normal	Identical	≥2 Software	0.103704	High confidence	Circular	Complete	High-quality	100	0	Unknown	N	N	Y
H47_NODE_81	TGS	Viruses	Uroviricota	Caudoviricetes	Unassigned	Peduoviridae	Unassigned	38241	VC_10458	uncertain_virulent	Normal	Identical	≥2 Software	0.00740741	Median confidence	Others	Medium-quality	Genome-fragment	84.1	0	Bacteria	N	N	Y
H47_NODE_82	TGS	Viruses	Uroviricota	Caudoviricetes	Unassigned	Demerecviridae	Cetovirus	38026	VC_10459	uncertain_temperate	Normal	Identical	≥2 Software	0.00740741	Not Available	Others	High-quality	High-quality	100	0	Bacteria	N	N	N
DC05_contig_197_pilon	TGS	Viruses	Uroviricota	Caudoviricetes	Unassigned	Unassigned	Agricanvirus	43894	VC_1046	uncertain_temperate	Normal	Partially	≥2 Software	0.00740741	Not Available	Others	High-quality	High-quality	100	0	Bacteria	N	N	N
DC05_NODE_21	TGS	Viruses	Uroviricota	Caudoviricetes	Unassigned	Unassigned	Fromanvirus	43949	VC_1046	uncertain_temperate	Normal	Partially	≥2 Software	0.00740741	Not Available	Circular	Complete	High-quality	100	0	Bacteria	N	N	Y
H47_NODE_83	TGS	Viruses	Uroviricota	Caudoviricetes	Unassigned	Unassigned	Agricanvirus	37783	VC_10460	temperate	Normal	Novel	1 Software	0.00740741	Not Available	Others	High-quality	High-quality	91.86	0	Bacteria	N	N	N
H47_NODE_85	TGS	Viruses	Uroviricota	Caudoviricetes	Unassigned	Mesyanzhinovviridae	Unassigned	37451	VC_10461	uncertain_temperate	Normal	Partially	≥2 Software	0.00740741	Not Available	Circular	Complete	High-quality	100	0	Bacteria	Y	N	N
H47_NODE_87	TGS	Viruses	Nucleocytoviricota	Megaviricetes	Imitervirales	Mimiviridae	Mimivirus	37125	VC_10462	uncertain_temperate	Normal	Novel	≥2 Software	0.00740741	Not Available	Circular	Complete	High-quality	100	0	Dietary/Environmental/Nonhuman Viruses	N	N	N
H47_NODE_88	TGS	Viruses	Uroviricota	Caudoviricetes	Unassigned	Casjensviridae	Unassigned	36822	VC_10463	uncertain_temperate	Normal	Identical	1 Software	0.0148148	Not Available	Others	High-quality	High-quality	96.98	0	Bacteria	N	N	N
H47_NODE_89	TGS	Viruses	Uroviricota	Caudoviricetes	Unassigned	Drexlerviridae	Unassigned	36465	VC_10464	uncertain_virulent	Normal	Identical	≥2 Software	0.0518519	Not Available	Circular	Medium-quality	Genome-fragment	73.47	0	Bacteria	N	N	N
H47_NODE_9	TGS	Viruses	Nucleocytoviricota	Pokkesviricetes	Chitovirales	Poxviridae	Betaentomopoxvirus	164398	VC_10465	uncertain_temperate	Normal	Identical	≥2 Software	0	High confidence	Others	High-quality	High-quality	100	0	Human virus	N	Y	N
H47_NODE_90	TGS	Viruses	Uroviricota	Caudoviricetes	Unassigned	Mesyanzhinovviridae	Unassigned	36444	VC_10466	uncertain_temperate	Normal	Identical	1 Software	0.0444444	Not Available	Circular	High-quality	High-quality	96.88	0	Bacteria	N	N	N
H47_NODE_96	TGS	Viruses	Uroviricota	Caudoviricetes	Unassigned	Unassigned	Karimacvirus	35583	VC_10468	uncertain_temperate	Normal	Novel	≥2 Software	0.00740741	Not Available	Circular	Complete	High-quality	100	0	Bacteria	N	N	Y
H47_NODE_97	TGS	Viruses	Unassigned	Naldaviricetes	Lefavirales	Baculoviridae	Alphabaculovirus	35507	VC_10469	uncertain_temperate	Normal	Partially	≥2 Software	0.00740741	Not Available	Circular	Medium-quality	Genome-fragment	54.26	0	Dietary/Environmental/Nonhuman Viruses	N	N	N
H47_NODE_99	TGS	Viruses	Kitrinoviricota	Alsuviricetes	Martellivirales	Virgaviridae	Tobamovirus	35478	VC_10470	uncertain_temperate	Normal	Identical	≥2 Software	0.00740741	Not Available	Circular	Complete	High-quality	100	0	Dietary/Environmental/Nonhuman Viruses	N	N	N
H47_opera_contig_11	TGS	Viruses	Nucleocytoviricota	Megaviricetes	Imitervirales	Mimiviridae	Mimivirus	81567	VC_10471	uncertain_virulent	crAssphage	Identical	≥2 Software	0.0222222	Not Available	Others	Medium-quality	Genome-fragment	80.42	0	Dietary/Environmental/Nonhuman Viruses	N	N	N
H47_opera_contig_123	TGS	Viruses	Uroviricota	Caudoviricetes	Unassigned	Herelleviridae	Unassigned	38045	VC_10472	virulent	Normal	Identical	≥2 Software	0.00740741	Not Available	Others	Medium-quality	Genome-fragment	83.07	0	Bacteria	N	N	N
H47_opera_contig_126	TGS	Viruses	Uroviricota	Caudoviricetes	Unassigned	Peduoviridae	Unassigned	23253	VC_10473	uncertain_temperate	Normal	Partially	≥2 Software	0.00740741	Not Available	Others	Low-quality	Genome-fragment	28.83	0	Bacteria	N	N	N
H47_opera_contig_163	TGS	Unassigned	Unassigned	Unassigned	Unassigned	Unassigned	Unassigned	18084	VC_10474	uncertain_virulent	Normal	Identical	≥2 Software	0.00740741	Not Available	Others	Low-quality	Genome-fragment	49.47	0	Unknown	N	N	N
H47_opera_contig_17	TGS	Viruses	Uroviricota	Caudoviricetes	Unassigned	Unassigned	Lederbergvirus	69504	VC_10475	uncertain_temperate	Normal	Identical	≥2 Software	0.0444444	Not Available	Others	High-quality	High-quality	100	0	Bacteria	N	N	N
H47_opera_contig_179	TGS	Viruses	Uroviricota	Caudoviricetes	Unassigned	Peduoviridae	Tigrvirus	17564	VC_10476	uncertain_temperate	Normal	Identical	≥2 Software	0.0222222	Not Available	Others	Low-quality	Genome-fragment	34.98	0	Bacteria	Y	N	N
H47_opera_contig_181	TGS	Viruses	Uroviricota	Caudoviricetes	Unassigned	Ackermannviridae	Unassigned	16700	VC_10477	uncertain_temperate	Normal	Identical	≥2 Software	0.0148148	Not Available	Others	Low-quality	Genome-fragment	42.71	0	Bacteria	N	Y	N
H47_opera_contig_216	TGS	Unassigned	Unassigned	Unassigned	Unassigned	Unassigned	Unassigned	13758	VC_10478	temperate	Normal	Novel	≥2 Software	0.00740741	Not Available	Others	Low-quality	Genome-fragment	13.44	0	Unknown	N	Y	N
H47_opera_contig_247	TGS	Viruses	Unassigned	Naldaviricetes	Lefavirales	Baculoviridae	Alphabaculovirus	12103	VC_10479	temperate	Normal	Novel	≥2 Software	0.0222222	Not Available	Others	Low-quality	Genome-fragment	7.57	0	Dietary/Environmental/Nonhuman Viruses	N	N	N
DC05_contig_1_pilon	TGS	Viruses	Uroviricota	Caudoviricetes	Unassigned	Casjensviridae	Unassigned	44944	VC_1048	uncertain_virulent	Normal	Identical	≥2 Software	0.0148148	Median confidence	Others	High-quality	High-quality	99.35	0	Bacteria	N	N	N
DC05_NODE_18	TGS	Viruses	Uroviricota	Caudoviricetes	Unassigned	Chaseviridae	Unassigned	44831	VC_1048	uncertain_virulent	Normal	Identical	≥2 Software	0.0148148	Median confidence	Others	High-quality	High-quality	99.05	0	Bacteria	N	N	N
H47_opera_contig_254	TGS	Unassigned	Unassigned	Unassigned	Unassigned	Unassigned	Unassigned	12563	VC_10480	temperate	Normal	Identical	≥2 Software	0.0148148	Not Available	Others	Low-quality	Genome-fragment	23.76	0	Unknown	N	N	N
H47_opera_contig_286	TGS	Unassigned	Unassigned	Unassigned	Unassigned	Unassigned	Unassigned	10075	VC_10481	uncertain_temperate	Normal	Partially	≥2 Software	0.00740741	Not Available	Circular	Low-quality	Genome-fragment	11.7	0	Unknown	N	N	N
H47_opera_contig_294	TGS	Unassigned	Unassigned	Unassigned	Unassigned	Unassigned	Unassigned	11673	VC_10482	uncertain_temperate	Normal	Partially	≥2 Software	0.00740741	Not Available	Others	Low-quality	Genome-fragment	20.22	0	Unknown	N	N	N
H47_opera_contig_295	TGS	Viruses	Uroviricota	Caudoviricetes	Unassigned	Drexlerviridae	Unassigned	10615	VC_10483	uncertain_temperate	Normal	Identical	≥2 Software	0.00740741	Not Available	Others	Low-quality	Genome-fragment	27.59	0	Bacteria	N	N	Y
H47_opera_contig_337	TGS	Viruses	Uroviricota	Caudoviricetes	Unassigned	Salasmaviridae	Unassigned	8156	VC_10484	uncertain_temperate	Normal	Identical	≥2 Software	0.0148148	Not Available	Others	Low-quality	Genome-fragment	20.98	0	Bacteria	N	N	N
H47_opera_contig_35	TGS	Viruses	Uroviricota	Caudoviricetes	Unassigned	Peduoviridae	Unassigned	49281	VC_10485	uncertain_temperate	Normal	Identical	≥2 Software	0.0222222	Median confidence	Others	Low-quality	Genome-fragment	46.37	0	Bacteria	N	N	N
H47_opera_contig_355	TGS	Viruses	Nucleocytoviricota	Pokkesviricetes	Chitovirales	Poxviridae	Betaentomopoxvirus	8358	VC_10486	temperate	Normal	Novel	≥2 Software	0.00740741	Not Available	Others	Low-quality	Genome-fragment	15.27	0	Human virus	N	N	N
H47_opera_contig_361	TGS	Unassigned	Unassigned	Unassigned	Unassigned	Unassigned	Unassigned	12135	VC_10487	uncertain_temperate	Normal	Novel	≥2 Software	0.00740741	Not Available	Others	Low-quality	Genome-fragment	21.05	0	Unknown	Y	N	N
H47_opera_contig_39	TGS	Viruses	Uroviricota	Caudoviricetes	Unassigned	Unassigned	Moineauvirus	44728	VC_10488	temperate	Normal	Novel	≥2 Software	0.00740741	Median confidence	Circular	Complete	High-quality	100	0	Bacteria	N	N	N
H47_opera_contig_414	TGS	Viruses	Uroviricota	Caudoviricetes	Unassigned	Unassigned	Pakpunavirus	6589	VC_10489	uncertain_temperate	Normal	Identical	≥2 Software	0.00740741	Not Available	Others	Low-quality	Genome-fragment	11.44	0	Bacteria	N	N	N
DC05_contig_200_pilon	TGS	Viruses	Uroviricota	Caudoviricetes	Unassigned	Casjensviridae	Unassigned	43761	VC_1049	uncertain_temperate	Normal	Partially	≥2 Software	0.00740741	Median confidence	Others	Medium-quality	Genome-fragment	85.34	0	Bacteria	N	N	N
DC05_NODE_19	TGS	Viruses	Uroviricota	Caudoviricetes	Unassigned	Peduoviridae	Unassigned	44151	VC_1049	uncertain_temperate	Normal	Partially	≥2 Software	0.00740741	Not Available	Others	Medium-quality	Genome-fragment	86.1	0	Bacteria	N	N	N
H47_opera_contig_43	TGS	Viruses	Uroviricota	Caudoviricetes	Unassigned	Unassigned	Vividuovirus	43714	VC_10490	uncertain_temperate	Normal	Identical	≥2 Software	0.00740741	Median confidence	Others	High-quality	High-quality	96.96	0	Bacteria	N	N	N
H47_opera_contig_438	TGS	Viruses	Uroviricota	Caudoviricetes	Unassigned	Podoviridae	Unassigned	6559	VC_10491	uncertain_temperate	Normal	Identical	≥2 Software	0	Not Available	Others	Low-quality	Genome-fragment	19.22	0	Bacteria	N	N	N
H47_opera_contig_445	TGS	Viruses	Uroviricota	Caudoviricetes	Unassigned	Siphoviridae	Unassigned	6530	VC_10492	uncertain_temperate	Normal	Partially	≥2 Software	0.00740741	Not Available	Others	Low-quality	Genome-fragment	11.34	0	Bacteria	N	N	N
H47_opera_contig_46	TGS	Viruses	Uroviricota	Caudoviricetes	Unassigned	Unassigned	Pegunavirus	43603	VC_10494	uncertain_temperate	Normal	Partially	1 Software	0.00740741	Median confidence	Others	High-quality	High-quality	100	0	Bacteria	N	N	Y
H47_opera_contig_464	TGS	Viruses	Uroviricota	Caudoviricetes	Unassigned	Siphoviridae	Unassigned	6304	VC_10495	uncertain_temperate	Normal	Novel	≥2 Software	0.00740741	Not Available	Circular	Not-determined	Genome-fragment	NA	0	Bacteria	N	N	N
H47_opera_contig_54	TGS	Viruses	Uroviricota	Caudoviricetes	Unassigned	Straboviridae	Unassigned	39403	VC_10497	uncertain_temperate	Normal	Novel	≥2 Software	0.00740741	Not Available	Circular	Complete	High-quality	100	0	Bacteria	N	N	N
H47_opera_contig_55	TGS	Viruses	Peploviricota	Herviviricetes	Herpesvirales	Alloherpesviridae	Cyprinivirus	44726	VC_10498	uncertain_virulent	Normal	Identical	≥2 Software	0.0148148	Not Available	Others	High-quality	High-quality	98.1	0	Dietary/Environmental/Nonhuman Viruses	N	N	Y
H47_opera_contig_564	TGS	Unassigned	Unassigned	Unassigned	Unassigned	Unassigned	Unassigned	7211	VC_10499	uncertain_temperate	Normal	Identical	≥2 Software	0.0148148	Not Available	Others	Not-determined	Genome-fragment	NA	0	Unknown	N	N	N
B13_contig_38_pilon	TGS	Viruses	Nucleocytoviricota	Megaviricetes	Imitervirales	Mimiviridae	Mimivirus	170476	VC_105	uncertain_virulent	Normal	Identical	≥2 Software	0.0148148	Not Available	Others	High-quality	High-quality	91.46	5.89	Dietary/Environmental/Nonhuman Viruses	N	N	N
B13_contig-120_1	NGS	Viruses	Nucleocytoviricota	Megaviricetes	Imitervirales	Mimiviridae	Mimivirus	170595	VC_105	uncertain_virulent	Normal	Identical	≥2 Software	0.0148148	Not Available	Circular	Complete	High-quality	100	0	Dietary/Environmental/Nonhuman Viruses	N	N	N
B13_NODE_3	TGS	Viruses	Nucleocytoviricota	Megaviricetes	Imitervirales	Mimiviridae	Mimivirus	170582	VC_105	uncertain_virulent	Normal	Identical	≥2 Software	0	Not Available	Others	High-quality	High-quality	93.55	3.79	Dietary/Environmental/Nonhuman Viruses	N	N	N
NCF004_contig_668_pilon	TGS	Viruses	Nucleocytoviricota	Megaviricetes	Imitervirales	Mimiviridae	Mimivirus	173838	VC_105	uncertain_virulent	Normal	Identical	≥2 Software	0.0148148	Median confidence	Others	High-quality	High-quality	99.1	0	Dietary/Environmental/Nonhuman Viruses	N	N	N
NCF004_contig-120_0	NGS	Viruses	Nucleocytoviricota	Megaviricetes	Imitervirales	Mimiviridae	Mimivirus	171512	VC_105	uncertain_virulent	Normal	Identical	≥2 Software	0.0148148	Median confidence	Others	High-quality	High-quality	97.77	0	Dietary/Environmental/Nonhuman Viruses	N	N	N
DC05_contig_203_pilon	TGS	Viruses	Uroviricota	Caudoviricetes	Unassigned	Casjensviridae	Unassigned	56677	VC_1050	uncertain_temperate	Normal	Identical	1 Software	0.0222222	Not Available	Others	High-quality	High-quality	99.91	0	Bacteria	Y	N	N
DC05_NODE_9	TGS	Viruses	Uroviricota	Caudoviricetes	Unassigned	Casjensviridae	Unassigned	59065	VC_1050	uncertain_temperate	Normal	Identical	≥2 Software	0.0222222	Not Available	Circular	Complete	High-quality	100	0	Bacteria	Y	N	N
H47_opera_contig_57	TGS	Viruses	Uroviricota	Caudoviricetes	Unassigned	Herelleviridae	Wphvirus	39826	VC_10500	uncertain_virulent	Normal	Identical	1 Software	0.0296296	Median confidence	Others	High-quality	High-quality	100	0	Bacteria	N	N	Y
H47_opera_contig_59	TGS	Viruses	Uroviricota	Caudoviricetes	Unassigned	Peduoviridae	Unassigned	37942	VC_10501	uncertain_temperate	Normal	Identical	1 Software	0.0222222	Median confidence	Others	High-quality	High-quality	100	0	Bacteria	N	N	Y
H47_opera_contig_590	TGS	Unassigned	Unassigned	Unassigned	Unassigned	Unassigned	Unassigned	5717	VC_10502	temperate	Normal	Novel	≥2 Software	0.00740741	Not Available	Others	Low-quality	Genome-fragment	14.89	0	Unknown	N	N	N
H47_opera_contig_62	TGS	Viruses	Uroviricota	Caudoviricetes	Unassigned	Peduoviridae	Unassigned	37292	VC_10503	temperate	Normal	Novel	≥2 Software	0.0148148	Not Available	Circular	Complete	High-quality	100	0	Bacteria	N	N	N
H47_opera_contig_65	TGS	Viruses	Nucleocytoviricota	Megaviricetes	Imitervirales	Mimiviridae	Mimivirus	36847	VC_10504	uncertain_temperate	Normal	Novel	1 Software	0.00740741	Not Available	Others	High-quality	High-quality	92.66	0	Dietary/Environmental/Nonhuman Viruses	N	N	N
H47_opera_contig_67	TGS	Viruses	Uroviricota	Caudoviricetes	Unassigned	Peduoviridae	Unassigned	36353	VC_10505	temperate	Normal	Partially	1 Software	0.00740741	Not Available	Others	High-quality	High-quality	99.04	0	Bacteria	Y	N	N
H47_opera_contig_7	TGS	Viruses	Uroviricota	Caudoviricetes	Unassigned	Salasmaviridae	Unassigned	110916	VC_10506	uncertain_virulent	Normal	Identical	≥2 Software	0.00740741	Not Available	Others	High-quality	High-quality	100	0	Bacteria	N	N	N
H47_opera_contig_73	TGS	Viruses	Uroviricota	Caudoviricetes	Unassigned	Straboviridae	Unassigned	35744	VC_10507	uncertain_temperate	Normal	Novel	≥2 Software	0.00740741	Not Available	Circular	Complete	High-quality	100	0	Bacteria	N	N	N
H47_opera_contig_735	TGS	Viruses	Uroviricota	Caudoviricetes	Unassigned	Myoviridae	Unassigned	8799	VC_10508	uncertain_virulent	Normal	Partially	≥2 Software	0.00740741	Not Available	Others	Low-quality	Genome-fragment	15.27	0	Bacteria	N	N	N
H47_opera_contig_74	TGS	Viruses	Unassigned	Naldaviricetes	Lefavirales	Baculoviridae	Alphabaculovirus	35551	VC_10509	temperate	Normal	Partially	≥2 Software	0.00740741	Not Available	Circular	Medium-quality	Genome-fragment	54.33	0	Dietary/Environmental/Nonhuman Viruses	N	N	N
DC05_NODE_220	TGS	Viruses	Uroviricota	Caudoviricetes	Unassigned	Unassigned	Liefievirus	8701	VC_1051	uncertain_temperate	Normal	Novel	≥2 Software	0.00740741	Not Available	Others	Low-quality	Genome-fragment	20.33	0	Bacteria	N	N	N
H23_NODE_720	TGS	Viruses	Uroviricota	Caudoviricetes	Unassigned	Unassigned	Liefievirus	7964	VC_1051	uncertain_temperate	Normal	Novel	≥2 Software	0.00740741	Median confidence	Others	Low-quality	Genome-fragment	18.61	0	Bacteria	N	N	N
H47_opera_contig_76	TGS	Viruses	Nucleocytoviricota	Megaviricetes	Imitervirales	Mimiviridae	Mimivirus	34861	VC_10511	temperate	Normal	Partially	≥2 Software	0.00740741	High confidence	Circular	Medium-quality	Genome-fragment	74.23	0	Dietary/Environmental/Nonhuman Viruses	N	N	Y
H47_opera_contig_79	TGS	Viruses	Kitrinoviricota	Alsuviricetes	Martellivirales	Virgaviridae	Tobamovirus	34024	VC_10512	uncertain_temperate	Normal	Identical	1 Software	0.00740741	Not Available	Others	High-quality	High-quality	97.38	0	Dietary/Environmental/Nonhuman Viruses	N	N	N
H47_opera_contig_8	TGS	Viruses	Nucleocytoviricota	Megaviricetes	Imitervirales	Mimiviridae	Mimivirus	96343	VC_10513	virulent	Normal	Partially	≥2 Software	0.00740741	Not Available	Others	High-quality	High-quality	97.62	0	Dietary/Environmental/Nonhuman Viruses	N	N	N
H47_opera_contig_95	TGS	Viruses	Uroviricota	Caudoviricetes	Unassigned	Peduoviridae	Unassigned	30361	VC_10514	uncertain_temperate	Normal	Novel	≥2 Software	0.00740741	Not Available	Others	Low-quality	Genome-fragment	21.68	0	Bacteria	N	N	N
H47_opera_contig_97	TGS	Viruses	Nucleocytoviricota	Megaviricetes	Imitervirales	Mimiviridae	Mimivirus	31010	VC_10515	uncertain_temperate	Normal	Partially	≥2 Software	0.00740741	Median confidence	Others	Low-quality	Genome-fragment	19.95	0	Dietary/Environmental/Nonhuman Viruses	N	N	N
H47_opera_contig_98	TGS	Viruses	Uroviricota	Caudoviricetes	Unassigned	Salasmaviridae	Unassigned	29546	VC_10516	uncertain_temperate	Normal	Novel	1 Software	0.0148148	Not Available	Others	High-quality	High-quality	98.14	0	Bacteria	N	N	Y
H47_utg00000013_pilon	TGS	Unassigned	Unassigned	Unassigned	Unassigned	Unassigned	Unassigned	18245	VC_10517	uncertain_virulent	Normal	Partially	≥2 Software	0.0296296	Median confidence	Others	Low-quality	Genome-fragment	44.12	0	Unknown	N	N	N
H48_contig-120_108	NGS	Viruses	Nucleocytoviricota	Megaviricetes	Imitervirales	Mimiviridae	Mimivirus	25354	VC_10518	uncertain_temperate	Normal	Novel	≥2 Software	0.00740741	High confidence	Others	Medium-quality	Genome-fragment	62.99	0	Dietary/Environmental/Nonhuman Viruses	N	N	N
H48_contig-120_115	NGS	Viruses	Nucleocytoviricota	Megaviricetes	Imitervirales	Mimiviridae	Mimivirus	24451	VC_10519	uncertain_temperate	Normal	Identical	≥2 Software	0.0222222	Median confidence	Others	Medium-quality	Genome-fragment	54.3	0	Dietary/Environmental/Nonhuman Viruses	N	N	N
DC05_NODE_87	Both	Viruses	Uroviricota	Caudoviricetes	Unassigned	Salasmaviridae	Claudivirus	16017	VC_1052	uncertain_virulent	Normal	Novel	≥2 Software	0.0148148	Not Available	Others	Medium-quality	Genome-fragment	83.57	0	Bacteria	N	N	N
DC26_contig-120_177	NGS	Viruses	Uroviricota	Caudoviricetes	Unassigned	Rountreeviridae	Copernicusvirus	16302	VC_1052	uncertain_virulent	Normal	Novel	≥2 Software	0.0148148	Not Available	Others	Medium-quality	Genome-fragment	86.83	0	Bacteria	N	N	N
H48_contig-120_147	NGS	Unassigned	Unassigned	Unassigned	Unassigned	Unassigned	Unassigned	19899	VC_10521	uncertain_temperate	Normal	Identical	≥2 Software	0.0296296	Median confidence	Others	Low-quality	Genome-fragment	49.31	0	Unknown	N	N	N
H48_contig-120_201	NGS	Viruses	Uroviricota	Caudoviricetes	Unassigned	Casjensviridae	Unassigned	14917	VC_10523	temperate	Normal	Identical	≥2 Software	0.037037	Median confidence	Others	Low-quality	Genome-fragment	24.16	0	Bacteria	N	N	N
H48_contig-120_216	NGS	Viruses	Uroviricota	Caudoviricetes	Unassigned	Herelleviridae	Harbinvirus	13989	VC_10524	uncertain_virulent	Normal	Novel	≥2 Software	0.0148148	High confidence	Others	High-quality	High-quality	100	0	Bacteria	N	N	N
H48_contig-120_218	NGS	Viruses	Uroviricota	Caudoviricetes	Unassigned	Unassigned	Fromanvirus	13975	VC_10525	uncertain_temperate	Normal	Partially	≥2 Software	0.0148148	Not Available	Others	Low-quality	Genome-fragment	34.04	0	Bacteria	N	N	N
H48_contig-120_219	NGS	Viruses	Uroviricota	Caudoviricetes	Unassigned	Unassigned	Fromanvirus	13927	VC_10526	uncertain_temperate	Normal	Novel	≥2 Software	0.00740741	Not Available	Others	Low-quality	Genome-fragment	32.5	0	Bacteria	N	N	Y
H48_contig-120_23	NGS	Viruses	Uroviricota	Caudoviricetes	Unassigned	Unassigned	Timquatrovirus	53821	VC_10527	temperate	Normal	Novel	1 Software	0.00740741	Median confidence	Others	High-quality	High-quality	100	0	Bacteria	N	N	N
H48_contig-120_266	NGS	Viruses	Uroviricota	Caudoviricetes	Unassigned	Unassigned	Cequinquevirus	11797	VC_10528	uncertain_virulent	Normal	Identical	≥2 Software	0.0148148	Not Available	Others	Low-quality	Genome-fragment	33.58	0	Bacteria	N	N	N
DC13_contig-120_19	NGS	Viruses	Uroviricota	Caudoviricetes	Unassigned	Unassigned	Timquatrovirus	42855	VC_1053	temperate	Normal	Identical	≥2 Software	0.00740741	Not Available	Circular	Complete	High-quality	100	0	Bacteria	N	N	Y
DC13_NODE_32	TGS	Viruses	Uroviricota	Caudoviricetes	Unassigned	Unassigned	Timquatrovirus	42791	VC_1053	temperate	Normal	Identical	≥2 Software	0.00740741	Not Available	Circular	Complete	High-quality	100	0	Bacteria	N	N	Y
H48_contig-120_283	NGS	Unassigned	Unassigned	Unassigned	Unassigned	Unassigned	Unassigned	11134	VC_10530	uncertain_virulent	Normal	Partially	≥2 Software	0.00740741	Not Available	Others	Low-quality	Genome-fragment	13.98	0	Unknown	N	N	N
H48_contig-120_286	NGS	Viruses	Uroviricota	Caudoviricetes	Unassigned	Siphoviridae	Unassigned	11067	VC_10531	uncertain_virulent	Normal	Novel	≥2 Software	0.0148148	Not Available	Others	Low-quality	Genome-fragment	12.8	47.8	Bacteria	N	N	N
H48_contig-120_314	NGS	Viruses	Uroviricota	Caudoviricetes	Unassigned	Herelleviridae	Schiekvirus	9903	VC_10532	temperate	Normal	Novel	≥2 Software	0.00740741	Not Available	Others	Low-quality	Genome-fragment	25.56	0	Bacteria	N	N	N
H48_contig-120_342	NGS	Viruses	Nucleocytoviricota	Megaviricetes	Imitervirales	Mimiviridae	Mimivirus	9425	VC_10533	temperate	Normal	Identical	≥2 Software	0.0148148	Not Available	Others	Low-quality	Genome-fragment	22.17	0	Dietary/Environmental/Nonhuman Viruses	N	N	N
H48_contig-120_368	NGS	Viruses	Nucleocytoviricota	Pokkesviricetes	Chitovirales	Poxviridae	Betaentomopoxvirus	8614	VC_10534	uncertain_temperate	Normal	Identical	≥2 Software	0.00740741	Not Available	Others	Low-quality	Genome-fragment	17.96	0	Human virus	N	N	N
H48_contig-120_409	NGS	Viruses	Nucleocytoviricota	Pokkesviricetes	Chitovirales	Poxviridae	Unassigned	7809	VC_10536	temperate	Normal	Partially	≥2 Software	0.0148148	Not Available	Others	Low-quality	Genome-fragment	18.64	0	Human virus	N	N	N
H48_contig-120_451	NGS	Viruses	Uroviricota	Caudoviricetes	Unassigned	Myoviridae	Unassigned	7176	VC_10537	uncertain_temperate	Normal	Identical	≥2 Software	0.00740741	Not Available	Others	Low-quality	Genome-fragment	15.95	0	Bacteria	N	N	N
H48_contig-120_458	NGS	Viruses	Peploviricota	Herviviricetes	Herpesvirales	Herpesviridae	Macavirus	7110	VC_10538	uncertain_temperate	Normal	Identical	≥2 Software	0.0148148	Not Available	Others	Low-quality	Genome-fragment	15.24	0	Human virus	Y	N	Y
H48_contig-120_47	NGS	Viruses	Uroviricota	Caudoviricetes	Unassigned	Casjensviridae	Unassigned	41591	VC_10539	uncertain_temperate	Normal	Identical	≥2 Software	0.0148148	Not Available	Others	Low-quality	Genome-fragment	35.14	0	Bacteria	N	N	N
DC13_contig-120_20	NGS	Viruses	Uroviricota	Caudoviricetes	Unassigned	Casjensviridae	Unassigned	42492	VC_1054	temperate	Normal	Novel	≥2 Software	0.0148148	Not Available	Circular	Complete	High-quality	100	0	Bacteria	N	Y	Y
DC13_NODE_34	TGS	Viruses	Uroviricota	Caudoviricetes	Unassigned	Straboviridae	Unassigned	42078	VC_1054	uncertain_temperate	Normal	Novel	1 Software	0.0148148	Not Available	Others	High-quality	High-quality	100	0	Bacteria	N	Y	Y
H48_contig-120_484	NGS	Unassigned	Unassigned	Unassigned	Unassigned	Unassigned	Unassigned	6817	VC_10540	uncertain_temperate	Normal	Novel	≥2 Software	0.00740741	Not Available	Others	Low-quality	Genome-fragment	15.17	0	Unknown	N	N	N
H48_contig-120_485	NGS	Unassigned	Unassigned	Unassigned	Unassigned	Unassigned	Unassigned	6803	VC_10541	uncertain_temperate	Normal	Identical	≥2 Software	0.0148148	Not Available	Others	Low-quality	Genome-fragment	15.13	0	Unknown	N	N	N
H48_contig-120_506	NGS	Unassigned	Unassigned	Unassigned	Unassigned	Unassigned	Unassigned	6545	VC_10543	uncertain_temperate	Normal	Identical	≥2 Software	0.00740741	Not Available	Others	Low-quality	Genome-fragment	8.28	0	Unknown	N	N	N
H48_contig-120_509	NGS	Viruses	Uroviricota	Caudoviricetes	Unassigned	Unassigned	Pbunavirus	6525	VC_10544	uncertain_virulent	Normal	Identical	≥2 Software	0	Not Available	Others	Low-quality	Genome-fragment	14.24	0	Bacteria	N	N	N
H48_contig-120_536	NGS	Viruses	Uroviricota	Caudoviricetes	Unassigned	Unassigned	Phikzvirus	6179	VC_10545	uncertain_temperate	Normal	Novel	≥2 Software	0.125926	Not Available	Others	Not-determined	Genome-fragment	NA	0	Bacteria	N	N	N
H48_contig-120_549	NGS	Unassigned	Unassigned	Unassigned	Unassigned	Unassigned	Unassigned	5971	VC_10546	uncertain_temperate	Normal	Partially	≥2 Software	0.0148148	Not Available	Others	Low-quality	Genome-fragment	10.5	0	Unknown	N	N	N
H48_contig-120_584	NGS	Viruses	Uroviricota	Caudoviricetes	Unassigned	Unassigned	Kenoshavirus	5652	VC_10547	uncertain_virulent	Normal	Novel	≥2 Software	0.00740741	Not Available	Others	Low-quality	Genome-fragment	9.66	0	Bacteria	N	N	N
H48_contig-120_585	NGS	Viruses	Uroviricota	Caudoviricetes	Unassigned	Unassigned	Lederbergvirus	5643	VC_10548	uncertain_temperate	Normal	Partially	≥2 Software	0.00740741	Not Available	Others	Low-quality	Genome-fragment	14.1	0	Bacteria	N	N	N
H48_contig-120_627	NGS	Unassigned	Unassigned	Unassigned	Unassigned	Unassigned	Unassigned	5330	VC_10549	uncertain_temperate	Normal	Identical	≥2 Software	0.0592593	Not Available	Others	Low-quality	Genome-fragment	12.12	0	Unknown	N	N	N
DC13_contig-120_22	NGS	Viruses	Uroviricota	Caudoviricetes	Unassigned	Straboviridae	Unassigned	41957	VC_1055	uncertain_temperate	Normal	Identical	≥2 Software	0.0888889	Not Available	Others	Medium-quality	Genome-fragment	64.2	10.91	Bacteria	N	N	N
S05_NODE_53	TGS	Viruses	Uroviricota	Caudoviricetes	Unassigned	Casjensviridae	Unassigned	32432	VC_1055	uncertain_temperate	Normal	Identical	≥2 Software	0.0666667	Not Available	Others	Low-quality	Genome-fragment	49.3	11.49	Bacteria	N	N	N
H48_contig-120_631	NGS	Viruses	Uroviricota	Caudoviricetes	Unassigned	Unassigned	Lenusvirus	5308	VC_10550	temperate	Normal	Novel	≥2 Software	0.00740741	Not Available	Others	Low-quality	Genome-fragment	8.91	0	Bacteria	N	N	N
H48_contig-120_639	NGS	Viruses	Uroviricota	Caudoviricetes	Unassigned	Mesyanzhinovviridae	Yuavirus	5238	VC_10551	temperate	Normal	Identical	≥2 Software	0.0296296	Not Available	Others	Low-quality	Genome-fragment	11.44	0	Bacteria	N	N	N
H48_contig-120_646	NGS	Unassigned	Unassigned	Unassigned	Unassigned	Unassigned	Unassigned	5201	VC_10552	uncertain_temperate	Normal	Novel	≥2 Software	0.0666667	Not Available	Others	Low-quality	Genome-fragment	10.8	0	Unknown	N	N	N
H48_contig-120_651	NGS	Viruses	Uroviricota	Caudoviricetes	Unassigned	Unassigned	Kenoshavirus	5175	VC_10553	virulent	Normal	Identical	≥2 Software	0.00740741	Not Available	Circular	Low-quality	Genome-fragment	8.58	0	Bacteria	N	N	N
H48_contig-120_66	NGS	Viruses	Nucleocytoviricota	Megaviricetes	Imitervirales	Mimiviridae	Mimivirus	36403	VC_10554	uncertain_temperate	Normal	Partially	≥2 Software	0.00740741	Median confidence	Others	Medium-quality	Genome-fragment	86.35	0	Dietary/Environmental/Nonhuman Viruses	N	N	N
H48_contig-120_70	NGS	Viruses	Uroviricota	Caudoviricetes	Unassigned	Straboviridae	Unassigned	35898	VC_10555	uncertain_temperate	Normal	Identical	≥2 Software	0.00740741	Median confidence	Others	Low-quality	Genome-fragment	44.52	0	Bacteria	N	N	N
H48_contig-120_83	NGS	Viruses	Nucleocytoviricota	Megaviricetes	Imitervirales	Mimiviridae	Mimivirus	33117	VC_10556	uncertain_virulent	Normal	Identical	≥2 Software	0.0148148	Not Available	Others	Low-quality	Genome-fragment	15.1	0	Dietary/Environmental/Nonhuman Viruses	N	N	N
H48_contig_101_pilon	TGS	Viruses	Uroviricota	Caudoviricetes	Unassigned	Demerecviridae	Cetovirus	40415	VC_10557	uncertain_temperate	Normal	Identical	≥2 Software	0.0148148	Median confidence	Others	High-quality	High-quality	92.41	0	Bacteria	N	N	Y
H48_contig_119_pilon	TGS	Viruses	Uroviricota	Caudoviricetes	Unassigned	Unassigned	Fromanvirus	39716	VC_10558	uncertain_temperate	Normal	Identical	≥2 Software	0.0740741	Median confidence	Others	High-quality	High-quality	100	0	Bacteria	N	N	N
H48_contig_137_pilon	TGS	Viruses	Uroviricota	Caudoviricetes	Unassigned	Mesyanzhinovviridae	Unassigned	32713	VC_10559	uncertain_temperate	Normal	Novel	≥2 Software	0.00740741	High confidence	Circular	Medium-quality	Genome-fragment	86.12	0	Bacteria	N	Y	N
DC13_contig-120_28	NGS	Viruses	Uroviricota	Caudoviricetes	Unassigned	Casjensviridae	Unassigned	40452	VC_1056	uncertain_virulent	Normal	Identical	≥2 Software	0.00740741	High confidence	Circular	Complete	High-quality	100	0	Bacteria	N	N	Y
DC13_opera_contig_16	TGS	Viruses	Uroviricota	Caudoviricetes	Unassigned	Casjensviridae	Unassigned	40482	VC_1056	uncertain_virulent	Normal	Identical	≥2 Software	0.00740741	Median confidence	Circular	Complete	High-quality	100	0	Bacteria	N	N	Y
H48_contig_148_pilon	TGS	Viruses	Uroviricota	Caudoviricetes	Unassigned	Straboviridae	Winklervirus	31166	VC_10560	uncertain_temperate	Normal	Identical	≥2 Software	0.0444444	High confidence	Others	Medium-quality	Genome-fragment	50.02	0	Bacteria	Y	N	N
H48_contig_151_pilon	TGS	Viruses	Nucleocytoviricota	Megaviricetes	Imitervirales	Mimiviridae	Mimivirus	16018	VC_10561	virulent	crAssphage	Identical	≥2 Software	0.111111	Not Available	Others	Low-quality	Genome-fragment	14.73	0	Dietary/Environmental/Nonhuman Viruses	N	N	N
H48_contig_161_pilon	TGS	Viruses	Uroviricota	Caudoviricetes	Unassigned	Mesyanzhinovviridae	Yuavirus	23864	VC_10562	temperate	Normal	Identical	≥2 Software	0.00740741	Not Available	Others	Medium-quality	Genome-fragment	54.95	0	Bacteria	N	N	N
H48_contig_182_pilon	TGS	Viruses	Nucleocytoviricota	Megaviricetes	Imitervirales	Mimiviridae	Mimivirus	46740	VC_10563	uncertain_temperate	Normal	Identical	≥2 Software	0.00740741	Median confidence	Others	High-quality	High-quality	100	0	Dietary/Environmental/Nonhuman Viruses	N	N	N
H48_contig_23_pilon	TGS	Viruses	Uroviricota	Caudoviricetes	Unassigned	Drexlerviridae	Unassigned	62698	VC_10565	uncertain_temperate	Normal	Partially	≥2 Software	0.00740741	Not Available	Others	High-quality	High-quality	100	0	Bacteria	Y	N	N
H48_contig_231_pilon	Both	Viruses	Uroviricota	Caudoviricetes	Unassigned	Chaseviridae	Unassigned	41023	VC_10566	uncertain_temperate	Normal	Identical	1 Software	0.0666667	Not Available	Others	High-quality	High-quality	94.94	0	Bacteria	N	N	N
H48_contig_240_pilon	TGS	Unassigned	Unassigned	Unassigned	Unassigned	Unassigned	Unassigned	35675	VC_10567	uncertain_temperate	Normal	Partially	≥2 Software	0.00740741	Median confidence	Others	Medium-quality	Genome-fragment	64.64	0	Unknown	N	N	N
H48_contig_241_pilon	TGS	Viruses	Uroviricota	Caudoviricetes	Unassigned	Straboviridae	Unassigned	24756	VC_10568	uncertain_temperate	Normal	Identical	≥2 Software	0.0148148	Not Available	Others	Medium-quality	Genome-fragment	72.68	0	Bacteria	N	N	Y
H48_contig_242_pilon	TGS	Viruses	Uroviricota	Caudoviricetes	Unassigned	Unassigned	Kenoshavirus	101088	VC_10569	uncertain_virulent	Normal	Partially	1 Software	0.00740741	Not Available	Others	High-quality	High-quality	100	0	Bacteria	N	N	N
DC13_contig-120_296	NGS	Unassigned	Unassigned	Unassigned	Unassigned	Unassigned	Unassigned	8948	VC_1057	uncertain_temperate	Normal	Identical	≥2 Software	0.0148148	Not Available	Others	Low-quality	Genome-fragment	25.82	0	Unknown	N	N	Y
DC13_NODE_305	TGS	Unassigned	Unassigned	Unassigned	Unassigned	Unassigned	Unassigned	9068	VC_1057	uncertain_temperate	Normal	Identical	≥2 Software	0.0148148	Not Available	Others	Low-quality	Genome-fragment	26.19	0	Unknown	N	N	Y
H48_contig_252_pilon	TGS	Unassigned	Unassigned	Unassigned	Unassigned	Unassigned	Unassigned	23436	VC_10572	uncertain_temperate	Normal	Identical	≥2 Software	0.00740741	Not Available	Others	Low-quality	Genome-fragment	39.32	0	Unknown	N	N	N
H48_contig_259_pilon	TGS	Viruses	Nucleocytoviricota	Pokkesviricetes	Chitovirales	Poxviridae	Betaentomopoxvirus	155890	VC_10573	uncertain_temperate	Normal	Identical	1 Software	0.00740741	Not Available	Circular	High-quality	High-quality	97.05	0	Human virus	N	Y	N
H48_contig_269_pilon	TGS	Viruses	Uroviricota	Caudoviricetes	Unassigned	Unassigned	Maenadvirus	19104	VC_10574	uncertain_temperate	Normal	Identical	≥2 Software	0.0222222	Not Available	Others	Low-quality	Genome-fragment	46.44	0	Bacteria	N	N	Y
H48_contig_308_pilon	TGS	Viruses	Uroviricota	Caudoviricetes	Unassigned	Unassigned	Vedamuthuvirus	20488	VC_10577	uncertain_temperate	Normal	Novel	≥2 Software	0.00740741	Not Available	Others	Medium-quality	Genome-fragment	57.22	0	Bacteria	N	N	N
H48_contig_312_pilon	TGS	Viruses	Uroviricota	Caudoviricetes	Unassigned	Peduoviridae	Unassigned	34195	VC_10578	uncertain_temperate	Normal	Identical	≥2 Software	0.037037	Median confidence	Circular	High-quality	High-quality	98.16	0	Bacteria	N	N	N
DC13_contig-120_438	NGS	Unassigned	Unassigned	Unassigned	Unassigned	Unassigned	Unassigned	6489	VC_1058	uncertain_temperate	Normal	Novel	≥2 Software	0.00740741	Not Available	Circular	Low-quality	Genome-fragment	14.48	0	Unknown	N	N	N
H23_opera_contig_785	TGS	Viruses	Nucleocytoviricota	Megaviricetes	Algavirales	Phycodnaviridae	Chlorovirus	5980	VC_1058	uncertain_temperate	Normal	Novel	≥2 Software	0.0148148	Not Available	Others	Low-quality	Genome-fragment	13.35	0	Dietary/Environmental/Nonhuman Viruses	N	N	N
H48_contig_325_pilon	TGS	Unassigned	Unassigned	Unassigned	Unassigned	Unassigned	Unassigned	14473	VC_10581	uncertain_temperate	Normal	Novel	≥2 Software	0.0222222	Median confidence	Others	Low-quality	Genome-fragment	32.19	0	Unknown	N	N	Y
H48_contig_336_pilon	TGS	Viruses	Uroviricota	Caudoviricetes	Unassigned	Straboviridae	Tequatrovirus	43629	VC_10582	uncertain_temperate	Normal	Partially	≥2 Software	0.00740741	Median confidence	Others	High-quality	High-quality	96.86	0	Bacteria	N	N	N
H48_contig_344_pilon	TGS	Viruses	Uroviricota	Caudoviricetes	Unassigned	Straboviridae	Unassigned	41558	VC_10583	uncertain_temperate	Normal	Identical	≥2 Software	0.0148148	Median confidence	Circular	High-quality	High-quality	100	0	Bacteria	N	N	N
H48_contig_353_pilon	TGS	Viruses	Uroviricota	Caudoviricetes	Unassigned	Mesyanzhinovviridae	Unassigned	35165	VC_10584	uncertain_temperate	Normal	Identical	≥2 Software	0.00740741	Median confidence	Others	Medium-quality	Genome-fragment	58.17	0	Bacteria	N	N	N
H48_contig_354_pilon	TGS	Viruses	Nucleocytoviricota	Megaviricetes	Imitervirales	Mimiviridae	Mimivirus	176044	VC_10585	uncertain_virulent	Normal	Novel	≥2 Software	0.0148148	High confidence	Others	Medium-quality	Genome-fragment	80.25	0	Dietary/Environmental/Nonhuman Viruses	N	N	N
H48_contig_36_pilon	TGS	Viruses	Uroviricota	Caudoviricetes	Unassigned	Siphoviridae	Unassigned	15795	VC_10586	uncertain_virulent	Normal	Identical	≥2 Software	0.037037	Not Available	Others	Low-quality	Genome-fragment	6	0	Bacteria	N	N	N
H48_contig_366_pilon	TGS	Viruses	Uroviricota	Caudoviricetes	Unassigned	Unassigned	Phifelvirus	44866	VC_10587	uncertain_temperate	Normal	Identical	≥2 Software	0.00740741	Median confidence	Circular	High-quality	High-quality	99.55	0	Bacteria	N	N	Y
H48_contig_367_pilon	TGS	Viruses	Uroviricota	Caudoviricetes	Unassigned	Casjensviridae	Unassigned	44338	VC_10588	uncertain_temperate	Normal	Identical	≥2 Software	0.037037	Not Available	Circular	High-quality	High-quality	98.21	0	Bacteria	N	N	N
H48_contig_376_pilon	TGS	Viruses	Uroviricota	Caudoviricetes	Unassigned	Unassigned	Timquatrovirus	47441	VC_10589	temperate	Normal	Novel	1 Software	0.00740741	High confidence	Others	High-quality	High-quality	100	0	Bacteria	N	N	N
DC13_contig-120_518	NGS	Unassigned	Unassigned	Unassigned	Unassigned	Unassigned	Unassigned	5680	VC_1059	uncertain_temperate	Normal	Novel	≥2 Software	0.00740741	Not Available	Others	Not-determined	Genome-fragment	NA	0	Unknown	N	N	N
DC13_opera_contig_556	TGS	Viruses	Pisuviricota	Pisoniviricetes	Picornavirales	Picornaviridae	Enterovirus	5235	VC_1059	uncertain_temperate	Normal	Novel	≥2 Software	0.00740741	Not Available	Others	Not-determined	Genome-fragment	NA	0	Human virus	N	N	N
H48_contig_382_pilon	TGS	Viruses	Uroviricota	Caudoviricetes	Unassigned	Unassigned	Fipvunavirus	148015	VC_10590	uncertain_virulent	Normal	Novel	≥2 Software	0.00740741	Not Available	Others	High-quality	High-quality	100	0	Bacteria	N	Y	N
H48_contig_383_pilon	TGS	Viruses	Nucleocytoviricota	Megaviricetes	Imitervirales	Mimiviridae	Mimivirus	37852	VC_10591	uncertain_temperate	Normal	Novel	1 Software	0.0148148	Median confidence	Others	High-quality	High-quality	93.98	0	Dietary/Environmental/Nonhuman Viruses	N	N	N
H48_contig_384_pilon	TGS	Viruses	Peploviricota	Herviviricetes	Herpesvirales	Herpesviridae	Cytomegalovirus	33990	VC_10592	uncertain_temperate	Normal	Identical	1 Software	0.0148148	Not Available	Others	High-quality	High-quality	95.04	0	Human virus	N	N	Y
H48_contig_391_pilon	TGS	Viruses	Unassigned	Naldaviricetes	Lefavirales	Baculoviridae	Alphabaculovirus	51860	VC_10593	temperate	Normal	Identical	≥2 Software	0.00740741	Median confidence	Others	High-quality	High-quality	100	0	Dietary/Environmental/Nonhuman Viruses	N	N	Y
H48_contig_401_pilon	TGS	Viruses	Negarnaviricota	Ellioviricetes	Bunyavirales	Hantaviridae	Thottimvirus	85015	VC_10594	uncertain_temperate	Normal	Partially	≥2 Software	0.00740741	High confidence	Circular	High-quality	High-quality	100	0	Human virus	N	N	N
H48_contig_405_pilon	TGS	Viruses	Uroviricota	Caudoviricetes	Unassigned	Unassigned	Charlievirus	35927	VC_10595	uncertain_temperate	Normal	Partially	1 Software	0.00740741	Not Available	Circular	High-quality	High-quality	94.93	0	Bacteria	Y	N	N
H48_contig_41_pilon	TGS	Viruses	Unassigned	Naldaviricetes	Lefavirales	Baculoviridae	Alphabaculovirus	38635	VC_10596	uncertain_temperate	Normal	Identical	≥2 Software	0.00740741	Not Available	Others	Low-quality	Genome-fragment	38.6	0	Dietary/Environmental/Nonhuman Viruses	N	N	N
H48_contig_410_pilon	TGS	Viruses	Uroviricota	Caudoviricetes	Unassigned	Unassigned	Cequinquevirus	40249	VC_10597	uncertain_virulent	Normal	Identical	1 Software	0.0222222	Not Available	Others	High-quality	High-quality	100	0	Bacteria	N	N	Y
H48_contig_50_pilon	TGS	Viruses	Nucleocytoviricota	Megaviricetes	Imitervirales	Mimiviridae	Mimivirus	88919	VC_10598	uncertain_temperate	Normal	Identical	1 Software	0.00740741	Not Available	Others	High-quality	High-quality	100	0	Dietary/Environmental/Nonhuman Viruses	Y	N	N
H48_contig_56_pilon	TGS	Viruses	Uroviricota	Caudoviricetes	Unassigned	Straboviridae	Unassigned	52071	VC_10599	uncertain_temperate	Normal	Identical	1 Software	0.037037	Not Available	Others	High-quality	High-quality	92.53	24.42	Bacteria	N	N	Y
B13_contig_98_pilon	TGS	Viruses	Uroviricota	Caudoviricetes	Unassigned	Unassigned	Cimandefvirus	42417	VC_106	uncertain_temperate	Normal	Identical	≥2 Software	0.0222222	Not Available	Others	High-quality	High-quality	100	0	Bacteria	N	N	Y
B13_contig-120_29	NGS	Viruses	Uroviricota	Caudoviricetes	Unassigned	Unassigned	Cimandefvirus	42520	VC_106	uncertain_temperate	Normal	Identical	≥2 Software	0.0222222	Not Available	Circular	Complete	High-quality	100	0	Bacteria	N	N	Y
B13_NODE_45	TGS	Viruses	Uroviricota	Caudoviricetes	Unassigned	Unassigned	Cimandefvirus	42464	VC_106	temperate	Normal	Identical	≥2 Software	0.0296296	Not Available	Others	Complete	High-quality	100	0	Bacteria	N	N	Y
H11_contig_108_pilon	TGS	Viruses	Uroviricota	Caudoviricetes	Unassigned	Unassigned	Cimandefvirus	42417	VC_106	uncertain_temperate	Normal	Identical	≥2 Software	0.0296296	Not Available	Circular	High-quality	High-quality	100	0	Bacteria	N	N	Y
H11_NODE_36	TGS	Viruses	Uroviricota	Caudoviricetes	Unassigned	Unassigned	Cimandefvirus	42398	VC_106	temperate	Normal	Identical	≥2 Software	0.0296296	Not Available	Others	High-quality	High-quality	100	0	Bacteria	N	N	Y
H48_contig_80_pilon	TGS	Unassigned	Unassigned	Unassigned	Unassigned	Unassigned	Unassigned	40907	VC_10600	uncertain_temperate	Normal	Novel	1 Software	0.0148148	High confidence	Circular	High-quality	High-quality	94.53	0	Unknown	N	N	N
H48_contig_82_pilon	TGS	Viruses	Uroviricota	Caudoviricetes	Unassigned	Straboviridae	Unassigned	18876	VC_10601	uncertain_temperate	Normal	Partially	≥2 Software	0.00740741	High confidence	Others	Low-quality	Genome-fragment	41.92	0	Bacteria	N	N	N
H48_contig_83_pilon	TGS	Viruses	Uroviricota	Caudoviricetes	Unassigned	Peduoviridae	Unassigned	26410	VC_10602	uncertain_temperate	Normal	Identical	≥2 Software	0.0148148	Median confidence	Others	Medium-quality	Genome-fragment	68.67	0	Bacteria	N	N	N
H48_NODE_1011	TGS	Unassigned	Unassigned	Unassigned	Unassigned	Unassigned	Unassigned	5022	VC_10604	temperate	Normal	Novel	≥2 Software	0.00740741	Not Available	Others	Low-quality	Genome-fragment	12.96	0	Unknown	N	N	N
H48_NODE_107	TGS	Unassigned	Unassigned	Unassigned	Unassigned	Unassigned	Unassigned	37103	VC_10605	uncertain_temperate	Normal	Identical	1 Software	0.0518519	Not Available	Circular	High-quality	High-quality	97.61	0	Unknown	N	N	N
H48_NODE_112	TGS	Viruses	Unassigned	Naldaviricetes	Lefavirales	Baculoviridae	Alphabaculovirus	36294	VC_10606	uncertain_temperate	Normal	Novel	≥2 Software	0.00740741	Not Available	Others	Medium-quality	Genome-fragment	86.73	0	Dietary/Environmental/Nonhuman Viruses	N	N	Y
H48_NODE_116	TGS	Viruses	Uroviricota	Caudoviricetes	Unassigned	Unassigned	Vedamuthuvirus	35684	VC_10607	temperate	Normal	Novel	≥2 Software	0.00740741	Median confidence	Others	High-quality	High-quality	100	0	Bacteria	N	Y	N
H48_NODE_127	TGS	Unassigned	Unassigned	Unassigned	Unassigned	Unassigned	Unassigned	34153	VC_10608	uncertain_virulent	Normal	Identical	≥2 Software	0.0518519	Not Available	Others	Medium-quality	Genome-fragment	75.75	0	Unknown	N	N	N
H48_NODE_134	Both	Viruses	Nucleocytoviricota	Pokkesviricetes	Chitovirales	Poxviridae	Betaentomopoxvirus	31139	VC_10609	uncertain_virulent	Normal	Identical	≥2 Software	0.0296296	Not Available	Others	Low-quality	Genome-fragment	11.84	0	Human virus	N	N	N
DC13_NODE_326	TGS	Viruses	Uroviricota	Caudoviricetes	Unassigned	Salasmaviridae	Unassigned	8515	VC_1061	uncertain_temperate	Normal	Novel	≥2 Software	0.00740741	Not Available	Circular	Not-determined	Genome-fragment	NA	0	Bacteria	N	N	N
DC13_opera_contig_279	TGS	Viruses	Uroviricota	Caudoviricetes	Unassigned	Ackermannviridae	Unassigned	8559	VC_1061	uncertain_temperate	Normal	Novel	≥2 Software	0.00740741	Not Available	Circular	Not-determined	Genome-fragment	NA	0	Bacteria	N	N	N
H48_NODE_14	TGS	Viruses	Uroviricota	Caudoviricetes	Unassigned	Herelleviridae	Kochikohdavirus	82904	VC_10610	uncertain_temperate	Normal	Identical	≥2 Software	0.00740741	Median confidence	Others	High-quality	High-quality	100	0	Bacteria	Y	N	N
H48_NODE_144	TGS	Viruses	Uroviricota	Caudoviricetes	Unassigned	Casjensviridae	Unassigned	28669	VC_10611	uncertain_temperate	Normal	Identical	≥2 Software	0.0148148	Median confidence	Others	Medium-quality	Genome-fragment	74.56	0	Bacteria	N	N	N
H48_NODE_15	TGS	Viruses	Peploviricota	Herviviricetes	Herpesvirales	Herpesviridae	Proboscivirus	82233	VC_10612	temperate	Normal	Identical	1 Software	0.00740741	Median confidence	Others	High-quality	High-quality	100	0	Human virus	N	N	Y
H48_NODE_155	TGS	Viruses	Uroviricota	Caudoviricetes	Unassigned	Straboviridae	Unassigned	26532	VC_10613	uncertain_temperate	Normal	Identical	≥2 Software	0.0222222	High confidence	Others	Low-quality	Genome-fragment	42.58	0	Bacteria	N	N	N
H48_NODE_156	TGS	Viruses	Uroviricota	Caudoviricetes	Unassigned	Salasmaviridae	Hemphillvirus	26484	VC_10614	uncertain_temperate	Normal	Identical	≥2 Software	0.0148148	Not Available	Others	Low-quality	Genome-fragment	14.87	0	Bacteria	N	N	N
H48_NODE_17	TGS	Viruses	Nucleocytoviricota	Megaviricetes	Imitervirales	Mimiviridae	Mimivirus	79785	VC_10615	uncertain_virulent	Normal	Novel	≥2 Software	0.0148148	Median confidence	Others	Low-quality	Genome-fragment	36.37	0	Dietary/Environmental/Nonhuman Viruses	N	N	N
H48_NODE_170	TGS	Viruses	Uroviricota	Caudoviricetes	Unassigned	Drexlerviridae	Unassigned	23099	VC_10616	uncertain_temperate	Normal	Identical	≥2 Software	0.0148148	Median confidence	Others	Low-quality	Genome-fragment	46.59	0	Bacteria	N	N	N
H48_NODE_177	TGS	Viruses	Uroviricota	Caudoviricetes	Unassigned	Unassigned	Fromanvirus	21745	VC_10617	temperate	Normal	Identical	≥2 Software	0.00740741	Not Available	Others	Medium-quality	Genome-fragment	58.44	0	Bacteria	N	N	N
H48_NODE_179	TGS	Viruses	Uroviricota	Caudoviricetes	Unassigned	Unassigned	Kenoshavirus	21219	VC_10618	uncertain_temperate	Normal	Identical	≥2 Software	0.00740741	Not Available	Others	Low-quality	Genome-fragment	35.3	0	Bacteria	N	N	N
H48_NODE_187	TGS	Viruses	Uroviricota	Caudoviricetes	Unassigned	Unassigned	Fromanvirus	20458	VC_10619	uncertain_temperate	Normal	Novel	≥2 Software	0.0222222	Median confidence	Others	Medium-quality	Genome-fragment	53.91	0	Bacteria	N	N	N
DC13_NODE_426	TGS	Unassigned	Unassigned	Unassigned	Unassigned	Unassigned	Unassigned	6887	VC_1062	temperate	Normal	Identical	≥2 Software	0.00740741	High confidence	Circular	Low-quality	Genome-fragment	40.32	0	Unknown	N	N	N
DC13_opera_contig_370	TGS	Unassigned	Unassigned	Unassigned	Unassigned	Unassigned	Unassigned	6867	VC_1062	uncertain_temperate	Normal	Identical	≥2 Software	0.00740741	Median confidence	Others	Low-quality	Genome-fragment	40.2	0	Unknown	N	N	N
H48_NODE_20	TGS	Viruses	Uroviricota	Caudoviricetes	Unassigned	Unassigned	Fipvunavirus	67572	VC_10620	uncertain_virulent	Normal	Novel	≥2 Software	0.00740741	Not Available	Others	Low-quality	Genome-fragment	45.87	0	Bacteria	N	N	N
H48_NODE_207	TGS	Viruses	Uroviricota	Caudoviricetes	Unassigned	Peduoviridae	Unassigned	18470	VC_10621	uncertain_temperate	Normal	Identical	≥2 Software	0.00740741	Median confidence	Others	Low-quality	Genome-fragment	23.41	0	Bacteria	N	N	N
H48_NODE_208	TGS	Viruses	Uroviricota	Caudoviricetes	Unassigned	Rountreeviridae	Rosenblumvirus	18268	VC_10622	uncertain_virulent	Normal	Novel	≥2 Software	0.00740741	High confidence	Others	High-quality	High-quality	100	0	Bacteria	N	N	N
H48_NODE_209	TGS	Viruses	Uroviricota	Caudoviricetes	Unassigned	Peduoviridae	Unassigned	18266	VC_10623	temperate	Normal	Identical	≥2 Software	0.00740741	Median confidence	Others	Low-quality	Genome-fragment	49.95	0	Bacteria	N	N	N
H48_NODE_210	TGS	Unassigned	Unassigned	Unassigned	Unassigned	Unassigned	Unassigned	18109	VC_10624	uncertain_temperate	Normal	Identical	≥2 Software	0.0148148	Median confidence	Others	Low-quality	Genome-fragment	40.11	0	Unknown	N	N	N
H48_NODE_227	TGS	Unassigned	Unassigned	Unassigned	Unassigned	Unassigned	Unassigned	16302	VC_10625	uncertain_virulent	Normal	Novel	≥2 Software	0.00740741	Not Available	Others	Low-quality	Genome-fragment	27.09	0	Unknown	N	N	N
H48_NODE_248	TGS	Unassigned	Unassigned	Unassigned	Unassigned	Unassigned	Unassigned	14971	VC_10627	uncertain_virulent	Normal	Identical	≥2 Software	0.0296296	Median confidence	Others	Low-quality	Genome-fragment	11.24	0	Unknown	N	N	N
H48_NODE_251	TGS	Viruses	Uroviricota	Caudoviricetes	Unassigned	Unassigned	Fromanvirus	14792	VC_10628	temperate	Normal	Partially	≥2 Software	0.0222222	Not Available	Others	Low-quality	Genome-fragment	35.27	0	Bacteria	N	N	N
H48_NODE_257	TGS	Unassigned	Unassigned	Unassigned	Unassigned	Unassigned	Unassigned	14558	VC_10629	virulent	Normal	Identical	≥2 Software	0.00740741	Not Available	Others	Low-quality	Genome-fragment	28.81	0	Unknown	N	N	N
DC15_contig-120_26	NGS	Viruses	Uroviricota	Caudoviricetes	Unassigned	Chaseviridae	Unassigned	31226	VC_1063	uncertain_virulent	Normal	Identical	≥2 Software	0.0444444	Not Available	Others	Low-quality	Genome-fragment	45.03	0	Bacteria	N	N	Y
NCF044_NODE_169	TGS	Viruses	Uroviricota	Caudoviricetes	Unassigned	Casjensviridae	Unassigned	31729	VC_1063	uncertain_temperate	Normal	Identical	≥2 Software	0.0518519	Not Available	Others	Low-quality	Genome-fragment	45.7	0	Bacteria	N	N	Y
H48_NODE_265	TGS	Unassigned	Unassigned	Unassigned	Unassigned	Unassigned	Unassigned	14232	VC_10630	uncertain_temperate	Normal	Identical	≥2 Software	0.00740741	Not Available	Others	Low-quality	Genome-fragment	24.04	0	Unknown	N	N	N
H48_NODE_29	TGS	Viruses	Nucleocytoviricota	Megaviricetes	Imitervirales	Mimiviridae	Mimivirus	59168	VC_10632	uncertain_virulent	Normal	Novel	1 Software	0.00740741	Not Available	Circular	High-quality	High-quality	96.64	0	Dietary/Environmental/Nonhuman Viruses	N	N	N
H48_NODE_290	TGS	Viruses	Uroviricota	Caudoviricetes	Unassigned	Herelleviridae	Wphvirus	13105	VC_10633	uncertain_temperate	Normal	Novel	≥2 Software	0.00740741	Median confidence	Others	Low-quality	Genome-fragment	25.33	0	Bacteria	N	N	N
H48_NODE_298	TGS	Viruses	Uroviricota	Caudoviricetes	Unassigned	Herelleviridae	Bequatrovirus	12862	VC_10634	uncertain_virulent	Normal	Identical	≥2 Software	0.00740741	Median confidence	Others	Low-quality	Genome-fragment	16.25	0	Bacteria	N	N	N
H48_NODE_314	TGS	Viruses	Uroviricota	Caudoviricetes	Unassigned	Casjensviridae	Unassigned	12336	VC_10635	uncertain_temperate	Normal	Identical	≥2 Software	0.00740741	Not Available	Others	Low-quality	Genome-fragment	15.66	0	Bacteria	Y	N	N
H48_NODE_317	TGS	Unassigned	Unassigned	Unassigned	Unassigned	Unassigned	Unassigned	12284	VC_10636	uncertain_temperate	Normal	Identical	≥2 Software	0.0148148	Not Available	Others	Low-quality	Genome-fragment	30.39	0	Unknown	N	N	N
H48_NODE_318	TGS	Unassigned	Unassigned	Unassigned	Unassigned	Unassigned	Unassigned	12263	VC_10637	uncertain_virulent	Normal	Identical	≥2 Software	0.00740741	Not Available	Others	Low-quality	Genome-fragment	24.39	0	Unknown	N	N	N
H48_NODE_33	TGS	Viruses	Uroviricota	Caudoviricetes	Unassigned	Straboviridae	Tequatrovirus	56810	VC_10638	uncertain_temperate	Normal	Partially	≥2 Software	0.00740741	High confidence	Circular	Complete	High-quality	100	0	Bacteria	N	N	N
H48_NODE_339	TGS	Viruses	Uroviricota	Caudoviricetes	Unassigned	Unassigned	Samistivirus	11801	VC_10639	virulent	Normal	Identical	≥2 Software	0.0222222	Not Available	Others	Low-quality	Genome-fragment	11.86	0	Bacteria	N	N	N
DC15_contig-120_33	NGS	Viruses	Uroviricota	Caudoviricetes	Unassigned	Unassigned	Nevevirus	24411	VC_1064	uncertain_virulent	Normal	Identical	≥2 Software	0.0148148	Not Available	Others	Low-quality	Genome-fragment	40.12	0	Bacteria	N	N	N
SK14_NODE_75	TGS	Viruses	Uroviricota	Caudoviricetes	Unassigned	Straboviridae	Lazarusvirus	19775	VC_1064	uncertain_virulent	Normal	Identical	≥2 Software	0.0296296	Not Available	Others	Low-quality	Genome-fragment	33.77	0	Bacteria	N	N	N
H48_NODE_345	TGS	Viruses	Uroviricota	Caudoviricetes	Unassigned	Zierdtviridae	Ceetrepovirus	11633	VC_10640	virulent	Normal	Identical	≥2 Software	0	Not Available	Others	Low-quality	Genome-fragment	25.44	0	Bacteria	N	N	Y
H48_NODE_352	TGS	Unassigned	Unassigned	Unassigned	Unassigned	Unassigned	Unassigned	11466	VC_10641	uncertain_temperate	Normal	Identical	≥2 Software	0.00740741	Not Available	Others	Low-quality	Genome-fragment	26.3	0	Unknown	N	N	N
H48_NODE_355	TGS	Unassigned	Unassigned	Unassigned	Unassigned	Unassigned	Unassigned	11320	VC_10642	uncertain_temperate	Normal	Identical	≥2 Software	0.00740741	Median confidence	Others	Low-quality	Genome-fragment	18.69	0	Unknown	N	N	N
H48_NODE_390	TGS	Unassigned	Unassigned	Unassigned	Unassigned	Unassigned	Unassigned	10365	VC_10645	uncertain_virulent	Normal	Identical	≥2 Software	0.00740741	Not Available	Others	Low-quality	Genome-fragment	6.42	0	Unknown	N	N	N
H48_NODE_391	TGS	Viruses	Uroviricota	Caudoviricetes	Unassigned	Drexlerviridae	Webervirus	10345	VC_10646	temperate	Normal	Partially	≥2 Software	0.00740741	Not Available	Others	Low-quality	Genome-fragment	24.16	0	Bacteria	N	N	N
H48_NODE_424	TGS	Unassigned	Unassigned	Unassigned	Unassigned	Unassigned	Unassigned	9717	VC_10647	uncertain_virulent	Normal	Identical	≥2 Software	0.0592593	Not Available	Others	Not-determined	Genome-fragment	NA	0	Unknown	N	N	N
H48_NODE_425	TGS	Viruses	Nucleocytoviricota	Megaviricetes	Pimascovirales	Marseilleviridae	Marseillevirus	9644	VC_10648	uncertain_temperate	Normal	Identical	≥2 Software	0.0222222	Median confidence	Others	Low-quality	Genome-fragment	8.85	0	Human virus	N	N	N
H48_NODE_431	TGS	Viruses	Uroviricota	Caudoviricetes	Unassigned	Peduoviridae	Unassigned	9535	VC_10649	uncertain_virulent	Normal	Partially	≥2 Software	0.00740741	Not Available	Others	Low-quality	Genome-fragment	7.18	0	Bacteria	N	N	N
DC15_contig-120_35	NGS	Viruses	Uroviricota	Caudoviricetes	Unassigned	Salasmaviridae	Unassigned	24090	VC_1065	temperate	Normal	Identical	≥2 Software	0.00740741	Median confidence	Others	Low-quality	Genome-fragment	47.88	0	Bacteria	N	N	N
NCF051_NODE_88	TGS	Viruses	Uroviricota	Caudoviricetes	Unassigned	Salasmaviridae	Unassigned	23571	VC_1065	temperate	Normal	Identical	≥2 Software	0.00740741	Not Available	Others	Low-quality	Genome-fragment	46.34	0	Bacteria	N	N	N
H48_NODE_433	TGS	Viruses	Unassigned	Naldaviricetes	Lefavirales	Baculoviridae	Alphabaculovirus	9515	VC_10650	uncertain_temperate	Normal	Novel	≥2 Software	0.00740741	Median confidence	Others	Low-quality	Genome-fragment	24.28	0	Dietary/Environmental/Nonhuman Viruses	N	N	Y
H48_NODE_437	TGS	Viruses	Nucleocytoviricota	Pokkesviricetes	Chitovirales	Poxviridae	Betaentomopoxvirus	9437	VC_10651	uncertain_temperate	Normal	Novel	≥2 Software	0.00740741	Not Available	Others	Low-quality	Genome-fragment	7.92	0	Human virus	N	N	N
H48_NODE_438	TGS	Unassigned	Unassigned	Unassigned	Unassigned	Unassigned	Unassigned	9371	VC_10652	uncertain_virulent	Normal	Identical	≥2 Software	0.00740741	Not Available	Others	Low-quality	Genome-fragment	15.8	0	Unknown	N	N	N
H48_NODE_449	TGS	Unassigned	Unassigned	Unassigned	Unassigned	Unassigned	Unassigned	9186	VC_10653	uncertain_temperate	Normal	Novel	≥2 Software	0.0148148	Not Available	Others	Low-quality	Genome-fragment	20.42	0	Unknown	N	N	Y
H48_NODE_457	TGS	Viruses	Uroviricota	Caudoviricetes	Unassigned	Unassigned	Lederbergvirus	9037	VC_10655	temperate	Normal	Partially	≥2 Software	0.00740741	Median confidence	Others	Low-quality	Genome-fragment	21.42	0	Bacteria	N	N	N
H48_NODE_469	TGS	Viruses	Uroviricota	Caudoviricetes	Unassigned	Unassigned	Pegunavirus	8944	VC_10656	uncertain_temperate	Normal	Identical	≥2 Software	0.00740741	Not Available	Others	Low-quality	Genome-fragment	21.84	0	Bacteria	N	N	N
H48_NODE_477	TGS	Unassigned	Unassigned	Unassigned	Unassigned	Unassigned	Unassigned	8866	VC_10657	uncertain_virulent	Normal	Novel	≥2 Software	0.00740741	Not Available	Others	Low-quality	Genome-fragment	14.38	0	Unknown	N	N	N
H48_NODE_49	TGS	Viruses	Uroviricota	Caudoviricetes	Unassigned	Unassigned	Cheoctovirus	48132	VC_10658	temperate	Normal	Partially	1 Software	0.00740741	High confidence	Others	High-quality	High-quality	90.03	0	Bacteria	Y	N	Y
H48_NODE_504	TGS	Viruses	Uroviricota	Caudoviricetes	Unassigned	Siphoviridae	Unassigned	8522	VC_10659	uncertain_virulent	Normal	Novel	≥2 Software	0.00740741	Not Available	Circular	Low-quality	Genome-fragment	22.26	0	Bacteria	N	N	N
DC16_contig_884_pilon	TGS	Viruses	Uroviricota	Caudoviricetes	Unassigned	Orlajensenviridae	Unassigned	48165	VC_1066	uncertain_temperate	Normal	Novel	≥2 Software	0.00740741	Not Available	Others	High-quality	High-quality	99.64	0	Bacteria	N	Y	N
DC16_contig-120_11	NGS	Viruses	Uroviricota	Caudoviricetes	Unassigned	Drexlerviridae	Unassigned	48188	VC_1066	uncertain_temperate	Normal	Novel	≥2 Software	0.00740741	Not Available	Others	Complete	High-quality	100	0	Bacteria	N	Y	N
H48_NODE_505	TGS	Viruses	Uroviricota	Caudoviricetes	Unassigned	Unassigned	Maenadvirus	8510	VC_10660	uncertain_temperate	Normal	Novel	≥2 Software	0.00740741	Not Available	Others	Low-quality	Genome-fragment	20	0	Bacteria	N	N	N
H48_NODE_522	TGS	Unassigned	Unassigned	Unassigned	Unassigned	Unassigned	Unassigned	8339	VC_10661	uncertain_temperate	Normal	Novel	≥2 Software	0.00740741	Not Available	Others	Low-quality	Genome-fragment	22.36	0	Unknown	N	N	N
H48_NODE_536	TGS	Unassigned	Unassigned	Unassigned	Unassigned	Unassigned	Unassigned	8135	VC_10662	uncertain_temperate	Normal	Partially	≥2 Software	0	Not Available	Circular	Low-quality	Genome-fragment	17.14	0	Unknown	N	Y	N
H48_NODE_539	TGS	Viruses	Uroviricota	Caudoviricetes	Unassigned	Peduoviridae	Unassigned	8111	VC_10663	temperate	Normal	Identical	≥2 Software	0.00740741	Not Available	Others	Low-quality	Genome-fragment	16.44	0	Bacteria	N	N	N
H48_NODE_56	TGS	Viruses	Uroviricota	Caudoviricetes	Unassigned	Straboviridae	Unassigned	46499	VC_10664	temperate	Normal	Partially	1 Software	0.00740741	Not Available	Others	High-quality	High-quality	94.09	0	Bacteria	N	N	Y
H48_NODE_560	TGS	Viruses	Uroviricota	Caudoviricetes	Unassigned	Unassigned	Barbavirus	7854	VC_10665	uncertain_temperate	Normal	Novel	≥2 Software	0.00740741	Not Available	Others	Low-quality	Genome-fragment	12.21	0	Bacteria	N	N	N
H48_NODE_598	TGS	Viruses	Nucleocytoviricota	Megaviricetes	Imitervirales	Mimiviridae	Mimivirus	7488	VC_10666	uncertain_temperate	Normal	Novel	≥2 Software	0	Not Available	Others	Low-quality	Genome-fragment	11.69	0	Dietary/Environmental/Nonhuman Viruses	N	N	N
H48_NODE_599	TGS	Unassigned	Unassigned	Unassigned	Unassigned	Unassigned	Unassigned	7483	VC_10667	virulent	Normal	Novel	≥2 Software	0.00740741	Not Available	Others	Not-determined	Genome-fragment	NA	0	Unknown	N	N	N
H48_NODE_607	TGS	Viruses	Uroviricota	Caudoviricetes	Unassigned	Unassigned	Seunavirus	7359	VC_10668	uncertain_temperate	Normal	Identical	≥2 Software	0.0148148	Not Available	Others	Low-quality	Genome-fragment	13.68	0	Bacteria	N	N	N
H48_NODE_614	TGS	Unassigned	Unassigned	Unassigned	Unassigned	Unassigned	Unassigned	7246	VC_10669	uncertain_temperate	Normal	Novel	≥2 Software	0	Not Available	Others	Low-quality	Genome-fragment	13.48	0	Unknown	N	N	N
H14_contig-120_28	NGS	Viruses	Uroviricota	Caudoviricetes	Unassigned	Drexlerviridae	Unassigned	36598	VC_1067	virulent	Normal	Identical	≥2 Software	0.00740741	Median confidence	Others	Medium-quality	Genome-fragment	81.34	0	Bacteria	N	Y	Y
H29_contig-120_18	NGS	Viruses	Uroviricota	Caudoviricetes	Unassigned	Casjensviridae	Unassigned	44920	VC_1067	virulent	Normal	Identical	≥2 Software	0.00740741	High confidence	Others	High-quality	High-quality	99.84	0	Bacteria	N	Y	Y
H48_NODE_618	TGS	Unassigned	Unassigned	Unassigned	Unassigned	Unassigned	Unassigned	7208	VC_10670	uncertain_temperate	Normal	Novel	≥2 Software	0.037037	Not Available	Others	Low-quality	Genome-fragment	15.68	0	Unknown	N	N	N
H48_NODE_619	TGS	Unassigned	Unassigned	Unassigned	Unassigned	Unassigned	Unassigned	7208	VC_10671	uncertain_virulent	Normal	Partially	≥2 Software	0.00740741	Not Available	Others	Low-quality	Genome-fragment	5.43	0	Unknown	N	N	N
H48_NODE_62	TGS	Viruses	Uroviricota	Caudoviricetes	Unassigned	Peduoviridae	Unassigned	44659	VC_10672	uncertain_temperate	Normal	Partially	≥2 Software	0.00740741	High confidence	Others	High-quality	High-quality	100	0	Bacteria	N	N	N
H48_NODE_634	TGS	Viruses	Uroviricota	Caudoviricetes	Unassigned	Siphoviridae	Unassigned	7126	VC_10673	uncertain_virulent	Normal	Identical	≥2 Software	0.0740741	Median confidence	Circular	Low-quality	Genome-fragment	8.82	0	Bacteria	Y	N	N
H48_NODE_640	TGS	Viruses	Nucleocytoviricota	Pokkesviricetes	Chitovirales	Poxviridae	Betaentomopoxvirus	7050	VC_10674	temperate	Normal	Partially	≥2 Software	0.0148148	Median confidence	Others	Low-quality	Genome-fragment	18.91	0	Human virus	N	N	N
H48_NODE_671	TGS	Viruses	Uroviricota	Caudoviricetes	Unassigned	Unassigned	Fromanvirus	6833	VC_10675	uncertain_temperate	Normal	Identical	≥2 Software	0.00740741	Median confidence	Others	Low-quality	Genome-fragment	19.37	0	Bacteria	Y	N	N
H48_NODE_673	TGS	Unassigned	Unassigned	Unassigned	Unassigned	Unassigned	Unassigned	6824	VC_10676	uncertain_temperate	Normal	Novel	≥2 Software	0.00740741	Not Available	Others	Low-quality	Genome-fragment	14.97	0	Unknown	N	N	Y
H48_NODE_681	TGS	Viruses	Uroviricota	Caudoviricetes	Unassigned	Unassigned	Bakolyvirus	6793	VC_10677	uncertain_temperate	Normal	Novel	≥2 Software	0	Not Available	Others	Low-quality	Genome-fragment	18.67	0	Bacteria	N	N	N
H48_NODE_686	TGS	Viruses	Uroviricota	Caudoviricetes	Unassigned	Siphoviridae	Unassigned	6772	VC_10678	uncertain_temperate	Normal	Identical	≥2 Software	0.0148148	Not Available	Others	Low-quality	Genome-fragment	4.2	0	Bacteria	N	N	N
H48_NODE_689	TGS	Viruses	Uroviricota	Caudoviricetes	Unassigned	Myoviridae	Unassigned	6749	VC_10679	uncertain_temperate	Normal	Identical	≥2 Software	0.0222222	Not Available	Others	Low-quality	Genome-fragment	16.73	0	Bacteria	N	N	N
DC16_contig_894_pilon	TGS	Viruses	Uroviricota	Caudoviricetes	Unassigned	Unassigned	Vieuvirus	39765	VC_1068	uncertain_temperate	Normal	Novel	≥2 Software	0.0518519	High confidence	Others	Medium-quality	Genome-fragment	81.64	0	Bacteria	N	N	N
DC16_contig-120_27	NGS	Viruses	Uroviricota	Caudoviricetes	Unassigned	Unassigned	Vieuvirus	40069	VC_1068	uncertain_temperate	Normal	Novel	≥2 Software	0.0444444	Median confidence	Others	Medium-quality	Genome-fragment	82.27	0	Bacteria	N	N	N
H48_NODE_698	TGS	Unassigned	Unassigned	Unassigned	Unassigned	Unassigned	Unassigned	6660	VC_10680	uncertain_temperate	Normal	Identical	≥2 Software	0.0222222	Median confidence	Others	Low-quality	Genome-fragment	15.66	0	Unknown	N	N	N
H48_NODE_70	TGS	Unassigned	Unassigned	Unassigned	Unassigned	Unassigned	Unassigned	43574	VC_10681	uncertain_temperate	Normal	Identical	≥2 Software	0.00740741	Not Available	Circular	Complete	High-quality	100	0	Unknown	N	N	Y
H48_NODE_753	TGS	Viruses	Uroviricota	Caudoviricetes	Unassigned	Siphoviridae	Unassigned	6296	VC_10682	uncertain_virulent	Normal	Identical	≥2 Software	0.0148148	Not Available	Others	Low-quality	Genome-fragment	7.92	0	Bacteria	N	N	N
H48_NODE_767	TGS	Unassigned	Unassigned	Unassigned	Unassigned	Unassigned	Unassigned	6183	VC_10683	uncertain_virulent	Normal	Identical	≥2 Software	0	High confidence	Circular	Low-quality	Genome-fragment	19.45	0	Unknown	N	N	N
H48_NODE_77	TGS	Viruses	Uroviricota	Caudoviricetes	Unassigned	Casjensviridae	Unassigned	42607	VC_10684	uncertain_temperate	Normal	Partially	1 Software	0.00740741	Not Available	Circular	High-quality	High-quality	97.62	0	Bacteria	N	N	N
H48_NODE_778	TGS	Unassigned	Unassigned	Unassigned	Unassigned	Unassigned	Unassigned	6143	VC_10685	uncertain_virulent	Normal	Identical	≥2 Software	0.0148148	Not Available	Others	Low-quality	Genome-fragment	15.27	0	Unknown	N	N	Y
H48_NODE_791	TGS	Unassigned	Unassigned	Unassigned	Unassigned	Unassigned	Unassigned	6091	VC_10687	temperate	Normal	Novel	≥2 Software	0.00740741	Not Available	Others	Low-quality	Genome-fragment	11.09	0	Unknown	N	N	N
H48_NODE_795	TGS	Viruses	Uroviricota	Caudoviricetes	Unassigned	Unassigned	Saphexavirus	6085	VC_10688	temperate	Normal	Novel	≥2 Software	0	Median confidence	Circular	Low-quality	Genome-fragment	12.45	0	Bacteria	N	N	N
H48_NODE_796	TGS	Unassigned	Unassigned	Unassigned	Unassigned	Unassigned	Unassigned	6079	VC_10689	uncertain_temperate	Normal	Novel	≥2 Software	0.00740741	Not Available	Others	Not-determined	Genome-fragment	NA	0	Unknown	N	N	N
DC16_contig_848_pilon	TGS	Viruses	Unassigned	Naldaviricetes	Lefavirales	Baculoviridae	Alphabaculovirus	39118	VC_1069	uncertain_temperate	Normal	Novel	≥2 Software	0.00740741	Not Available	Others	High-quality	High-quality	100	0	Dietary/Environmental/Nonhuman Viruses	Y	N	N
DC16_contig-120_29	NGS	Viruses	Unassigned	Naldaviricetes	Lefavirales	Baculoviridae	Alphabaculovirus	39197	VC_1069	uncertain_temperate	Normal	Novel	≥2 Software	0.00740741	Median confidence	Others	High-quality	High-quality	100	0	Dietary/Environmental/Nonhuman Viruses	Y	N	N
H48_NODE_801	TGS	Viruses	Uroviricota	Caudoviricetes	Unassigned	Unassigned	Fromanvirus	6053	VC_10690	uncertain_temperate	Normal	Novel	≥2 Software	0.00740741	Not Available	Circular	Low-quality	Genome-fragment	14.03	0	Bacteria	N	N	N
H48_NODE_833	TGS	Unassigned	Unassigned	Unassigned	Unassigned	Unassigned	Unassigned	5879	VC_10691	uncertain_virulent	Normal	Novel	≥2 Software	0.00740741	Not Available	Others	Low-quality	Genome-fragment	4.43	0	Unknown	N	N	N
H48_NODE_840	TGS	Viruses	Uroviricota	Caudoviricetes	Unassigned	Myoviridae	Unassigned	5849	VC_10692	uncertain_temperate	Normal	Novel	≥2 Software	0	Not Available	Others	Low-quality	Genome-fragment	11.87	0	Bacteria	N	N	N
H48_NODE_85	TGS	Viruses	Uroviricota	Caudoviricetes	Unassigned	Casjensviridae	Unassigned	41157	VC_10693	uncertain_temperate	Normal	Identical	≥2 Software	0.0222222	Not Available	Others	High-quality	High-quality	91.7	0	Bacteria	N	N	Y
H48_NODE_857	TGS	Unassigned	Unassigned	Unassigned	Unassigned	Unassigned	Unassigned	5755	VC_10694	uncertain_temperate	Normal	Novel	≥2 Software	0	Not Available	Circular	Not-determined	Genome-fragment	NA	0	Unknown	N	N	N
H48_NODE_87	TGS	Viruses	Uroviricota	Caudoviricetes	Unassigned	Unassigned	Timquatrovirus	40595	VC_10695	uncertain_temperate	Normal	Partially	1 Software	0.0296296	Median confidence	Others	High-quality	High-quality	91.21	0	Bacteria	N	N	N
H48_NODE_892	TGS	Unassigned	Unassigned	Unassigned	Unassigned	Unassigned	Unassigned	5590	VC_10697	uncertain_virulent	Normal	Identical	≥2 Software	0.037037	Not Available	Others	Low-quality	Genome-fragment	5.62	0	Unknown	N	N	N
H48_NODE_900	TGS	Viruses	Uroviricota	Caudoviricetes	Unassigned	Podoviridae	Unassigned	5563	VC_10698	uncertain_virulent	Normal	Partially	≥2 Software	0.00740741	High confidence	Others	Low-quality	Genome-fragment	8.65	0	Bacteria	N	N	N
H48_NODE_902	TGS	Viruses	Uroviricota	Caudoviricetes	Unassigned	Unassigned	Pakpunavirus	5546	VC_10699	uncertain_temperate	Normal	Identical	≥2 Software	0.00740741	Not Available	Others	Low-quality	Genome-fragment	9.38	0	Bacteria	N	N	N
DC15_contig-120_3	NGS	Viruses	Uroviricota	Caudoviricetes	Unassigned	Straboviridae	Tequatrovirus	100789	VC_107	uncertain_virulent	crAssphage	Identical	≥2 Software	0.0148148	Not Available	Circular	Complete	High-quality	100	0	Bacteria	N	N	N
H45_contig-120_2	NGS	Viruses	Unassigned	Naldaviricetes	Lefavirales	Baculoviridae	Alphabaculovirus	100873	VC_107	uncertain_virulent	Normal	Identical	≥2 Software	0.00740741	Not Available	Others	High-quality	High-quality	100	0	Dietary/Environmental/Nonhuman Viruses	N	N	N
NCF168_contig_162_pilon	TGS	Viruses	Nucleocytoviricota	Megaviricetes	Imitervirales	Mimiviridae	Mimivirus	103266	VC_107	uncertain_virulent	crAssphage	Identical	≥2 Software	0.00740741	Not Available	Circular	Complete	High-quality	100	0	Dietary/Environmental/Nonhuman Viruses	N	N	N
NCF168_contig-120_2	NGS	Viruses	Nucleocytoviricota	Megaviricetes	Imitervirales	Mimiviridae	Mimivirus	102655	VC_107	uncertain_virulent	crAssphage	Identical	≥2 Software	0.00740741	Not Available	Circular	Complete	High-quality	100	0	Dietary/Environmental/Nonhuman Viruses	N	N	N
S05_contig-120_4	NGS	Viruses	Nucleocytoviricota	Pokkesviricetes	Chitovirales	Poxviridae	Orthopoxvirus	101879	VC_107	uncertain_virulent	crAssphage	Identical	≥2 Software	0.0148148	Not Available	Circular	Complete	High-quality	100	0	Human virus	N	N	N
DC16_contig-120_30	NGS	Viruses	Uroviricota	Caudoviricetes	Unassigned	Straboviridae	Unassigned	39095	VC_1070	uncertain_temperate	Normal	Partially	≥2 Software	0.00740741	Median confidence	Circular	Complete	High-quality	100	0	Bacteria	N	N	Y
DC16_NODE_53	TGS	Viruses	Uroviricota	Caudoviricetes	Unassigned	Peduoviridae	Unassigned	39051	VC_1070	uncertain_temperate	Normal	Identical	1 Software	0.00740741	Not Available	Others	Complete	High-quality	100	0	Bacteria	N	N	Y
H48_NODE_932	TGS	Viruses	Pisuviricota	Pisoniviricetes	Nidovirales	Arteriviridae	Iotaarterivirus	5419	VC_10700	uncertain_temperate	Normal	Partially	≥2 Software	0.037037	Not Available	Others	Low-quality	Genome-fragment	9.87	0	Human virus	Y	N	N
H48_NODE_953	TGS	Unassigned	Unassigned	Unassigned	Unassigned	Unassigned	Unassigned	5255	VC_10701	temperate	Normal	Identical	≥2 Software	0.00740741	Not Available	Others	Low-quality	Genome-fragment	12.64	0	Unknown	N	N	N
H48_NODE_956	TGS	Viruses	Peploviricota	Herviviricetes	Herpesvirales	Herpesviridae	Percavirus	5238	VC_10702	virulent	Normal	Novel	≥2 Software	0.00740741	Not Available	Others	Not-determined	Genome-fragment	NA	0	Human virus	N	N	N
H48_NODE_970	TGS	Unassigned	Unassigned	Unassigned	Unassigned	Unassigned	Unassigned	5190	VC_10703	uncertain_temperate	Normal	Identical	≥2 Software	0.00740741	Not Available	Others	Low-quality	Genome-fragment	12.23	0	Unknown	Y	N	N
H48_NODE_995	TGS	Unassigned	Unassigned	Unassigned	Unassigned	Unassigned	Unassigned	5087	VC_10704	uncertain_temperate	Normal	Novel	≥2 Software	0.148148	Not Available	Circular	Not-determined	Genome-fragment	NA	0	Unknown	N	N	N
H48_opera_contig_106	TGS	Viruses	Uroviricota	Caudoviricetes	Unassigned	Drexlerviridae	Unassigned	28142	VC_10706	uncertain_temperate	Normal	Identical	≥2 Software	0.0222222	Not Available	Others	Medium-quality	Genome-fragment	62.7	0	Bacteria	N	N	Y
H48_opera_contig_11	TGS	Viruses	Uroviricota	Caudoviricetes	Unassigned	Herelleviridae	Nitunavirus	66447	VC_10707	uncertain_temperate	Normal	Partially	≥2 Software	0.00740741	Median confidence	Others	Medium-quality	Genome-fragment	84.09	0	Bacteria	Y	N	N
H48_opera_contig_121	TGS	Viruses	Uroviricota	Caudoviricetes	Unassigned	Unassigned	Timquatrovirus	37023	VC_10708	uncertain_temperate	Normal	Partially	≥2 Software	0.0148148	Not Available	Others	Medium-quality	Genome-fragment	79.93	0	Bacteria	N	Y	N
H48_opera_contig_152	TGS	Viruses	Uroviricota	Caudoviricetes	Unassigned	Unassigned	Fipvunavirus	26154	VC_10709	uncertain_virulent	Normal	Novel	≥2 Software	0.00740741	Not Available	Others	Low-quality	Genome-fragment	18.13	0	Bacteria	N	N	N
H48_opera_contig_154	TGS	Viruses	Uroviricota	Caudoviricetes	Unassigned	Unassigned	Fromanvirus	29244	VC_10710	temperate	Normal	Identical	≥2 Software	0.00740741	Not Available	Others	Medium-quality	Genome-fragment	67.71	0	Bacteria	N	N	N
H48_opera_contig_155	TGS	Viruses	Uroviricota	Caudoviricetes	Unassigned	Unassigned	Fromanvirus	28933	VC_10711	temperate	Normal	Identical	≥2 Software	0.0222222	Not Available	Others	Medium-quality	Genome-fragment	69.48	0	Bacteria	N	N	N
H48_opera_contig_16	TGS	Viruses	Uroviricota	Caudoviricetes	Unassigned	Straboviridae	Unassigned	58799	VC_10712	uncertain_temperate	Normal	Identical	≥2 Software	0.00740741	Median confidence	Others	High-quality	High-quality	98.68	0	Bacteria	N	N	N
H48_opera_contig_168	TGS	Viruses	Uroviricota	Caudoviricetes	Unassigned	Salasmaviridae	Unassigned	24950	VC_10713	uncertain_temperate	Normal	Identical	≥2 Software	0.0148148	Median confidence	Others	Medium-quality	Genome-fragment	55.42	0	Bacteria	N	N	N
H48_opera_contig_198	TGS	Unassigned	Unassigned	Unassigned	Unassigned	Unassigned	Unassigned	21220	VC_10714	uncertain_temperate	Normal	Partially	≥2 Software	0.00740741	Not Available	Others	Low-quality	Genome-fragment	47.21	0	Unknown	N	N	N
H48_opera_contig_205	TGS	Viruses	Uroviricota	Caudoviricetes	Unassigned	Peduoviridae	Unassigned	15346	VC_10715	uncertain_temperate	Normal	Identical	≥2 Software	0.00740741	High confidence	Circular	Medium-quality	Genome-fragment	65.21	0	Bacteria	N	N	N
H48_opera_contig_241	TGS	Unassigned	Unassigned	Unassigned	Unassigned	Unassigned	Unassigned	14863	VC_10716	uncertain_temperate	Normal	Identical	≥2 Software	0.00740741	Not Available	Others	Low-quality	Genome-fragment	25.04	0	Unknown	N	N	N
H48_opera_contig_251	TGS	Viruses	Uroviricota	Caudoviricetes	Unassigned	Unassigned	Kenoshavirus	11457	VC_10717	uncertain_virulent	Normal	Novel	≥2 Software	0.00740741	Not Available	Others	Low-quality	Genome-fragment	18.99	0	Bacteria	N	N	N
H48_opera_contig_255	TGS	Viruses	Nucleocytoviricota	Megaviricetes	Imitervirales	Mimiviridae	Mimivirus	12764	VC_10718	uncertain_temperate	Normal	Novel	≥2 Software	0.00740741	Not Available	Others	Low-quality	Genome-fragment	2.36	0	Dietary/Environmental/Nonhuman Viruses	N	N	N
DC16_contig-120_37	NGS	Viruses	Unassigned	Naldaviricetes	Lefavirales	Baculoviridae	Alphabaculovirus	36175	VC_1072	temperate	Normal	Identical	≥2 Software	0.0296296	Not Available	Circular	Complete	High-quality	100	0	Dietary/Environmental/Nonhuman Viruses	N	N	Y
SK14_NODE_43	Both	Viruses	Unassigned	Naldaviricetes	Lefavirales	Baculoviridae	Alphabaculovirus	36670	VC_1072	temperate	Normal	Identical	1 Software	0.0296296	Not Available	Others	High-quality	High-quality	94.3	0	Dietary/Environmental/Nonhuman Viruses	N	N	Y
H48_opera_contig_308	TGS	Viruses	Uroviricota	Caudoviricetes	Unassigned	Siphoviridae	Unassigned	10156	VC_10720	uncertain_temperate	Normal	Novel	≥2 Software	0.00740741	High confidence	Others	Low-quality	Genome-fragment	23.75	0	Bacteria	N	N	N
H48_opera_contig_319	TGS	Viruses	Uroviricota	Caudoviricetes	Unassigned	Casjensviridae	Unassigned	13883	VC_10722	uncertain_temperate	Normal	Partially	≥2 Software	0.00740741	Not Available	Others	Low-quality	Genome-fragment	30.92	0	Bacteria	N	N	N
H48_opera_contig_323	TGS	Viruses	Uroviricota	Caudoviricetes	Unassigned	Herelleviridae	Kayvirus	9855	VC_10723	uncertain_virulent	Normal	Partially	≥2 Software	0.00740741	Not Available	Others	Low-quality	Genome-fragment	12.33	0	Bacteria	N	N	N
H48_opera_contig_34	TGS	Viruses	Uroviricota	Caudoviricetes	Unassigned	Salasmaviridae	Unassigned	47403	VC_10724	uncertain_virulent	Normal	Identical	≥2 Software	0.0148148	Median confidence	Others	High-quality	High-quality	100	0	Bacteria	N	Y	Y
H48_opera_contig_349	TGS	Unassigned	Unassigned	Unassigned	Unassigned	Unassigned	Unassigned	9078	VC_10725	temperate	Normal	Identical	≥2 Software	0.00740741	Not Available	Others	Low-quality	Genome-fragment	21.37	0	Unknown	N	N	N
H48_opera_contig_367	TGS	Unassigned	Unassigned	Unassigned	Unassigned	Unassigned	Unassigned	10309	VC_10726	uncertain_virulent	Normal	Identical	≥2 Software	0.00740741	Not Available	Others	Low-quality	Genome-fragment	22.51	0	Unknown	N	N	N
H48_opera_contig_37	TGS	Viruses	Uroviricota	Caudoviricetes	Unassigned	Unassigned	Fromanvirus	45519	VC_10727	uncertain_temperate	Normal	Partially	≥2 Software	0.00740741	Not Available	Circular	Complete	High-quality	100	0	Bacteria	N	N	N
H48_opera_contig_427	TGS	Unassigned	Unassigned	Unassigned	Unassigned	Unassigned	Unassigned	7392	VC_10728	uncertain_temperate	Normal	Partially	≥2 Software	0.00740741	Median confidence	Others	Low-quality	Genome-fragment	9.4	0	Unknown	N	N	N
H48_opera_contig_434	Both	Viruses	Unassigned	Naldaviricetes	Lefavirales	Nudiviridae	Alphanudivirus	7322	VC_10729	uncertain_temperate	Normal	Identical	≥2 Software	0.0296296	Not Available	Others	Not-determined	Genome-fragment	NA	0	Dietary/Environmental/Nonhuman Viruses	N	N	N
DC16_contig_852_pilon	TGS	Viruses	Uroviricota	Caudoviricetes	Unassigned	Unassigned	Wbetavirus	35708	VC_1073	uncertain_temperate	Normal	Identical	≥2 Software	0.00740741	Median confidence	Others	High-quality	High-quality	100	0	Bacteria	N	N	Y
DC16_contig-120_39	NGS	Viruses	Uroviricota	Caudoviricetes	Unassigned	Unassigned	Wbetavirus	35418	VC_1073	temperate	Normal	Identical	≥2 Software	0.0148148	Median confidence	Others	High-quality	High-quality	100	0	Bacteria	N	N	Y
H48_opera_contig_443	TGS	Unassigned	Unassigned	Unassigned	Unassigned	Unassigned	Unassigned	7499	VC_10730	uncertain_temperate	Normal	Identical	≥2 Software	0.0148148	Median confidence	Others	Low-quality	Genome-fragment	9.47	0	Unknown	N	N	N
H48_opera_contig_468	TGS	Viruses	Uroviricota	Caudoviricetes	Unassigned	Unassigned	Phifelvirus	7089	VC_10731	temperate	Normal	Novel	≥2 Software	0.00740741	Not Available	Others	Low-quality	Genome-fragment	11.76	0	Bacteria	N	N	N
H48_opera_contig_474	TGS	Unassigned	Unassigned	Unassigned	Unassigned	Unassigned	Unassigned	6787	VC_10732	uncertain_temperate	Normal	Novel	≥2 Software	0.00740741	Not Available	Others	Low-quality	Genome-fragment	12.45	0	Unknown	N	N	N
H48_opera_contig_480	TGS	Viruses	Uroviricota	Caudoviricetes	Unassigned	Unassigned	Shapirovirus	6695	VC_10733	uncertain_temperate	Normal	Identical	≥2 Software	0.0444444	Not Available	Others	Low-quality	Genome-fragment	12.85	0	Bacteria	N	N	N
H48_opera_contig_5	TGS	Viruses	Unassigned	Naldaviricetes	Lefavirales	Baculoviridae	Alphabaculovirus	95952	VC_10734	uncertain_temperate	Normal	Identical	≥2 Software	0.00740741	Median confidence	Others	High-quality	High-quality	95.86	0	Dietary/Environmental/Nonhuman Viruses	N	Y	N
H48_opera_contig_508	TGS	Unassigned	Unassigned	Unassigned	Unassigned	Unassigned	Unassigned	7898	VC_10735	uncertain_temperate	Normal	Identical	≥2 Software	0.0148148	Median confidence	Others	Low-quality	Genome-fragment	17.47	0	Unknown	N	N	N
H48_opera_contig_52	TGS	Viruses	Uroviricota	Caudoviricetes	Unassigned	Peduoviridae	Unassigned	40510	VC_10736	uncertain_temperate	Normal	Partially	1 Software	0.0148148	Not Available	Others	High-quality	High-quality	95.28	0	Bacteria	N	N	N
H48_opera_contig_60	TGS	Viruses	Nucleocytoviricota	Megaviricetes	Imitervirales	Mimiviridae	Mimivirus	40534	VC_10737	uncertain_temperate	Normal	Novel	1 Software	0.0148148	High confidence	Others	High-quality	High-quality	100	0	Dietary/Environmental/Nonhuman Viruses	N	N	N
H48_opera_contig_600	TGS	Viruses	Cressdnaviricota	Arfiviricetes	Mulpavirales	Nanoviridae	Babuvirus	5473	VC_10738	uncertain_temperate	Normal	Partially	≥2 Software	0.00740741	Not Available	Others	Low-quality	Genome-fragment	12.21	0	Dietary/Environmental/Nonhuman Viruses	N	N	Y
H48_opera_contig_7	TGS	Viruses	Unassigned	Naldaviricetes	Lefavirales	Baculoviridae	Alphabaculovirus	81143	VC_10739	temperate	Normal	Identical	≥2 Software	0.00740741	High confidence	Others	High-quality	High-quality	100	0	Dietary/Environmental/Nonhuman Viruses	N	N	Y
DC16_contig_892_pilon	TGS	Viruses	Uroviricota	Caudoviricetes	Unassigned	Straboviridae	Unassigned	30745	VC_1074	uncertain_temperate	Normal	Novel	1 Software	0.00740741	Not Available	Others	High-quality	High-quality	90.33	0	Bacteria	Y	N	N
DC16_contig-120_55	NGS	Viruses	Uroviricota	Caudoviricetes	Unassigned	Salasmaviridae	Unassigned	30734	VC_1074	uncertain_temperate	Normal	Novel	1 Software	0.00740741	Not Available	Others	High-quality	High-quality	90.34	0	Bacteria	Y	N	N
H48_opera_contig_89	TGS	Viruses	Uroviricota	Caudoviricetes	Unassigned	Mesyanzhinovviridae	Unassigned	46909	VC_10740	uncertain_temperate	Normal	Partially	≥2 Software	0.00740741	Median confidence	Others	Medium-quality	Genome-fragment	80.53	0	Bacteria	Y	N	N
H48_opera_contig_94	TGS	Viruses	Uroviricota	Caudoviricetes	Unassigned	Unassigned	Lederbergvirus	31719	VC_10741	uncertain_temperate	Normal	Identical	≥2 Software	0.0148148	Median confidence	Others	Medium-quality	Genome-fragment	67.96	0	Bacteria	N	N	N
H49_contig-120_114	NGS	Viruses	Uroviricota	Caudoviricetes	Unassigned	Unassigned	Kenoshavirus	23073	VC_10743	uncertain_virulent	Normal	Novel	≥2 Software	0.00740741	Not Available	Others	Low-quality	Genome-fragment	38.14	0	Bacteria	N	N	N
H49_contig-120_13	NGS	Viruses	Cressdnaviricota	Repensiviricetes	Geplafuvirales	Geminiviridae	Begomovirus	84581	VC_10744	uncertain_virulent	Normal	Partially	≥2 Software	0.00740741	Median confidence	Others	Medium-quality	Genome-fragment	54.99	0	Dietary/Environmental/Nonhuman Viruses	N	N	N
H49_contig-120_169	NGS	Viruses	Uroviricota	Caudoviricetes	Unassigned	Drexlerviridae	Unassigned	15885	VC_10745	temperate	Normal	Partially	≥2 Software	0.0148148	Not Available	Circular	Medium-quality	Genome-fragment	52	0	Bacteria	N	N	N
H49_contig-120_193	NGS	Unassigned	Unassigned	Unassigned	Unassigned	Unassigned	Unassigned	14040	VC_10746	uncertain_temperate	Normal	Novel	≥2 Software	0.00740741	Not Available	Others	Low-quality	Genome-fragment	23.67	0	Unknown	N	N	N
H49_contig-120_224	NGS	Viruses	Uroviricota	Caudoviricetes	Unassigned	Unassigned	Kenoshavirus	12452	VC_10747	uncertain_virulent	Normal	Novel	≥2 Software	0.00740741	Not Available	Circular	Low-quality	Genome-fragment	20.63	0	Bacteria	N	N	N
H49_contig-120_332	NGS	Viruses	Unassigned	Naldaviricetes	Lefavirales	Baculoviridae	Alphabaculovirus	8846	VC_10748	uncertain_temperate	Normal	Novel	≥2 Software	0.0666667	Not Available	Others	Not-determined	Genome-fragment	NA	0	Dietary/Environmental/Nonhuman Viruses	N	N	N
H49_contig-120_34	NGS	Viruses	Uroviricota	Caudoviricetes	Unassigned	Unassigned	Mydovirus	46736	VC_10749	uncertain_temperate	Normal	Novel	≥2 Software	0.00740741	High confidence	Others	Complete	High-quality	100	0	Bacteria	N	N	Y
DC16_contig_625_pilon	TGS	Viruses	Uroviricota	Caudoviricetes	Unassigned	Unassigned	Lederbergvirus	42934	VC_1075	temperate	Normal	Partially	≥2 Software	0.037037	High confidence	Circular	High-quality	High-quality	100	0	Bacteria	N	N	N
SK20_contig_565_pilon	TGS	Viruses	Uroviricota	Caudoviricetes	Unassigned	Unassigned	Lederbergvirus	39108	VC_1075	temperate	Normal	Partially	≥2 Software	0.0296296	Median confidence	Others	High-quality	High-quality	92.71	0	Bacteria	N	N	N
H49_contig-120_423	NGS	Unassigned	Unassigned	Unassigned	Unassigned	Unassigned	Unassigned	6916	VC_10751	uncertain_temperate	Normal	Identical	≥2 Software	0.00740741	Not Available	Others	Low-quality	Genome-fragment	13.59	0	Unknown	N	N	N
H49_contig-120_47	NGS	Viruses	Uroviricota	Caudoviricetes	Unassigned	Straboviridae	Unassigned	41020	VC_10752	uncertain_temperate	Normal	Identical	1 Software	0.0148148	Median confidence	Others	High-quality	High-quality	100	0	Bacteria	N	N	Y
H49_contig-120_486	NGS	Viruses	Nucleocytoviricota	Pokkesviricetes	Chitovirales	Poxviridae	Betaentomopoxvirus	6129	VC_10753	uncertain_temperate	Normal	Novel	≥2 Software	0.00740741	Not Available	Others	Not-determined	Genome-fragment	NA	0	Human virus	N	N	N
H49_contig-120_54	NGS	Viruses	Uroviricota	Caudoviricetes	Unassigned	Unassigned	Phietavirus	38810	VC_10754	uncertain_temperate	Normal	Identical	≥2 Software	0.037037	High confidence	Circular	Complete	High-quality	100	0	Bacteria	N	N	N
H49_contig-120_549	NGS	Viruses	Uroviricota	Caudoviricetes	Unassigned	Siphoviridae	Unassigned	5549	VC_10755	uncertain_temperate	Normal	Identical	≥2 Software	0.0666667	Not Available	Others	Low-quality	Genome-fragment	11.75	0	Bacteria	N	N	N
H49_contig-120_63	NGS	Viruses	Uroviricota	Caudoviricetes	Unassigned	Unassigned	Peeveelvirus	36439	VC_10756	uncertain_temperate	Normal	Identical	≥2 Software	0.037037	Not Available	Others	Medium-quality	Genome-fragment	52.62	0	Bacteria	N	N	Y
H49_contig_125_pilon	TGS	Viruses	Nucleocytoviricota	Pokkesviricetes	Chitovirales	Poxviridae	Betaentomopoxvirus	48534	VC_10757	uncertain_temperate	Normal	Identical	≥2 Software	0.0148148	High confidence	Circular	High-quality	High-quality	94.35	0	Human virus	Y	N	Y
H49_contig_154_pilon	TGS	Viruses	Nucleocytoviricota	Megaviricetes	Algavirales	Phycodnaviridae	Prasinovirus	40373	VC_10758	uncertain_temperate	Normal	Identical	≥2 Software	0.0148148	Not Available	Others	High-quality	High-quality	98.44	0	Dietary/Environmental/Nonhuman Viruses	N	N	N
DC16_contig_626_pilon	TGS	Viruses	Uroviricota	Caudoviricetes	Unassigned	Unassigned	Lederbergvirus	28837	VC_1076	temperate	Normal	Partially	≥2 Software	0.0296296	Median confidence	Others	Medium-quality	Genome-fragment	71.94	0	Bacteria	N	N	N
DC16_contig_906_pilon	TGS	Viruses	Uroviricota	Caudoviricetes	Unassigned	Unassigned	Lederbergvirus	40108	VC_1076	temperate	Normal	Partially	≥2 Software	0.0296296	Median confidence	Others	High-quality	High-quality	100	0	Bacteria	N	N	N
H49_contig_167_pilon	TGS	Viruses	Uroviricota	Caudoviricetes	Unassigned	Casjensviridae	Unassigned	61083	VC_10760	uncertain_temperate	Normal	Partially	1 Software	0.0518519	Not Available	Others	Complete	High-quality	100	53.74	Bacteria	N	Y	Y
H49_contig_206_pilon	TGS	Viruses	Cressdnaviricota	Repensiviricetes	Geplafuvirales	Geminiviridae	Begomovirus	156345	VC_10761	uncertain_virulent	Normal	Identical	1 Software	0.00740741	High confidence	Others	High-quality	High-quality	100	0	Dietary/Environmental/Nonhuman Viruses	N	Y	N
H49_contig_215_pilon	TGS	Viruses	Negarnaviricota	Ellioviricetes	Bunyavirales	Tospoviridae	Orthotospovirus	49012	VC_10762	uncertain_temperate	Normal	Novel	1 Software	0.0148148	Not Available	Circular	High-quality	High-quality	96.55	0	Dietary/Environmental/Nonhuman Viruses	N	N	N
H49_contig_234_pilon	TGS	Viruses	Uroviricota	Caudoviricetes	Unassigned	Peduoviridae	Unassigned	42351	VC_10764	uncertain_temperate	Normal	Identical	1 Software	0.00740741	Not Available	Others	High-quality	High-quality	94.27	0	Bacteria	N	N	N
H49_contig_24_pilon	TGS	Viruses	Nucleocytoviricota	Pokkesviricetes	Chitovirales	Poxviridae	Betaentomopoxvirus	490473	VC_10765	uncertain_virulent	crAssphage	Identical	≥2 Software	0.037037	High confidence	Others	High-quality	High-quality	100	0	Human virus	N	Y	N
H49_contig_273_pilon	Both	Viruses	Uroviricota	Caudoviricetes	Unassigned	Unassigned	Kenoshavirus	18460	VC_10768	uncertain_temperate	Normal	Identical	≥2 Software	0.00740741	Not Available	Others	Low-quality	Genome-fragment	29.25	0	Bacteria	N	N	N
H49_contig_277_pilon	TGS	Viruses	Peploviricota	Herviviricetes	Herpesvirales	Herpesviridae	Simplexvirus	27506	VC_10769	uncertain_temperate	Normal	Identical	≥2 Software	0.0148148	Not Available	Others	Medium-quality	Genome-fragment	52.18	0	Human virus	N	N	N
DC16_contig_650_pilon	TGS	Viruses	Nucleocytoviricota	Pokkesviricetes	Chitovirales	Poxviridae	Betaentomopoxvirus	34212	VC_1077	uncertain_temperate	Normal	Partially	≥2 Software	0.0148148	Median confidence	Others	Low-quality	Genome-fragment	24.49	0	Human virus	N	N	N
H22_NODE_140	TGS	Viruses	Nucleocytoviricota	Pokkesviricetes	Chitovirales	Poxviridae	Betaentomopoxvirus	27363	VC_1077	uncertain_temperate	Normal	Partially	≥2 Software	0.00740741	Not Available	Others	Low-quality	Genome-fragment	19.59	0	Human virus	N	N	N
H49_contig_281_pilon	TGS	Viruses	Nucleocytoviricota	Pokkesviricetes	Chitovirales	Poxviridae	Betaentomopoxvirus	17227	VC_10771	uncertain_temperate	Normal	Partially	≥2 Software	0.0148148	Not Available	Others	Medium-quality	Genome-fragment	86.89	0	Human virus	N	N	N
H49_contig_332_pilon	TGS	Unassigned	Unassigned	Unassigned	Unassigned	Unassigned	Unassigned	11429	VC_10772	uncertain_virulent	Normal	Identical	≥2 Software	0.037037	Not Available	Others	Low-quality	Genome-fragment	2.85	0	Unknown	N	N	N
H49_contig_341_pilon	TGS	Unassigned	Unassigned	Unassigned	Unassigned	Unassigned	Unassigned	22473	VC_10774	uncertain_temperate	Normal	Partially	≥2 Software	0.037037	Median confidence	Others	Medium-quality	Genome-fragment	55.8	0	Unknown	N	N	N
H49_contig_347_pilon	TGS	Viruses	Nucleocytoviricota	Megaviricetes	Imitervirales	Mimiviridae	Mimivirus	78784	VC_10775	virulent	Normal	Partially	≥2 Software	0.00740741	Median confidence	Others	High-quality	High-quality	99.49	0	Dietary/Environmental/Nonhuman Viruses	N	N	N
H49_contig_349_pilon	TGS	Viruses	Unassigned	Naldaviricetes	Lefavirales	Baculoviridae	Alphabaculovirus	69867	VC_10776	uncertain_temperate	Normal	Partially	1 Software	0.00740741	High confidence	Others	High-quality	High-quality	100	42.76	Dietary/Environmental/Nonhuman Viruses	N	N	N
H49_contig_53_pilon	TGS	Viruses	Uroviricota	Caudoviricetes	Unassigned	Drexlerviridae	Unassigned	36609	VC_10778	uncertain_temperate	Normal	Identical	1 Software	0.0814815	Not Available	Others	High-quality	High-quality	100	0	Bacteria	N	N	Y
H49_contig_84_pilon	TGS	Viruses	Uroviricota	Caudoviricetes	Unassigned	Unassigned	Kenoshavirus	37214	VC_10779	uncertain_virulent	Normal	Novel	≥2 Software	0.00740741	Not Available	Others	Medium-quality	Genome-fragment	61.79	0	Bacteria	N	N	N
DC16_contig_675_pilon	TGS	Viruses	Uroviricota	Caudoviricetes	Unassigned	Drexlerviridae	Unassigned	68338	VC_1078	uncertain_virulent	Normal	Partially	≥2 Software	0.00740741	Median confidence	Circular	Complete	High-quality	100	0	Bacteria	N	Y	N
DC16_NODE_12	TGS	Viruses	Uroviricota	Caudoviricetes	Unassigned	Straboviridae	Unassigned	67904	VC_1078	uncertain_virulent	Normal	Partially	≥2 Software	0.00740741	Median confidence	Others	High-quality	High-quality	98.89	0	Bacteria	N	Y	N
H49_contig_92_pilon	TGS	Viruses	Nucleocytoviricota	Pokkesviricetes	Chitovirales	Poxviridae	Betaentomopoxvirus	162975	VC_10780	uncertain_virulent	Normal	Identical	≥2 Software	0.0148148	Median confidence	Circular	High-quality	High-quality	99.92	0	Human virus	N	N	N
H49_contig_96_pilon	TGS	Viruses	Uroviricota	Caudoviricetes	Unassigned	Unassigned	Fipvunavirus	123465	VC_10781	uncertain_virulent	Normal	Identical	≥2 Software	0.0222222	Not Available	Others	High-quality	High-quality	100	12.67	Bacteria	N	N	N
H49_contig_97_pilon	TGS	Viruses	Uroviricota	Caudoviricetes	Unassigned	Demerecviridae	Unassigned	40725	VC_10782	uncertain_temperate	Normal	Identical	≥2 Software	0.0444444	Median confidence	Others	High-quality	High-quality	97.33	0	Bacteria	N	N	Y
H49_NODE_1	TGS	Viruses	Nucleocytoviricota	Pokkesviricetes	Chitovirales	Poxviridae	Betaentomopoxvirus	287189	VC_10783	uncertain_virulent	Normal	Identical	≥2 Software	0	High confidence	Others	Medium-quality	Genome-fragment	72.66	0	Human virus	N	Y	N
H49_NODE_102	TGS	Viruses	Uroviricota	Caudoviricetes	Unassigned	Unassigned	Fromanvirus	34539	VC_10784	uncertain_temperate	Normal	Identical	≥2 Software	0.037037	Median confidence	Others	Medium-quality	Genome-fragment	84.48	0	Bacteria	N	N	N
H49_NODE_114	TGS	Viruses	Uroviricota	Caudoviricetes	Unassigned	Mesyanzhinovviridae	Unassigned	32708	VC_10785	uncertain_temperate	Normal	Identical	≥2 Software	0.0296296	Median confidence	Others	Medium-quality	Genome-fragment	64.32	0	Bacteria	N	N	N
H49_NODE_125	TGS	Unassigned	Unassigned	Unassigned	Unassigned	Unassigned	Unassigned	29263	VC_10786	uncertain_temperate	Normal	Partially	≥2 Software	0.0148148	High confidence	Others	Medium-quality	Genome-fragment	73.37	0	Unknown	N	N	N
H49_NODE_127	TGS	Viruses	Uroviricota	Caudoviricetes	Unassigned	Drexlerviridae	Unassigned	29053	VC_10787	uncertain_temperate	Normal	Partially	1 Software	0.0148148	Not Available	Circular	High-quality	High-quality	91.41	0	Bacteria	N	N	N
H49_NODE_130	TGS	Viruses	Uroviricota	Caudoviricetes	Unassigned	Casjensviridae	Unassigned	28715	VC_10788	uncertain_temperate	Normal	Novel	≥2 Software	0.0222222	High confidence	Others	Medium-quality	Genome-fragment	82.13	0	Bacteria	N	N	N
H49_NODE_140	TGS	Viruses	Uroviricota	Caudoviricetes	Unassigned	Unassigned	Phifelvirus	26176	VC_10789	uncertain_temperate	Normal	Novel	≥2 Software	0.00740741	Not Available	Others	Medium-quality	Genome-fragment	64.89	0	Bacteria	N	N	N
DC16_contig_693_pilon	TGS	Viruses	Uroviricota	Caudoviricetes	Unassigned	Peduoviridae	Unassigned	33934	VC_1079	uncertain_temperate	Normal	Partially	≥2 Software	0.037037	Not Available	Others	Medium-quality	Genome-fragment	77.52	0	Bacteria	N	N	Y
SK02_contig-120_46	NGS	Viruses	Uroviricota	Caudoviricetes	Unassigned	Salasmaviridae	Unassigned	37710	VC_1079	uncertain_temperate	Normal	Partially	≥2 Software	0.037037	Not Available	Others	Medium-quality	Genome-fragment	80.03	0	Bacteria	N	N	Y
H49_NODE_141	TGS	Viruses	Uroviricota	Caudoviricetes	Unassigned	Salasmaviridae	Claudivirus	25873	VC_10790	uncertain_temperate	Normal	Novel	≥2 Software	0.00740741	Not Available	Others	High-quality	High-quality	98.76	0	Bacteria	N	N	N
H49_NODE_148	TGS	Viruses	Uroviricota	Caudoviricetes	Unassigned	Peduoviridae	Unassigned	24916	VC_10791	uncertain_temperate	Normal	Partially	≥2 Software	0.0148148	Not Available	Others	Low-quality	Genome-fragment	49.11	0	Bacteria	N	N	N
H49_NODE_155	TGS	Viruses	Uroviricota	Caudoviricetes	Unassigned	Casjensviridae	Unassigned	24034	VC_10792	uncertain_temperate	Normal	Identical	≥2 Software	0.0148148	Not Available	Others	Low-quality	Genome-fragment	45.6	0	Bacteria	N	N	N
H49_NODE_158	TGS	Viruses	Uroviricota	Caudoviricetes	Unassigned	Unassigned	Timquatrovirus	23818	VC_10793	uncertain_virulent	Normal	Novel	≥2 Software	0.00740741	Not Available	Others	Low-quality	Genome-fragment	39.74	0	Bacteria	N	N	N
H49_NODE_16	TGS	Viruses	Peploviricota	Herviviricetes	Herpesvirales	Herpesviridae	Roseolovirus	100179	VC_10794	virulent	Normal	Partially	≥2 Software	0.00740741	Median confidence	Others	Medium-quality	Genome-fragment	87.52	0	Human virus	N	N	N
H49_NODE_175	TGS	Unassigned	Unassigned	Unassigned	Unassigned	Unassigned	Unassigned	22564	VC_10795	uncertain_temperate	Normal	Novel	≥2 Software	0.00740741	Not Available	Others	Medium-quality	Genome-fragment	72.97	0	Unknown	N	N	N
H49_NODE_178	TGS	Viruses	Nucleocytoviricota	Pokkesviricetes	Chitovirales	Poxviridae	Betaentomopoxvirus	21882	VC_10796	uncertain_temperate	Normal	Identical	≥2 Software	0.0222222	High confidence	Others	Low-quality	Genome-fragment	42.61	0	Human virus	Y	N	Y
H49_NODE_197	TGS	Unassigned	Unassigned	Unassigned	Unassigned	Unassigned	Unassigned	19774	VC_10797	uncertain_virulent	Normal	Identical	≥2 Software	0.00740741	Not Available	Others	Low-quality	Genome-fragment	31.44	0	Unknown	N	N	N
H49_NODE_211	TGS	Viruses	Nucleocytoviricota	Pokkesviricetes	Chitovirales	Poxviridae	Betaentomopoxvirus	18800	VC_10799	uncertain_virulent	Normal	Identical	≥2 Software	0.0296296	Median confidence	Others	Low-quality	Genome-fragment	11.51	0	Human virus	N	N	N
DC05_NODE_31	Both	Unassigned	Unassigned	Unassigned	Unassigned	Unassigned	Unassigned	34995	VC_108	uncertain_temperate	Normal	Identical	1 Software	0.0888889	Not Available	Others	High-quality	High-quality	90.08	0	Unknown	Y	N	N
H22_contig_28_pilon	Both	Viruses	Uroviricota	Caudoviricetes	Unassigned	Salasmaviridae	Unassigned	37571	VC_108	uncertain_temperate	Normal	Identical	1 Software	0.0888889	Not Available	Others	High-quality	High-quality	97.99	0	Bacteria	Y	N	N
H46_contig-120_114	NGS	Viruses	Uroviricota	Caudoviricetes	Unassigned	Straboviridae	Unassigned	35876	VC_108	temperate	Normal	Identical	≥2 Software	0.0888889	Not Available	Circular	Complete	High-quality	100	0	Bacteria	Y	N	N
H46_opera_contig_102	TGS	Viruses	Uroviricota	Caudoviricetes	Unassigned	Peduoviridae	Unassigned	35906	VC_108	temperate	Normal	Identical	≥2 Software	0.0888889	Not Available	Circular	Complete	High-quality	100	0	Bacteria	Y	N	N
SK20_NODE_113	TGS	Viruses	Uroviricota	Caudoviricetes	Unassigned	Mesyanzhinovviridae	Unassigned	36945	VC_108	temperate	Normal	Identical	≥2 Software	0.0814815	Not Available	Circular	Complete	High-quality	100	0	Bacteria	Y	N	N
DC16_contig_712_pilon	TGS	Viruses	Nucleocytoviricota	Megaviricetes	Algavirales	Phycodnaviridae	Prasinovirus	30097	VC_1080	uncertain_temperate	Normal	Identical	≥2 Software	0.0222222	Not Available	Others	Low-quality	Genome-fragment	37.31	0	Dietary/Environmental/Nonhuman Viruses	N	N	N
SK08_utg00000002_pilon	TGS	Viruses	Nucleocytoviricota	Megaviricetes	Algavirales	Phycodnaviridae	Prasinovirus	22266	VC_1080	uncertain_temperate	Normal	Identical	≥2 Software	0.0148148	Not Available	Others	Low-quality	Genome-fragment	27.6	0	Dietary/Environmental/Nonhuman Viruses	N	N	N
H49_NODE_224	TGS	Viruses	Uroviricota	Caudoviricetes	Unassigned	Salasmaviridae	Claudivirus	17734	VC_10800	uncertain_virulent	Normal	Identical	≥2 Software	0.00740741	Not Available	Others	Low-quality	Genome-fragment	10.88	0	Bacteria	N	N	N
H49_NODE_232	TGS	Viruses	Uroviricota	Caudoviricetes	Unassigned	Unassigned	Phifelvirus	17162	VC_10801	temperate	Normal	Identical	≥2 Software	0.00740741	Median confidence	Others	Low-quality	Genome-fragment	38.68	0	Bacteria	N	N	N
H49_NODE_244	TGS	Viruses	Uroviricota	Caudoviricetes	Unassigned	Kyanoviridae	Neptunevirus	15760	VC_10802	uncertain_temperate	Normal	Identical	≥2 Software	0.00740741	Not Available	Others	Low-quality	Genome-fragment	19.62	0	Bacteria	N	N	N
H49_NODE_293	TGS	Unassigned	Unassigned	Unassigned	Unassigned	Unassigned	Unassigned	13234	VC_10803	virulent	crAssphage	Identical	≥2 Software	0.00740741	Not Available	Others	Low-quality	Genome-fragment	13.03	0	Unknown	N	N	N
H49_NODE_298	TGS	Viruses	Uroviricota	Caudoviricetes	Unassigned	Schitoviridae	Unassigned	12893	VC_10805	uncertain_temperate	Normal	Novel	≥2 Software	0.00740741	Not Available	Others	Low-quality	Genome-fragment	33.48	0	Bacteria	Y	N	Y
H49_NODE_304	TGS	Viruses	Uroviricota	Caudoviricetes	Unassigned	Herelleviridae	Kayvirus	12577	VC_10806	uncertain_temperate	Normal	Novel	≥2 Software	0.00740741	Not Available	Others	Low-quality	Genome-fragment	16.43	0	Bacteria	N	N	N
H49_NODE_317	TGS	Viruses	Peploviricota	Herviviricetes	Herpesvirales	Herpesviridae	Simplexvirus	12137	VC_10808	uncertain_temperate	Normal	Identical	≥2 Software	0.00740741	Median confidence	Others	Low-quality	Genome-fragment	29.02	0	Human virus	N	N	Y
H49_NODE_356	TGS	Unassigned	Unassigned	Unassigned	Unassigned	Unassigned	Unassigned	11280	VC_10809	uncertain_virulent	Normal	Novel	≥2 Software	0	Not Available	Others	Low-quality	Genome-fragment	4.01	0	Unknown	N	N	N
DC16_contig_841_pilon	TGS	Viruses	Uroviricota	Caudoviricetes	Unassigned	Casjensviridae	Unassigned	34353	VC_1081	uncertain_virulent	Normal	Partially	≥2 Software	0.00740741	High confidence	Circular	Complete	High-quality	100	0	Bacteria	N	N	N
DC16_NODE_91	TGS	Viruses	Uroviricota	Caudoviricetes	Unassigned	Peduoviridae	Unassigned	33923	VC_1081	uncertain_temperate	Normal	Partially	1 Software	0.00740741	High confidence	Others	High-quality	High-quality	90.74	0	Bacteria	N	N	N
H49_NODE_36	TGS	Viruses	Unassigned	Naldaviricetes	Lefavirales	Baculoviridae	Alphabaculovirus	56987	VC_10810	uncertain_temperate	Normal	Partially	≥2 Software	0.00740741	Median confidence	Others	High-quality	High-quality	100	0	Dietary/Environmental/Nonhuman Viruses	N	N	N
H49_NODE_364	TGS	Viruses	Unassigned	Naldaviricetes	Lefavirales	Baculoviridae	Betabaculovirus	11046	VC_10811	uncertain_temperate	Normal	Partially	≥2 Software	0.00740741	Median confidence	Others	Low-quality	Genome-fragment	18.26	0	Dietary/Environmental/Nonhuman Viruses	N	N	N
H49_NODE_37	TGS	Viruses	Nucleocytoviricota	Megaviricetes	Imitervirales	Mimiviridae	Mimivirus	56943	VC_10812	virulent	Normal	Identical	≥2 Software	0.00740741	Median confidence	Others	Medium-quality	Genome-fragment	71.92	0	Dietary/Environmental/Nonhuman Viruses	N	N	N
H49_NODE_381	TGS	Viruses	Uroviricota	Caudoviricetes	Unassigned	Unassigned	Uetakevirus	10556	VC_10813	temperate	Normal	Identical	≥2 Software	0.00740741	Median confidence	Others	Low-quality	Genome-fragment	26.61	0	Bacteria	N	N	N
H49_NODE_395	TGS	Unassigned	Unassigned	Unassigned	Unassigned	Unassigned	Unassigned	10330	VC_10815	uncertain_temperate	Normal	Novel	≥2 Software	0.00740741	High confidence	Others	Low-quality	Genome-fragment	16.42	0	Unknown	N	N	N
H49_NODE_404	TGS	Viruses	Negarnaviricota	Ellioviricetes	Bunyavirales	Peribunyaviridae	Orthobunyavirus	10050	VC_10816	uncertain_virulent	Normal	Identical	≥2 Software	0.00740741	Not Available	Others	Low-quality	Genome-fragment	6.16	0	Human virus	N	N	N
H49_NODE_408	TGS	Viruses	Nucleocytoviricota	Pokkesviricetes	Chitovirales	Poxviridae	Betaentomopoxvirus	9996	VC_10817	uncertain_virulent	Normal	Novel	≥2 Software	0.0518519	Not Available	Others	Not-determined	Genome-fragment	NA	0	Human virus	N	N	N
H49_NODE_415	TGS	Viruses	Uroviricota	Caudoviricetes	Unassigned	Unassigned	Kenoshavirus	9794	VC_10818	uncertain_temperate	Normal	Partially	≥2 Software	0.00740741	Not Available	Others	Low-quality	Genome-fragment	16.24	0	Bacteria	N	N	N
H49_NODE_416	TGS	Viruses	Uroviricota	Caudoviricetes	Unassigned	Myoviridae	Unassigned	9784	VC_10819	uncertain_virulent	Normal	Identical	≥2 Software	0.0296296	Not Available	Others	Low-quality	Genome-fragment	5.87	0	Bacteria	N	N	N
DC16_contig_855_pilon	TGS	Viruses	Uroviricota	Caudoviricetes	Unassigned	Casjensviridae	Unassigned	42123	VC_1082	uncertain_temperate	Normal	Identical	1 Software	0.0296296	Median confidence	Others	High-quality	High-quality	100	0	Bacteria	N	N	Y
DC16_NODE_35	TGS	Viruses	Uroviricota	Caudoviricetes	Unassigned	Mesyanzhinovviridae	Unassigned	45943	VC_1082	uncertain_temperate	Normal	Identical	1 Software	0.0296296	Median confidence	Others	High-quality	High-quality	100	0	Bacteria	N	N	Y
H49_NODE_42	TGS	Viruses	Unassigned	Naldaviricetes	Lefavirales	Baculoviridae	Alphabaculovirus	53321	VC_10820	uncertain_temperate	Normal	Novel	≥2 Software	0.00740741	Not Available	Others	High-quality	High-quality	92.07	0	Dietary/Environmental/Nonhuman Viruses	N	Y	N
H49_NODE_420	TGS	Unassigned	Unassigned	Unassigned	Unassigned	Unassigned	Unassigned	9597	VC_10821	uncertain_temperate	Normal	Identical	≥2 Software	0.0148148	Not Available	Others	Not-determined	Genome-fragment	NA	0	Unknown	N	N	N
H49_NODE_422	TGS	Viruses	Uroviricota	Caudoviricetes	Unassigned	Autographiviridae	Unassigned	9549	VC_10822	virulent	Normal	Partially	≥2 Software	0.00740741	Not Available	Circular	Low-quality	Genome-fragment	9.37	0	Bacteria	N	N	N
H49_NODE_426	TGS	Viruses	Uroviricota	Caudoviricetes	Unassigned	Salasmaviridae	Unassigned	9468	VC_10823	uncertain_virulent	Normal	Novel	≥2 Software	0	Not Available	Others	Low-quality	Genome-fragment	23.24	0	Bacteria	N	N	N
H49_NODE_445	TGS	Viruses	Peploviricota	Herviviricetes	Herpesvirales	Herpesviridae	Rhadinovirus	9099	VC_10824	uncertain_temperate	Normal	Novel	≥2 Software	0.00740741	Not Available	Others	Low-quality	Genome-fragment	7.98	0	Human virus	N	N	N
H49_NODE_476	TGS	Unassigned	Unassigned	Unassigned	Unassigned	Unassigned	Unassigned	8534	VC_10825	temperate	Normal	Novel	≥2 Software	0.00740741	Median confidence	Others	Low-quality	Genome-fragment	15.72	0	Unknown	N	N	N
H49_NODE_48	TGS	Viruses	Nucleocytoviricota	Pokkesviricetes	Chitovirales	Poxviridae	Betaentomopoxvirus	48949	VC_10826	uncertain_virulent	Normal	Identical	≥2 Software	0.0296296	Not Available	Others	Low-quality	Genome-fragment	30.03	0	Human virus	N	N	N
H49_NODE_492	TGS	Viruses	Uroviricota	Caudoviricetes	Unassigned	Unassigned	Shapirovirus	8269	VC_10827	uncertain_temperate	Normal	Novel	≥2 Software	0.00740741	Not Available	Others	Low-quality	Genome-fragment	3.15	0	Bacteria	N	N	N
H49_NODE_498	TGS	Viruses	Uroviricota	Caudoviricetes	Unassigned	Rountreeviridae	Copernicusvirus	8173	VC_10828	uncertain_temperate	Normal	Novel	≥2 Software	0.00740741	Not Available	Circular	Low-quality	Genome-fragment	16.33	0	Bacteria	N	Y	N
H49_NODE_512	TGS	Unassigned	Unassigned	Unassigned	Unassigned	Unassigned	Unassigned	7926	VC_10829	uncertain_virulent	Normal	Novel	≥2 Software	0.00740741	Not Available	Others	Low-quality	Genome-fragment	14.6	0	Unknown	N	N	N
DC16_contig_871_pilon	TGS	Viruses	Uroviricota	Caudoviricetes	Unassigned	Unassigned	Timquatrovirus	37554	VC_1083	uncertain_temperate	Normal	Identical	1 Software	0.00740741	Not Available	Others	High-quality	High-quality	100	0	Bacteria	N	Y	Y
DC16_NODE_55	TGS	Viruses	Uroviricota	Caudoviricetes	Unassigned	Unassigned	Coopervirus	38687	VC_1083	uncertain_temperate	Normal	Identical	1 Software	0.00740741	Not Available	Others	High-quality	High-quality	100	0	Bacteria	N	Y	Y
H49_NODE_521	TGS	Viruses	Uroviricota	Caudoviricetes	Unassigned	Siphoviridae	Unassigned	7862	VC_10831	temperate	Normal	Novel	≥2 Software	0.00740741	Not Available	Others	Low-quality	Genome-fragment	14.24	0	Bacteria	N	N	N
H49_NODE_532	TGS	Unassigned	Unassigned	Unassigned	Unassigned	Unassigned	Unassigned	7717	VC_10832	temperate	Normal	Partially	≥2 Software	0	Not Available	Others	Low-quality	Genome-fragment	17.19	0	Unknown	N	N	N
H49_NODE_534	TGS	Unassigned	Unassigned	Unassigned	Unassigned	Unassigned	Unassigned	7703	VC_10833	uncertain_virulent	Normal	Identical	≥2 Software	0.00740741	Not Available	Others	Low-quality	Genome-fragment	5.82	0	Unknown	N	N	N
H49_NODE_536	TGS	Unassigned	Unassigned	Unassigned	Unassigned	Unassigned	Unassigned	7680	VC_10834	temperate	Normal	Novel	≥2 Software	0.00740741	Not Available	Others	Low-quality	Genome-fragment	12.59	0	Unknown	N	N	N
H49_NODE_538	TGS	Unassigned	Unassigned	Unassigned	Unassigned	Unassigned	Unassigned	7640	VC_10835	uncertain_temperate	Normal	Novel	≥2 Software	0.00740741	Not Available	Others	Low-quality	Genome-fragment	6.25	0	Unknown	N	N	N
H49_NODE_539	TGS	Unassigned	Unassigned	Unassigned	Unassigned	Unassigned	Unassigned	7627	VC_10836	uncertain_temperate	Normal	Identical	≥2 Software	0.0222222	Not Available	Others	Low-quality	Genome-fragment	9.45	0	Unknown	N	N	N
H49_NODE_54	TGS	Viruses	Uroviricota	Caudoviricetes	Unassigned	Herelleviridae	Unassigned	44085	VC_10837	uncertain_temperate	Normal	Identical	≥2 Software	0.037037	Not Available	Others	High-quality	High-quality	94.02	0	Bacteria	N	N	Y
H49_NODE_544	TGS	Viruses	Uroviricota	Caudoviricetes	Unassigned	Siphoviridae	Unassigned	7564	VC_10838	virulent	Normal	Novel	≥2 Software	0.00740741	Not Available	Others	Low-quality	Genome-fragment	7.51	0	Bacteria	N	N	N
H49_NODE_556	TGS	Unassigned	Unassigned	Unassigned	Unassigned	Unassigned	Unassigned	7458	VC_10839	uncertain_temperate	Normal	Identical	≥2 Software	0.00740741	Not Available	Others	Low-quality	Genome-fragment	5.61	0	Unknown	N	N	N
DC16_contig_877_pilon	TGS	Viruses	Uroviricota	Caudoviricetes	Unassigned	Straboviridae	Unassigned	37274	VC_1084	uncertain_temperate	Normal	Identical	1 Software	0.0296296	Not Available	Others	High-quality	High-quality	100	0	Bacteria	N	N	Y
DC16_NODE_65	Both	Viruses	Uroviricota	Caudoviricetes	Unassigned	Salasmaviridae	Unassigned	37329	VC_1084	uncertain_temperate	Normal	Identical	1 Software	0.0296296	Median confidence	Others	Complete	High-quality	100	0	Bacteria	N	N	Y
H49_NODE_559	TGS	Unassigned	Unassigned	Unassigned	Unassigned	Unassigned	Unassigned	7360	VC_10840	uncertain_temperate	Normal	Novel	≥2 Software	0	Not Available	Others	Low-quality	Genome-fragment	13.7	0	Unknown	N	N	N
H49_NODE_563	TGS	Unassigned	Unassigned	Unassigned	Unassigned	Unassigned	Unassigned	7336	VC_10841	uncertain_temperate	Normal	Partially	≥2 Software	0.00740741	Not Available	Circular	Low-quality	Genome-fragment	16.45	0	Unknown	N	N	N
H49_NODE_566	TGS	Viruses	Uroviricota	Caudoviricetes	Unassigned	Demerecviridae	Tequintavirus	7272	VC_10842	uncertain_temperate	Normal	Partially	≥2 Software	0.00740741	Not Available	Others	Low-quality	Genome-fragment	8.23	31.41	Bacteria	N	N	N
H49_NODE_636	TGS	Unassigned	Unassigned	Unassigned	Unassigned	Unassigned	Unassigned	6543	VC_10845	temperate	Normal	Novel	≥2 Software	0	Not Available	Others	Low-quality	Genome-fragment	7.92	0	Unknown	N	N	N
H49_NODE_65	TGS	Viruses	Unassigned	Naldaviricetes	Lefavirales	Baculoviridae	Alphabaculovirus	41020	VC_10846	uncertain_virulent	Normal	Identical	≥2 Software	0.0814815	Median confidence	Others	Low-quality	Genome-fragment	46.58	0	Dietary/Environmental/Nonhuman Viruses	N	N	N
H49_NODE_653	TGS	Unassigned	Unassigned	Unassigned	Unassigned	Unassigned	Unassigned	6405	VC_10847	virulent	Normal	Novel	≥2 Software	0.00740741	Not Available	Others	Low-quality	Genome-fragment	2.28	0	Unknown	N	N	N
H49_NODE_656	TGS	Unassigned	Unassigned	Unassigned	Unassigned	Unassigned	Unassigned	6377	VC_10848	uncertain_virulent	Normal	Novel	≥2 Software	0.00740741	Not Available	Others	Low-quality	Genome-fragment	5.48	0	Unknown	N	N	N
H49_NODE_66	TGS	Viruses	Peploviricota	Herviviricetes	Herpesvirales	Herpesviridae	Rhadinovirus	40825	VC_10849	uncertain_temperate	Normal	Identical	1 Software	0.037037	Not Available	Others	High-quality	High-quality	90.82	0	Human virus	N	N	N
DC16_contig_886_pilon	TGS	Viruses	Uroviricota	Caudoviricetes	Unassigned	Peduoviridae	Felsduovirus	30142	VC_1085	temperate	Normal	Identical	≥2 Software	0.0148148	High confidence	Others	High-quality	High-quality	92.66	0	Bacteria	Y	N	N
DC16_NODE_117	TGS	Viruses	Uroviricota	Caudoviricetes	Unassigned	Peduoviridae	Felsduovirus	30161	VC_1085	temperate	Normal	Identical	≥2 Software	0.0148148	Median confidence	Others	High-quality	High-quality	92.72	0	Bacteria	Y	N	N
H49_NODE_664	TGS	Unassigned	Unassigned	Unassigned	Unassigned	Unassigned	Unassigned	6304	VC_10850	uncertain_temperate	Normal	Novel	≥2 Software	0.0148148	Not Available	Others	Low-quality	Genome-fragment	15.58	0	Unknown	N	N	N
H49_NODE_673	TGS	Viruses	Uroviricota	Caudoviricetes	Unassigned	Unassigned	Coventryvirus	6236	VC_10851	temperate	Normal	Novel	≥2 Software	0.00740741	Not Available	Others	Low-quality	Genome-fragment	7.83	0	Bacteria	N	N	N
H49_NODE_68	TGS	Viruses	Uroviricota	Caudoviricetes	Unassigned	Drexlerviridae	Unassigned	40086	VC_10852	uncertain_virulent	Normal	Identical	≥2 Software	0.0888889	Not Available	Others	Low-quality	Genome-fragment	45.52	0	Bacteria	N	Y	N
H49_NODE_680	TGS	Unassigned	Unassigned	Unassigned	Unassigned	Unassigned	Unassigned	6204	VC_10853	uncertain_virulent	Normal	Novel	≥2 Software	0	Not Available	Others	Low-quality	Genome-fragment	16.33	0	Unknown	N	N	N
H49_NODE_685	TGS	Viruses	Uroviricota	Caudoviricetes	Unassigned	Unassigned	Lambdavirus	6173	VC_10854	uncertain_virulent	Normal	Novel	≥2 Software	0.00740741	Not Available	Others	Low-quality	Genome-fragment	12.05	0	Bacteria	N	N	N
H49_NODE_691	TGS	Viruses	Uroviricota	Caudoviricetes	Unassigned	Podoviridae	Unassigned	6108	VC_10855	uncertain_temperate	Normal	Novel	≥2 Software	0.00740741	Not Available	Others	Low-quality	Genome-fragment	9.95	0	Bacteria	N	N	N
H49_NODE_715	TGS	Viruses	Uroviricota	Caudoviricetes	Unassigned	Straboviridae	Tulanevirus	5898	VC_10858	uncertain_temperate	Normal	Novel	≥2 Software	0.0296296	Not Available	Circular	Low-quality	Genome-fragment	10.97	0	Bacteria	Y	N	N
H49_NODE_72	TGS	Viruses	Uroviricota	Caudoviricetes	Unassigned	Straboviridae	Unassigned	39855	VC_10859	uncertain_temperate	Normal	Identical	1 Software	0.0814815	Not Available	Others	High-quality	High-quality	100	0	Bacteria	N	N	Y
DC16_contig_890_pilon	TGS	Viruses	Uroviricota	Caudoviricetes	Unassigned	Mesyanzhinovviridae	Unassigned	40488	VC_1086	temperate	Normal	Partially	≥2 Software	0.00740741	Median confidence	Others	High-quality	High-quality	99.77	0	Bacteria	N	N	N
DC16_NODE_48	TGS	Viruses	Uroviricota	Caudoviricetes	Unassigned	Straboviridae	Unassigned	40096	VC_1086	temperate	Normal	Identical	≥2 Software	0.00740741	Median confidence	Others	High-quality	High-quality	98.8	0	Bacteria	N	N	N
H49_NODE_725	TGS	Unassigned	Unassigned	Unassigned	Unassigned	Unassigned	Unassigned	5791	VC_10860	uncertain_temperate	Normal	Novel	≥2 Software	0.00740741	Not Available	Others	Not-determined	Genome-fragment	NA	0	Unknown	N	N	N
H49_NODE_740	TGS	Unassigned	Unassigned	Unassigned	Unassigned	Unassigned	Unassigned	5653	VC_10861	temperate	Normal	Novel	≥2 Software	0.00740741	Not Available	Others	Low-quality	Genome-fragment	9.51	0	Unknown	N	N	N
H49_NODE_742	TGS	Unassigned	Unassigned	Unassigned	Unassigned	Unassigned	Unassigned	5644	VC_10862	temperate	Normal	Novel	≥2 Software	0.00740741	Not Available	Others	Low-quality	Genome-fragment	14.06	0	Unknown	N	N	N
H49_NODE_756	TGS	Viruses	Peploviricota	Herviviricetes	Herpesvirales	Herpesviridae	Percavirus	5579	VC_10864	uncertain_temperate	Normal	Partially	≥2 Software	0.0148148	Not Available	Circular	Low-quality	Genome-fragment	10.37	0	Human virus	N	N	N
H49_NODE_760	TGS	Viruses	Kitrinoviricota	Alsuviricetes	Tymovirales	Deltaflexiviridae	Deltaflexivirus	5539	VC_10865	virulent	Normal	Novel	≥2 Software	0	Not Available	Others	Low-quality	Genome-fragment	1.97	0	Dietary/Environmental/Nonhuman Viruses	N	N	N
H49_NODE_77	TGS	Viruses	Uroviricota	Caudoviricetes	Unassigned	Vilmaviridae	Reyvirus	39535	VC_10866	uncertain_temperate	Normal	Novel	≥2 Software	0.00740741	Not Available	Others	Medium-quality	Genome-fragment	83.77	0	Bacteria	N	N	N
H49_NODE_771	TGS	Viruses	Uroviricota	Caudoviricetes	Unassigned	Unassigned	Bakolyvirus	5438	VC_10867	uncertain_temperate	Normal	Novel	≥2 Software	0	Not Available	Others	Low-quality	Genome-fragment	13.24	0	Bacteria	N	N	N
H49_NODE_774	TGS	Unassigned	Unassigned	Unassigned	Unassigned	Unassigned	Unassigned	5412	VC_10868	temperate	Normal	Novel	≥2 Software	0.00740741	Not Available	Others	Low-quality	Genome-fragment	15.43	0	Unknown	N	N	N
H49_NODE_78	TGS	Unassigned	Unassigned	Unassigned	Unassigned	Unassigned	Unassigned	39213	VC_10869	uncertain_temperate	Normal	Partially	1 Software	0.0296296	Not Available	Others	High-quality	High-quality	100	0	Unknown	N	Y	N
DC16_NODE_89	TGS	Viruses	Uroviricota	Caudoviricetes	Unassigned	Unassigned	Phietavirus	34210	VC_1087	temperate	Normal	Partially	≥2 Software	0.00740741	Not Available	Others	High-quality	High-quality	95.26	0	Bacteria	N	N	N
H49_NODE_780	TGS	Viruses	Uroviricota	Caudoviricetes	Unassigned	Unassigned	Nevevirus	5360	VC_10870	uncertain_temperate	Normal	Identical	≥2 Software	0.00740741	Not Available	Others	Low-quality	Genome-fragment	10.37	0	Bacteria	N	N	N
H49_NODE_785	TGS	Unassigned	Unassigned	Unassigned	Unassigned	Unassigned	Unassigned	5334	VC_10871	virulent	Normal	Identical	≥2 Software	0.00740741	Not Available	Others	Low-quality	Genome-fragment	5.37	0	Unknown	N	N	N
H49_NODE_786	TGS	Unassigned	Unassigned	Unassigned	Unassigned	Unassigned	Unassigned	5328	VC_10872	uncertain_virulent	Normal	Novel	≥2 Software	0.00740741	Not Available	Others	Low-quality	Genome-fragment	5.29	0	Unknown	N	N	N
H49_NODE_797	TGS	Viruses	Uroviricota	Caudoviricetes	Unassigned	Siphoviridae	Unassigned	5255	VC_10873	uncertain_temperate	Normal	Novel	≥2 Software	0.00740741	Median confidence	Others	Low-quality	Genome-fragment	11.2	0	Bacteria	N	N	N
H49_NODE_8	TGS	Viruses	Nucleocytoviricota	Pokkesviricetes	Chitovirales	Poxviridae	Betaentomopoxvirus	136583	VC_10874	uncertain_temperate	Normal	Novel	≥2 Software	0	Not Available	Others	Complete	High-quality	100	0	Human virus	N	Y	N
H49_NODE_804	TGS	Viruses	Uroviricota	Caudoviricetes	Unassigned	Unassigned	Plateaulakevirus	5214	VC_10876	virulent	Normal	Novel	≥2 Software	0	Not Available	Others	Not-determined	Genome-fragment	NA	0	Bacteria	N	N	N
H49_NODE_816	TGS	Unassigned	Unassigned	Unassigned	Unassigned	Unassigned	Unassigned	5086	VC_10877	temperate	Normal	Identical	≥2 Software	0.00740741	Not Available	Circular	Low-quality	Genome-fragment	10.69	3.48	Unknown	N	N	Y
DC16_contig_903_pilon	TGS	Viruses	Unassigned	Naldaviricetes	Lefavirales	Baculoviridae	Alphabaculovirus	35093	VC_1088	temperate	Normal	Novel	≥2 Software	0.00740741	Median confidence	Others	High-quality	High-quality	93.01	0	Dietary/Environmental/Nonhuman Viruses	N	N	N
DC16_NODE_82	TGS	Viruses	Unassigned	Naldaviricetes	Lefavirales	Baculoviridae	Alphabaculovirus	34966	VC_1088	temperate	Normal	Novel	1 Software	0.00740741	Median confidence	Others	Complete	High-quality	100	0	Dietary/Environmental/Nonhuman Viruses	N	N	N
H49_opera_contig_14	TGS	Viruses	Nucleocytoviricota	Pokkesviricetes	Chitovirales	Poxviridae	Betaentomopoxvirus	100606	VC_10880	uncertain_virulent	Normal	Identical	≥2 Software	0.00740741	Not Available	Others	Medium-quality	Genome-fragment	65.39	0	Human virus	N	Y	N
H49_opera_contig_146	TGS	Viruses	Nucleocytoviricota	Pokkesviricetes	Chitovirales	Poxviridae	Betaentomopoxvirus	55092	VC_10881	uncertain_virulent	Normal	Identical	≥2 Software	0.037037	Not Available	Others	Low-quality	Genome-fragment	13.94	0	Human virus	N	N	N
H49_opera_contig_25	TGS	Viruses	Uroviricota	Caudoviricetes	Unassigned	Unassigned	Marthavirus	54771	VC_10883	uncertain_temperate	Normal	Identical	1 Software	0.00740741	Not Available	Others	High-quality	High-quality	100	0	Bacteria	N	N	Y
H49_opera_contig_26	TGS	Viruses	Nucleocytoviricota	Pokkesviricetes	Chitovirales	Poxviridae	Betaentomopoxvirus	52577	VC_10884	uncertain_virulent	Normal	Identical	≥2 Software	0.0222222	Not Available	Others	Medium-quality	Genome-fragment	52.07	0	Human virus	N	N	N
H49_opera_contig_277	TGS	Viruses	Uroviricota	Caudoviricetes	Unassigned	Unassigned	Uetakevirus	16258	VC_10885	temperate	Normal	Identical	≥2 Software	0	High confidence	Others	Low-quality	Genome-fragment	40.16	0	Bacteria	N	N	N
H49_opera_contig_34	TGS	Viruses	Peploviricota	Herviviricetes	Herpesvirales	Herpesviridae	Rhadinovirus	48285	VC_10886	uncertain_temperate	Normal	Identical	1 Software	0.00740741	Median confidence	Others	High-quality	High-quality	100	0	Human virus	N	N	N
H49_opera_contig_36	TGS	Viruses	Unassigned	Naldaviricetes	Lefavirales	Baculoviridae	Alphabaculovirus	43516	VC_10887	uncertain_temperate	Normal	Partially	1 Software	0.00740741	Median confidence	Others	High-quality	High-quality	96.54	21.94	Dietary/Environmental/Nonhuman Viruses	N	N	N
H49_opera_contig_366	TGS	Viruses	Kitrinoviricota	Alsuviricetes	Tymovirales	Betaflexiviridae	Vitivirus	8293	VC_10888	uncertain_virulent	Normal	Identical	≥2 Software	0.0148148	Not Available	Others	Low-quality	Genome-fragment	11.59	0	Dietary/Environmental/Nonhuman Viruses	N	N	N
H49_opera_contig_416	TGS	Unassigned	Unassigned	Unassigned	Unassigned	Unassigned	Unassigned	7596	VC_10889	uncertain_temperate	Normal	Novel	≥2 Software	0.0148148	Not Available	Others	Low-quality	Genome-fragment	18.91	0	Unknown	N	N	N
DC16_contig_904_pilon	TGS	Viruses	Uroviricota	Caudoviricetes	Unassigned	Peduoviridae	Unassigned	8631	VC_1089	uncertain_temperate	Normal	Novel	≥2 Software	0.00740741	Not Available	Others	Low-quality	Genome-fragment	17.22	0	Bacteria	N	N	N
DC16_NODE_589	TGS	Viruses	Uroviricota	Caudoviricetes	Unassigned	Salasmaviridae	Unassigned	8686	VC_1089	uncertain_temperate	Normal	Novel	≥2 Software	0.00740741	Not Available	Others	Low-quality	Genome-fragment	17.33	0	Bacteria	N	N	N
H49_opera_contig_68	TGS	Viruses	Uroviricota	Caudoviricetes	Unassigned	Straboviridae	Unassigned	36883	VC_10892	temperate	Normal	Identical	1 Software	0.0148148	High confidence	Others	High-quality	High-quality	92.07	0	Bacteria	N	N	Y
H49_opera_contig_95	TGS	Viruses	Nucleocytoviricota	Megaviricetes	Algavirales	Phycodnaviridae	Prasinovirus	34871	VC_10894	uncertain_temperate	Normal	Identical	≥2 Software	0.00740741	Not Available	Others	Medium-quality	Genome-fragment	85.13	0	Dietary/Environmental/Nonhuman Viruses	N	N	N
H49_utg00000002_pilon	TGS	Viruses	Nucleocytoviricota	Megaviricetes	Algavirales	Phycodnaviridae	Unassigned	6256	VC_10895	uncertain_virulent	Normal	Partially	≥2 Software	0.0444444	Not Available	Others	Low-quality	Genome-fragment	7.9	0	Dietary/Environmental/Nonhuman Viruses	N	N	N
H50_contig-120_1	NGS	Viruses	Uroviricota	Caudoviricetes	Unassigned	Unassigned	Machinavirus	146993	VC_10896	uncertain_virulent	Normal	Identical	≥2 Software	0.00740741	Median confidence	Circular	Complete	High-quality	100	0	Bacteria	N	Y	N
H50_contig-120_11	NGS	Viruses	Uroviricota	Caudoviricetes	Unassigned	Ackermannviridae	Unassigned	71246	VC_10898	uncertain_temperate	Normal	Identical	≥2 Software	0.00740741	Median confidence	Others	Low-quality	Genome-fragment	41.32	0	Bacteria	N	Y	N
DC13_contig-120_45	NGS	Viruses	Uroviricota	Caudoviricetes	Unassigned	Salasmaviridae	Unassigned	34499	VC_109	uncertain_temperate	Normal	Partially	≥2 Software	0.148148	Not Available	Others	Medium-quality	Genome-fragment	61.82	0	Bacteria	N	N	N
DC23_NODE_89	Both	Viruses	Uroviricota	Caudoviricetes	Unassigned	Straboviridae	Unassigned	36566	VC_109	uncertain_temperate	Normal	Identical	≥2 Software	0.162963	Not Available	Others	High-quality	High-quality	91.97	0	Bacteria	N	N	N
H22_contig-120_80	NGS	Unassigned	Unassigned	Unassigned	Unassigned	Unassigned	Unassigned	34628	VC_109	uncertain_temperate	Normal	Identical	≥2 Software	0.155556	Not Available	Circular	Medium-quality	Genome-fragment	61.14	0	Unknown	N	N	N
NCF168_contig-120_48	NGS	Unassigned	Unassigned	Unassigned	Unassigned	Unassigned	Unassigned	38469	VC_109	uncertain_temperate	Normal	Partially	1 Software	0.148148	Not Available	Others	High-quality	High-quality	96.76	0	Unknown	N	N	N
SK44_contig_703_pilon	TGS	Viruses	Uroviricota	Caudoviricetes	Unassigned	Peduoviridae	Unassigned	39213	VC_109	uncertain_temperate	Normal	Partially	1 Software	0.155556	Not Available	Others	High-quality	High-quality	98.63	0	Bacteria	N	N	N
DC16_NODE_25	TGS	Viruses	Uroviricota	Caudoviricetes	Unassigned	Unassigned	Phikzvirus	50726	VC_1090	uncertain_virulent	Normal	Novel	≥2 Software	0.0148148	Not Available	Others	High-quality	High-quality	100	0	Bacteria	N	N	N
SK05_contig-120_25	NGS	Viruses	Uroviricota	Caudoviricetes	Unassigned	Unassigned	Phikzvirus	50739	VC_1090	uncertain_virulent	Normal	Novel	≥2 Software	0.0222222	Not Available	Others	Complete	High-quality	100	0	Bacteria	N	N	N
H50_contig-120_195	NGS	Viruses	Unassigned	Naldaviricetes	Lefavirales	Baculoviridae	Alphabaculovirus	17341	VC_10900	temperate	Normal	Partially	≥2 Software	0.00740741	Not Available	Others	Low-quality	Genome-fragment	42.49	0	Dietary/Environmental/Nonhuman Viruses	N	Y	N
H50_contig-120_197	NGS	Viruses	Uroviricota	Caudoviricetes	Unassigned	Salasmaviridae	Unassigned	17290	VC_10901	uncertain_temperate	Normal	Partially	≥2 Software	0.00740741	Not Available	Others	Low-quality	Genome-fragment	45.76	0	Bacteria	N	N	Y
H50_contig-120_208	NGS	Viruses	Uroviricota	Caudoviricetes	Unassigned	Unassigned	Maenadvirus	16331	VC_10902	uncertain_virulent	Normal	Identical	≥2 Software	0.00740741	Median confidence	Circular	Low-quality	Genome-fragment	37.29	0	Bacteria	N	N	N
H50_contig-120_213	NGS	Viruses	Uroviricota	Caudoviricetes	Unassigned	Unassigned	Audreyjarvisvirus	16168	VC_10904	uncertain_virulent	Normal	Partially	≥2 Software	0.00740741	Not Available	Others	Low-quality	Genome-fragment	9.38	0	Bacteria	N	N	N
H50_contig-120_223	NGS	Viruses	Uroviricota	Caudoviricetes	Unassigned	Salasmaviridae	Unassigned	15678	VC_10905	uncertain_virulent	Normal	Novel	≥2 Software	0.00740741	Not Available	Others	Medium-quality	Genome-fragment	74.29	0	Bacteria	N	N	N
H50_contig-120_239	NGS	Viruses	Uroviricota	Caudoviricetes	Unassigned	Guelinviridae	Brucesealvirus	14857	VC_10906	uncertain_temperate	Normal	Identical	≥2 Software	0.0148148	Median confidence	Circular	Medium-quality	Genome-fragment	78.2	0	Bacteria	N	N	N
H50_contig-120_275	NGS	Viruses	Nucleocytoviricota	Megaviricetes	Algavirales	Phycodnaviridae	Unassigned	13338	VC_10907	uncertain_temperate	Normal	Novel	≥2 Software	0.0222222	Not Available	Others	Low-quality	Genome-fragment	44.62	0	Dietary/Environmental/Nonhuman Viruses	N	N	N
H50_contig-120_31	NGS	Viruses	Uroviricota	Caudoviricetes	Unassigned	Unassigned	Moineauvirus	44360	VC_10909	temperate	Normal	Novel	≥2 Software	0.00740741	Median confidence	Circular	Complete	High-quality	100	0	Bacteria	N	Y	Y
DC16_NODE_778	TGS	Unassigned	Unassigned	Unassigned	Unassigned	Unassigned	Unassigned	7253	VC_1091	temperate	Normal	Novel	≥2 Software	0.0148148	Not Available	Others	Low-quality	Genome-fragment	16.87	0	Unknown	N	N	N
SK14_NODE_371	TGS	Unassigned	Unassigned	Unassigned	Unassigned	Unassigned	Unassigned	5503	VC_1091	temperate	Normal	Novel	≥2 Software	0.0148148	Median confidence	Others	Low-quality	Genome-fragment	12.78	0	Unknown	N	N	N
H50_contig-120_32	NGS	Viruses	Uroviricota	Caudoviricetes	Unassigned	Unassigned	Lenusvirus	43923	VC_10910	temperate	Normal	Identical	1 Software	0.00740741	High confidence	Others	Complete	High-quality	100	0	Bacteria	N	N	Y
H50_contig-120_321	NGS	Unassigned	Unassigned	Unassigned	Unassigned	Unassigned	Unassigned	11652	VC_10911	uncertain_temperate	Normal	Partially	≥2 Software	0.00740741	Not Available	Others	Low-quality	Genome-fragment	26.76	0	Unknown	N	N	N
H50_contig-120_34	NGS	Viruses	Uroviricota	Caudoviricetes	Unassigned	Peduoviridae	Unassigned	42576	VC_10913	uncertain_temperate	Normal	Identical	≥2 Software	0.00740741	Not Available	Circular	Complete	High-quality	100	0	Bacteria	N	N	Y
H50_contig-120_37	NGS	Viruses	Uroviricota	Caudoviricetes	Unassigned	Straboviridae	Unassigned	40991	VC_10914	uncertain_temperate	Normal	Identical	≥2 Software	0.0148148	Median confidence	Circular	Complete	High-quality	100	0	Bacteria	N	N	Y
H50_contig-120_38	Both	Viruses	Uroviricota	Caudoviricetes	Unassigned	Straboviridae	Unassigned	40886	VC_10915	uncertain_temperate	Normal	Identical	≥2 Software	0.0296296	Not Available	Circular	Complete	High-quality	100	10.08	Bacteria	N	N	Y
H50_contig-120_380	NGS	Viruses	Uroviricota	Caudoviricetes	Unassigned	Drexlerviridae	Unassigned	10055	VC_10916	uncertain_virulent	Normal	Partially	≥2 Software	0.00740741	Not Available	Circular	Low-quality	Genome-fragment	22.98	0	Bacteria	N	N	N
H50_contig-120_39	NGS	Viruses	Uroviricota	Caudoviricetes	Unassigned	Unassigned	Fromanvirus	40456	VC_10917	temperate	Normal	Identical	≥2 Software	0.0222222	Median confidence	Circular	Complete	High-quality	100	0	Bacteria	N	N	Y
H50_contig-120_41	NGS	Viruses	Uroviricota	Caudoviricetes	Unassigned	Salasmaviridae	Unassigned	40342	VC_10918	uncertain_temperate	Normal	Identical	≥2 Software	0.0148148	Median confidence	Others	Medium-quality	Genome-fragment	89.28	0	Bacteria	N	N	N
H50_contig-120_42	NGS	Viruses	Nucleocytoviricota	Megaviricetes	Imitervirales	Mimiviridae	Mimivirus	40306	VC_10919	uncertain_virulent	Normal	Partially	1 Software	0.00740741	High confidence	Others	Complete	High-quality	100	0	Dietary/Environmental/Nonhuman Viruses	N	N	N
DC23_contig-120_1	NGS	Viruses	Uroviricota	Caudoviricetes	Unassigned	Unassigned	Shapirovirus	268632	VC_1092	uncertain_temperate	Normal	Novel	≥2 Software	0.037037	Not Available	Others	High-quality	High-quality	97.83	0	Bacteria	N	N	N
DC23_opera_contig_2	Both	Viruses	Uroviricota	Caudoviricetes	Unassigned	Unassigned	Shapirovirus	269402	VC_1092	uncertain_temperate	Normal	Novel	≥2 Software	0.037037	Not Available	Circular	Complete	High-quality	100	0	Bacteria	N	N	N
H50_contig-120_428	NGS	Viruses	Negarnaviricota	Ellioviricetes	Bunyavirales	Arenaviridae	Mammarenavirus	9172	VC_10920	uncertain_temperate	Normal	Identical	≥2 Software	0.0148148	Not Available	Others	Low-quality	Genome-fragment	21.09	0	Human virus	N	N	N
H50_contig-120_465	NGS	Unassigned	Unassigned	Unassigned	Unassigned	Unassigned	Unassigned	8529	VC_10921	uncertain_virulent	Normal	Identical	≥2 Software	0.0518519	Not Available	Others	Low-quality	Genome-fragment	13.15	0	Unknown	N	N	N
H50_contig-120_5	NGS	Viruses	Uroviricota	Caudoviricetes	Unassigned	Straboviridae	Moonvirus	91285	VC_10924	uncertain_virulent	Normal	Novel	≥2 Software	0.00740741	Not Available	Others	Medium-quality	Genome-fragment	57.07	0	Bacteria	N	Y	N
H50_contig-120_513	NGS	Viruses	Uroviricota	Caudoviricetes	Unassigned	Demerecviridae	Cetovirus	7921	VC_10925	uncertain_temperate	Normal	Identical	≥2 Software	0.0592593	Not Available	Others	Low-quality	Genome-fragment	12.87	0	Bacteria	N	N	N
H50_contig-120_532	NGS	Unassigned	Unassigned	Unassigned	Unassigned	Unassigned	Unassigned	7702	VC_10926	uncertain_temperate	Normal	Partially	≥2 Software	0.0148148	Not Available	Others	Low-quality	Genome-fragment	19	0	Unknown	N	N	N
H50_contig-120_59	NGS	Viruses	Uroviricota	Caudoviricetes	Unassigned	Peduoviridae	Unassigned	35055	VC_10927	temperate	Normal	Identical	≥2 Software	0.00740741	Not Available	Circular	Complete	High-quality	100	0	Bacteria	N	Y	Y
H50_contig-120_61	NGS	Viruses	Uroviricota	Caudoviricetes	Unassigned	Peduoviridae	Unassigned	34376	VC_10928	temperate	Normal	Novel	≥2 Software	0.00740741	Not Available	Circular	Complete	High-quality	100	0	Bacteria	N	N	N
H50_contig-120_638	NGS	Viruses	Negarnaviricota	Ellioviricetes	Bunyavirales	Arenaviridae	Mammarenavirus	6557	VC_10929	temperate	Normal	Partially	≥2 Software	0	Not Available	Others	Low-quality	Genome-fragment	7.88	32.73	Human virus	N	N	N
DC23_contig-120_40	NGS	Viruses	Uroviricota	Caudoviricetes	Unassigned	Straboviridae	Unassigned	45551	VC_1093	uncertain_temperate	Normal	Partially	≥2 Software	0.00740741	Median confidence	Circular	Complete	High-quality	100	0	Bacteria	N	N	N
DC23_NODE_57	TGS	Viruses	Uroviricota	Caudoviricetes	Unassigned	Straboviridae	Unassigned	45487	VC_1093	uncertain_temperate	Normal	Partially	≥2 Software	0.00740741	Median confidence	Circular	Complete	High-quality	100	0	Bacteria	N	N	N
H50_contig-120_65	NGS	Viruses	Uroviricota	Caudoviricetes	Unassigned	Unassigned	Barbavirus	32547	VC_10931	uncertain_temperate	Normal	Novel	1 Software	0.0296296	Not Available	Others	High-quality	High-quality	92.31	0	Bacteria	N	N	N
H50_contig-120_69	NGS	Viruses	Nucleocytoviricota	Pokkesviricetes	Chitovirales	Poxviridae	Betaentomopoxvirus	31669	VC_10932	uncertain_temperate	Normal	Novel	≥2 Software	0.00740741	Median confidence	Others	Low-quality	Genome-fragment	27.59	0	Human virus	N	N	N
H50_contig-120_690	NGS	Viruses	Nucleocytoviricota	Pokkesviricetes	Chitovirales	Poxviridae	Betaentomopoxvirus	6056	VC_10933	uncertain_temperate	Normal	Partially	≥2 Software	0	Not Available	Others	Low-quality	Genome-fragment	4.34	0	Human virus	N	N	N
H50_contig-120_7	NGS	Viruses	Nucleocytoviricota	Megaviricetes	Pimascovirales	Marseilleviridae	Marseillevirus	86636	VC_10934	uncertain_temperate	Normal	Identical	≥2 Software	0.00740741	High confidence	Others	Medium-quality	Genome-fragment	83.1	0	Human virus	N	Y	N
H50_contig-120_80	NGS	Viruses	Uroviricota	Caudoviricetes	Unassigned	Unassigned	Fromanvirus	29157	VC_10935	uncertain_virulent	Normal	Identical	≥2 Software	0.0296296	Not Available	Circular	Complete	High-quality	100	0	Bacteria	N	N	Y
H50_contig-120_803	NGS	Viruses	Uroviricota	Caudoviricetes	Unassigned	Siphoviridae	Unassigned	5311	VC_10936	uncertain_temperate	Normal	Identical	≥2 Software	0.0148148	Not Available	Others	Low-quality	Genome-fragment	9.55	0	Bacteria	N	N	N
H50_contig_115_pilon	TGS	Viruses	Uroviricota	Caudoviricetes	Unassigned	Unassigned	Marthavirus	40038	VC_10937	uncertain_temperate	Normal	Identical	≥2 Software	0.0148148	High confidence	Others	High-quality	High-quality	99.66	0	Bacteria	N	N	N
H50_contig_144_pilon	TGS	Viruses	Uroviricota	Caudoviricetes	Unassigned	Salasmaviridae	Unassigned	106579	VC_10938	uncertain_temperate	Normal	Identical	1 Software	0.0222222	Median confidence	Others	High-quality	High-quality	97.78	0	Bacteria	N	Y	N
H50_contig_148_pilon	TGS	Viruses	Uroviricota	Caudoviricetes	Unassigned	Salasmaviridae	Unassigned	16723	VC_10939	uncertain_temperate	Normal	Novel	≥2 Software	0.0148148	High confidence	Others	High-quality	High-quality	100	14.28	Bacteria	N	N	N
DC23_contig-120_42	NGS	Viruses	Uroviricota	Caudoviricetes	Unassigned	Demerecviridae	Cetovirus	44675	VC_1094	uncertain_temperate	Normal	Identical	≥2 Software	0.0148148	High confidence	Others	High-quality	High-quality	100	0	Bacteria	N	N	N
DC23_NODE_61	TGS	Viruses	Uroviricota	Caudoviricetes	Unassigned	Demerecviridae	Cetovirus	44770	VC_1094	uncertain_temperate	Normal	Identical	≥2 Software	0.0148148	High confidence	Circular	Complete	High-quality	100	0	Bacteria	N	N	N
H50_contig_152_pilon	TGS	Viruses	Uroviricota	Caudoviricetes	Unassigned	Salasmaviridae	Unassigned	16100	VC_10940	uncertain_virulent	Normal	Partially	≥2 Software	0.0148148	Median confidence	Others	Medium-quality	Genome-fragment	86.65	0	Bacteria	N	N	N
H50_contig_153_pilon	TGS	Viruses	Uroviricota	Caudoviricetes	Unassigned	Salasmaviridae	Unassigned	14336	VC_10941	uncertain_temperate	Normal	Novel	≥2 Software	0.00740741	Median confidence	Circular	Low-quality	Genome-fragment	48.25	0	Bacteria	N	N	N
H50_contig_154_pilon	TGS	Viruses	Uroviricota	Caudoviricetes	Unassigned	Straboviridae	Unassigned	15279	VC_10942	uncertain_temperate	Normal	Identical	≥2 Software	0.00740741	Not Available	Others	Medium-quality	Genome-fragment	68.34	0	Bacteria	N	N	N
H50_contig_160_pilon	TGS	Viruses	Uroviricota	Caudoviricetes	Unassigned	Drexlerviridae	Unassigned	44084	VC_10943	uncertain_temperate	Normal	Identical	≥2 Software	0.0148148	Median confidence	Others	High-quality	High-quality	97.77	0	Bacteria	N	N	N
H50_contig_162_pilon	TGS	Viruses	Uroviricota	Caudoviricetes	Unassigned	Unassigned	Audreyjarvisvirus	50503	VC_10944	uncertain_virulent	Normal	Identical	≥2 Software	0.0148148	Not Available	Others	Low-quality	Genome-fragment	29.29	0	Bacteria	N	N	N
H50_contig_173_pilon	TGS	Viruses	Uroviricota	Caudoviricetes	Unassigned	Drexlerviridae	Unassigned	33840	VC_10945	uncertain_temperate	Normal	Novel	≥2 Software	0.00740741	Median confidence	Circular	High-quality	High-quality	100	0	Bacteria	N	N	Y
H50_contig_175_pilon	TGS	Viruses	Uroviricota	Caudoviricetes	Unassigned	Ackermannviridae	Unassigned	38696	VC_10946	uncertain_temperate	Normal	Identical	1 Software	0.0222222	Median confidence	Circular	High-quality	High-quality	100	0	Bacteria	Y	N	N
H50_contig_177_pilon	TGS	Viruses	Uroviricota	Caudoviricetes	Unassigned	Unassigned	Ilzatvirus	43498	VC_10947	uncertain_temperate	Normal	Identical	≥2 Software	0.00740741	High confidence	Others	High-quality	High-quality	96.55	0	Bacteria	N	N	N
H50_contig_182_pilon	TGS	Viruses	Uroviricota	Caudoviricetes	Unassigned	Drexlerviridae	Unassigned	42457	VC_10948	uncertain_temperate	Normal	Identical	1 Software	0.00740741	Not Available	Others	High-quality	High-quality	100	0	Bacteria	N	N	Y
H50_contig_21_pilon	TGS	Viruses	Unassigned	Naldaviricetes	Lefavirales	Baculoviridae	Alphabaculovirus	41040	VC_10949	uncertain_temperate	Normal	Identical	≥2 Software	0.0222222	Not Available	Circular	Complete	High-quality	100	0	Dietary/Environmental/Nonhuman Viruses	N	N	N
DC23_contig-120_47	NGS	Viruses	Uroviricota	Caudoviricetes	Unassigned	Straboviridae	Unassigned	43063	VC_1095	uncertain_temperate	Normal	Identical	≥2 Software	0.00740741	Not Available	Circular	Complete	High-quality	100	0	Bacteria	N	N	Y
DC23_opera_contig_54	TGS	Viruses	Uroviricota	Caudoviricetes	Unassigned	Straboviridae	Unassigned	45405	VC_1095	uncertain_temperate	Normal	Identical	1 Software	0.00740741	Not Available	Others	High-quality	High-quality	100	0	Bacteria	N	N	Y
H50_contig_23_pilon	TGS	Viruses	Uroviricota	Caudoviricetes	Unassigned	Salasmaviridae	Unassigned	44442	VC_10950	uncertain_temperate	Normal	Identical	≥2 Software	0.0148148	Not Available	Others	High-quality	High-quality	100	0	Bacteria	N	Y	Y
H50_contig_40_pilon	TGS	Viruses	Peploviricota	Herviviricetes	Herpesvirales	Herpesviridae	Macavirus	80892	VC_10951	uncertain_virulent	Gubaphage	Identical	1 Software	0.0592593	Not Available	Others	High-quality	High-quality	98.38	5.62	Human virus	N	N	N
H50_contig_65_pilon	TGS	Viruses	Nucleocytoviricota	Megaviricetes	Pimascovirales	Marseilleviridae	Marseillevirus	105374	VC_10952	uncertain_temperate	Normal	Identical	≥2 Software	0.0148148	High confidence	Others	Complete	High-quality	100	0	Human virus	N	Y	N
H50_ctg00000001_pilon	TGS	Viruses	Uroviricota	Caudoviricetes	Unassigned	Unassigned	Marthavirus	40025	VC_10953	temperate	Normal	Identical	≥2 Software	0.0148148	High confidence	Others	High-quality	High-quality	99.82	0	Bacteria	N	N	N
H50_NODE_1	TGS	Viruses	Nucleocytoviricota	Pokkesviricetes	Chitovirales	Poxviridae	Betaentomopoxvirus	164924	VC_10954	uncertain_temperate	Normal	Partially	≥2 Software	0	High confidence	Others	High-quality	High-quality	99.29	0	Human virus	N	Y	N
H50_NODE_10	TGS	Viruses	Uroviricota	Caudoviricetes	Unassigned	Ackermannviridae	Unassigned	113992	VC_10955	uncertain_virulent	Normal	Novel	≥2 Software	0.00740741	Not Available	Others	Medium-quality	Genome-fragment	65.72	0	Bacteria	N	N	N
H50_NODE_100	TGS	Viruses	Nucleocytoviricota	Pokkesviricetes	Chitovirales	Poxviridae	Betaentomopoxvirus	31361	VC_10956	uncertain_temperate	Normal	Identical	≥2 Software	0.0296296	Not Available	Others	Medium-quality	Genome-fragment	56.31	0	Human virus	N	N	N
H50_NODE_102	TGS	Unassigned	Unassigned	Unassigned	Unassigned	Unassigned	Unassigned	30242	VC_10957	uncertain_temperate	Normal	Identical	≥2 Software	0.0148148	Not Available	Others	Medium-quality	Genome-fragment	73.03	0	Unknown	N	Y	Y
H50_NODE_107	TGS	Viruses	Uroviricota	Caudoviricetes	Unassigned	Unassigned	Fromanvirus	29153	VC_10959	uncertain_virulent	Normal	Identical	≥2 Software	0.0296296	Not Available	Circular	Complete	High-quality	100	0	Bacteria	N	N	Y
DC23_contig-120_48	NGS	Viruses	Uroviricota	Caudoviricetes	Unassigned	Peduoviridae	Unassigned	42808	VC_1096	uncertain_temperate	Normal	Identical	≥2 Software	0.00740741	Median confidence	Circular	Complete	High-quality	100	0	Bacteria	N	N	N
DC23_opera_contig_62	TGS	Viruses	Uroviricota	Caudoviricetes	Unassigned	Peduoviridae	Unassigned	42836	VC_1096	uncertain_temperate	Normal	Identical	≥2 Software	0.00740741	Median confidence	Circular	Complete	High-quality	100	0	Bacteria	N	N	Y
H50_NODE_113	TGS	Unassigned	Unassigned	Unassigned	Unassigned	Unassigned	Unassigned	27958	VC_10960	uncertain_temperate	Normal	Partially	≥2 Software	0.0148148	Not Available	Others	Low-quality	Genome-fragment	36.24	0	Unknown	N	N	N
H50_NODE_12	TGS	Viruses	Uroviricota	Caudoviricetes	Unassigned	Herelleviridae	Schiekvirus	103927	VC_10961	uncertain_virulent	Normal	Novel	≥2 Software	0.00740741	Median confidence	Others	Medium-quality	Genome-fragment	68.83	0	Bacteria	N	Y	N
H50_NODE_120	TGS	Viruses	Uroviricota	Caudoviricetes	Unassigned	Casjensviridae	Unassigned	26804	VC_10962	uncertain_temperate	Normal	Identical	≥2 Software	0.00740741	Median confidence	Others	Medium-quality	Genome-fragment	67.03	0	Bacteria	N	N	N
H50_NODE_126	TGS	Viruses	Nucleocytoviricota	Pokkesviricetes	Chitovirales	Poxviridae	Betaentomopoxvirus	25319	VC_10963	uncertain_temperate	Normal	Novel	≥2 Software	0.0222222	Not Available	Others	Low-quality	Genome-fragment	32.81	0	Human virus	N	N	N
H50_NODE_13	TGS	Viruses	Nucleocytoviricota	Pokkesviricetes	Chitovirales	Poxviridae	Betaentomopoxvirus	101702	VC_10964	uncertain_virulent	Normal	Identical	≥2 Software	0.037037	Not Available	Others	High-quality	High-quality	100	0	Human virus	N	Y	N
H50_NODE_139	TGS	Viruses	Uroviricota	Caudoviricetes	Unassigned	Casjensviridae	Unassigned	23275	VC_10965	uncertain_temperate	Normal	Identical	≥2 Software	0.00740741	Not Available	Others	Low-quality	Genome-fragment	35.03	0	Bacteria	N	N	N
H50_NODE_142	TGS	Viruses	Uroviricota	Caudoviricetes	Unassigned	Casjensviridae	Unassigned	22435	VC_10966	uncertain_temperate	Normal	Identical	≥2 Software	0.00740741	Not Available	Others	Low-quality	Genome-fragment	47.71	0	Bacteria	N	N	Y
H50_NODE_149	TGS	Viruses	Uroviricota	Caudoviricetes	Unassigned	Podoviridae	Unassigned	21826	VC_10967	uncertain_temperate	Normal	Novel	≥2 Software	0.00740741	Not Available	Others	Low-quality	Genome-fragment	32.91	0	Bacteria	N	N	Y
H50_NODE_172	TGS	Unassigned	Unassigned	Unassigned	Unassigned	Unassigned	Unassigned	19156	VC_10968	temperate	Normal	Identical	≥2 Software	0.00740741	Not Available	Others	Low-quality	Genome-fragment	46.97	0	Unknown	N	Y	N
H50_NODE_193	TGS	Viruses	Uroviricota	Caudoviricetes	Unassigned	Straboviridae	Moonvirus	17345	VC_10969	uncertain_temperate	Normal	Identical	≥2 Software	0.00740741	Not Available	Others	Low-quality	Genome-fragment	17.37	0	Bacteria	Y	N	N
DC23_contig-120_538	NGS	Unassigned	Unassigned	Unassigned	Unassigned	Unassigned	Unassigned	6708	VC_1097	temperate	Normal	Novel	≥2 Software	0.0148148	Not Available	Circular	Not-determined	Genome-fragment	NA	0	Unknown	N	N	N
DC23_opera_contig_586	TGS	Unassigned	Unassigned	Unassigned	Unassigned	Unassigned	Unassigned	6155	VC_1097	temperate	Normal	Novel	≥2 Software	0.0148148	Not Available	Others	Low-quality	Genome-fragment	15.69	0	Unknown	N	N	N
H50_NODE_20	TGS	Viruses	Nucleocytoviricota	Pokkesviricetes	Chitovirales	Poxviridae	Betaentomopoxvirus	88730	VC_10971	uncertain_temperate	Normal	Partially	≥2 Software	0.00740741	Median confidence	Others	High-quality	High-quality	100	0	Human virus	N	N	N
H50_NODE_212	TGS	Viruses	Uroviricota	Caudoviricetes	Unassigned	Unassigned	Timquatrovirus	16309	VC_10972	temperate	Normal	Identical	≥2 Software	0.0444444	High confidence	Others	Low-quality	Genome-fragment	43.05	0	Bacteria	N	N	N
H50_NODE_221	TGS	Viruses	Uroviricota	Caudoviricetes	Unassigned	Straboviridae	Unassigned	15711	VC_10973	uncertain_temperate	Normal	Identical	≥2 Software	0.0222222	Median confidence	Others	Low-quality	Genome-fragment	34.06	0	Bacteria	N	N	Y
H50_NODE_230	TGS	Viruses	Uroviricota	Caudoviricetes	Unassigned	Unassigned	Colunavirus	15218	VC_10974	uncertain_temperate	Normal	Identical	≥2 Software	0.00740741	Median confidence	Others	Low-quality	Genome-fragment	35.72	0	Bacteria	N	N	N
H50_NODE_232	TGS	Viruses	Uroviricota	Caudoviricetes	Unassigned	Siphoviridae	Unassigned	15103	VC_10975	uncertain_virulent	Normal	Identical	≥2 Software	0	Not Available	Others	Low-quality	Genome-fragment	10.83	0	Bacteria	N	N	N
H50_NODE_233	TGS	Viruses	Nucleocytoviricota	Pokkesviricetes	Chitovirales	Poxviridae	Betaentomopoxvirus	15088	VC_10976	uncertain_virulent	Normal	Identical	≥2 Software	0.0148148	Not Available	Others	Low-quality	Genome-fragment	13.72	0	Human virus	N	N	N
H50_NODE_24	TGS	Viruses	Peploviricota	Herviviricetes	Herpesvirales	Herpesviridae	Macavirus	76977	VC_10977	uncertain_virulent	Gubaphage	Identical	1 Software	0.0592593	Not Available	Others	Complete	High-quality	100	0	Human virus	N	N	N
H50_NODE_25	TGS	Viruses	Nucleocytoviricota	Pokkesviricetes	Chitovirales	Poxviridae	Betaentomopoxvirus	75599	VC_10978	uncertain_temperate	Normal	Identical	≥2 Software	0.00740741	High confidence	Others	High-quality	High-quality	100	3.3	Human virus	N	Y	Y
H50_NODE_252	TGS	Viruses	Uroviricota	Caudoviricetes	Unassigned	Drexlerviridae	Unassigned	14059	VC_10979	uncertain_temperate	Normal	Identical	≥2 Software	0.00740741	Not Available	Others	Low-quality	Genome-fragment	36.9	0	Bacteria	Y	Y	N
DC23_contig-120_61	NGS	Viruses	Uroviricota	Caudoviricetes	Unassigned	Drexlerviridae	Webervirus	39167	VC_1098	temperate	Normal	Novel	≥2 Software	0.00740741	Not Available	Circular	Complete	High-quality	100	0	Bacteria	N	N	N
DC23_opera_contig_72	TGS	Viruses	Uroviricota	Caudoviricetes	Unassigned	Drexlerviridae	Webervirus	39215	VC_1098	temperate	Normal	Novel	≥2 Software	0.00740741	Not Available	Circular	Complete	High-quality	100	0	Bacteria	N	N	N
H50_NODE_282	TGS	Viruses	Uroviricota	Caudoviricetes	Unassigned	Salasmaviridae	Unassigned	13070	VC_10980	uncertain_temperate	Normal	Identical	≥2 Software	0.0148148	Not Available	Others	Low-quality	Genome-fragment	38.27	0	Bacteria	N	N	N
H50_NODE_290	TGS	Viruses	Uroviricota	Caudoviricetes	Unassigned	Unassigned	Moineauvirus	12727	VC_10981	temperate	Normal	Novel	≥2 Software	0.00740741	Not Available	Circular	Low-quality	Genome-fragment	20.31	0	Bacteria	N	N	N
H50_NODE_297	Both	Viruses	Uroviricota	Caudoviricetes	Unassigned	Casjensviridae	Unassigned	12396	VC_10982	uncertain_temperate	Normal	Novel	≥2 Software	0.0222222	High confidence	Circular	High-quality	High-quality	100	0	Bacteria	N	N	N
H50_NODE_302	TGS	Viruses	Nucleocytoviricota	Megaviricetes	Imitervirales	Mimiviridae	Mimivirus	12274	VC_10983	uncertain_virulent	Normal	Novel	≥2 Software	0.0148148	Not Available	Others	Low-quality	Genome-fragment	22.6	0	Dietary/Environmental/Nonhuman Viruses	N	N	N
H50_NODE_306	TGS	Viruses	Uroviricota	Caudoviricetes	Unassigned	Drexlerviridae	Warwickvirus	12169	VC_10984	uncertain_temperate	Normal	Identical	≥2 Software	0.0222222	Median confidence	Others	Low-quality	Genome-fragment	24.91	0	Bacteria	Y	N	Y
H50_NODE_31	TGS	Viruses	Peploviricota	Herviviricetes	Herpesvirales	Herpesviridae	Varicellovirus	69545	VC_10985	uncertain_temperate	Normal	Identical	1 Software	0.0148148	Not Available	Others	High-quality	High-quality	98.06	0	Human virus	N	N	N
H50_NODE_329	TGS	Viruses	Uroviricota	Caudoviricetes	Unassigned	Unassigned	Skunavirus	11383	VC_10986	uncertain_temperate	Normal	Identical	≥2 Software	0.00740741	Median confidence	Others	Low-quality	Genome-fragment	6.6	0	Bacteria	N	N	N
H50_NODE_330	TGS	Viruses	Uroviricota	Caudoviricetes	Unassigned	Unassigned	Cequinquevirus	11378	VC_10987	uncertain_temperate	Normal	Novel	≥2 Software	0.00740741	Not Available	Others	Low-quality	Genome-fragment	17.15	0	Bacteria	N	N	N
H50_NODE_331	TGS	Unassigned	Unassigned	Unassigned	Unassigned	Unassigned	Unassigned	11159	VC_10988	uncertain_temperate	Normal	Partially	≥2 Software	0.0148148	Not Available	Others	Low-quality	Genome-fragment	28.57	0	Unknown	N	N	Y
H50_NODE_366	TGS	Viruses	Uroviricota	Caudoviricetes	Unassigned	Straboviridae	Unassigned	9966	VC_10989	uncertain_virulent	Normal	Partially	≥2 Software	0.00740741	Not Available	Circular	Low-quality	Genome-fragment	21.25	0	Bacteria	N	N	N
DC23_contig-120_80	NGS	Viruses	Uroviricota	Caudoviricetes	Unassigned	Chaseviridae	Unassigned	33650	VC_1099	uncertain_virulent	Normal	Identical	≥2 Software	0.0148148	High confidence	Others	Medium-quality	Genome-fragment	71.89	0	Bacteria	N	N	Y
SK19_contig-120_23	NGS	Viruses	Uroviricota	Caudoviricetes	Unassigned	Straboviridae	Unassigned	36012	VC_1099	uncertain_temperate	Normal	Identical	≥2 Software	0.0148148	High confidence	Others	Medium-quality	Genome-fragment	76.94	0	Bacteria	N	N	Y
H50_NODE_370	TGS	Unassigned	Unassigned	Unassigned	Unassigned	Unassigned	Unassigned	9882	VC_10991	uncertain_temperate	Normal	Identical	≥2 Software	0.0222222	Median confidence	Others	Low-quality	Genome-fragment	19.3	0	Unknown	N	N	Y
H50_NODE_371	TGS	Viruses	Uroviricota	Caudoviricetes	Unassigned	Unassigned	Teubervirus	9867	VC_10992	uncertain_temperate	Normal	Partially	≥2 Software	0.00740741	Not Available	Others	Low-quality	Genome-fragment	9.6	0	Bacteria	N	N	N
H50_NODE_373	TGS	Viruses	Uroviricota	Caudoviricetes	Unassigned	Casjensviridae	Unassigned	9821	VC_10993	uncertain_temperate	Normal	Identical	≥2 Software	0	Not Available	Others	Low-quality	Genome-fragment	21.53	0	Bacteria	N	N	N
H50_NODE_374	TGS	Unassigned	Unassigned	Unassigned	Unassigned	Unassigned	Unassigned	9758	VC_10994	uncertain_temperate	Normal	Identical	≥2 Software	0.0222222	Not Available	Others	Low-quality	Genome-fragment	21.59	0	Unknown	N	N	N
H50_NODE_379	TGS	Viruses	Peploviricota	Herviviricetes	Herpesvirales	Herpesviridae	Cytomegalovirus	9663	VC_10995	uncertain_temperate	Normal	Identical	≥2 Software	0.00740741	Not Available	Others	Low-quality	Genome-fragment	24.14	0	Human virus	N	N	N
H50_NODE_398	TGS	Viruses	Negarnaviricota	Monjiviricetes	Mononegavirales	Rhabdoviridae	Ledantevirus	9163	VC_10997	uncertain_virulent	Normal	Identical	≥2 Software	0.0148148	Not Available	Others	Low-quality	Genome-fragment	6.89	0	Human virus	N	N	N
H50_NODE_4	TGS	Viruses	Unassigned	Naldaviricetes	Lefavirales	Baculoviridae	Alphabaculovirus	148444	VC_10998	uncertain_virulent	Normal	Identical	1 Software	0	Not Available	Others	High-quality	High-quality	100	0	Dietary/Environmental/Nonhuman Viruses	N	Y	N
H50_NODE_400	TGS	Viruses	Uroviricota	Caudoviricetes	Unassigned	Casjensviridae	Unassigned	9148	VC_10999	uncertain_temperate	Normal	Novel	≥2 Software	0.037037	Not Available	Circular	Medium-quality	Genome-fragment	68.75	0	Bacteria	N	N	N
A11_contig_33_pilon	TGS	Viruses	Uroviricota	Caudoviricetes	Unassigned	Straboviridae	Unassigned	86173	VC_11	virulent	Gubaphage	Identical	≥2 Software	0.17037	Not Available	Circular	High-quality	High-quality	98.61	0	Bacteria	N	N	N
B03_utg00000002_pilon	TGS	Viruses	Peploviricota	Herviviricetes	Herpesvirales	Herpesviridae	Cytomegalovirus	86974	VC_11	virulent	Gubaphage	Identical	≥2 Software	0.148148	Median confidence	Others	High-quality	High-quality	99.5	0	Human virus	N	N	N
DC05_contig-120_2	NGS	Viruses	Peploviricota	Herviviricetes	Herpesvirales	Herpesviridae	Varicellovirus	83966	VC_11	virulent	Gubaphage	Identical	≥2 Software	0.185185	Not Available	Circular	Complete	High-quality	100	0	Human virus	N	N	N
H48_contig_385_pilon	TGS	Viruses	Uroviricota	Caudoviricetes	Unassigned	Straboviridae	Gelderlandvirus	84014	VC_11	virulent	Gubaphage	Identical	≥2 Software	0.177778	Not Available	Others	High-quality	High-quality	96.12	0	Bacteria	N	N	N
H48_NODE_12	TGS	Viruses	Uroviricota	Caudoviricetes	Unassigned	Straboviridae	Gelderlandvirus	84086	VC_11	virulent	Gubaphage	Identical	≥2 Software	0.177778	Not Available	Circular	Complete	High-quality	100	0	Bacteria	N	N	N
H63_contig_142_pilon	TGS	Viruses	Nucleocytoviricota	Pokkesviricetes	Chitovirales	Poxviridae	Betaentomopoxvirus	86224	VC_11	virulent	Gubaphage	Identical	≥2 Software	0.17037	Not Available	Circular	High-quality	High-quality	98.68	0	Human virus	N	N	N
NCF004_tig00000001_pilon	TGS	Viruses	Uroviricota	Caudoviricetes	Unassigned	Straboviridae	Unassigned	84328	VC_11	virulent	Gubaphage	Identical	≥2 Software	0.177778	Median confidence	Circular	High-quality	High-quality	96.42	0	Bacteria	N	N	N
NCF026_contig_70_pilon	TGS	Viruses	Peploviricota	Herviviricetes	Herpesvirales	Herpesviridae	Cytomegalovirus	84898	VC_11	virulent	Gubaphage	Identical	≥2 Software	0.162963	Not Available	Others	High-quality	High-quality	96.97	0	Human virus	N	N	N
NCF041_contig_46_pilon	TGS	Viruses	Uroviricota	Caudoviricetes	Unassigned	Peduoviridae	Unassigned	83935	VC_11	virulent	Gubaphage	Identical	≥2 Software	0.177778	Median confidence	Others	High-quality	High-quality	96.08	0	Bacteria	N	N	N
NCF041_NODE_33	TGS	Viruses	Uroviricota	Caudoviricetes	Unassigned	Salasmaviridae	Unassigned	83870	VC_11	virulent	Gubaphage	Identical	≥2 Software	0.2	Not Available	Others	High-quality	High-quality	95.97	0	Bacteria	N	N	N
NCF044_contig_1423_pilon	TGS	Viruses	Peploviricota	Herviviricetes	Herpesvirales	Herpesviridae	Cytomegalovirus	83475	VC_11	virulent	Gubaphage	Identical	≥2 Software	0.192593	Not Available	Others	High-quality	High-quality	95.52	0	Human virus	N	N	N
QM08_NODE_12	TGS	Viruses	Peploviricota	Herviviricetes	Herpesvirales	Herpesviridae	Macavirus	82966	VC_11	virulent	Gubaphage	Identical	≥2 Software	0.155556	Not Available	Circular	High-quality	High-quality	94.95	0	Human virus	N	N	N
QM08_tig00000005_pilon	TGS	Viruses	Peploviricota	Herviviricetes	Herpesvirales	Herpesviridae	Macavirus	88385	VC_11	virulent	Gubaphage	Identical	≥2 Software	0.148148	Not Available	Others	High-quality	High-quality	100	0	Human virus	N	N	N
S05_tig00000003_pilon	TGS	Viruses	Nucleocytoviricota	Megaviricetes	Imitervirales	Mimiviridae	Mimivirus	88324	VC_11	virulent	Gubaphage	Identical	≥2 Software	0.17037	Not Available	Others	High-quality	High-quality	100	0	Dietary/Environmental/Nonhuman Viruses	N	N	N
S11_contig_18_pilon	TGS	Viruses	Peploviricota	Herviviricetes	Herpesvirales	Herpesviridae	Macavirus	84179	VC_11	virulent	Gubaphage	Identical	≥2 Software	0.155556	Median confidence	Others	High-quality	High-quality	96.34	0	Human virus	N	Y	N
SK03_NODE_5	TGS	Viruses	Nucleocytoviricota	Pokkesviricetes	Chitovirales	Poxviridae	Betaentomopoxvirus	85089	VC_11	virulent	Gubaphage	Identical	≥2 Software	0.148148	Not Available	Others	High-quality	High-quality	97.37	0	Human virus	N	N	N
SK03_tig00000002_pilon	TGS	Viruses	Nucleocytoviricota	Pokkesviricetes	Chitovirales	Poxviridae	Betaentomopoxvirus	92778	VC_11	virulent	Gubaphage	Identical	≥2 Software	0.148148	Median confidence	Others	High-quality	High-quality	100	0	Human virus	N	N	N
DC13_opera_contig_10	TGS	Viruses	Nucleocytoviricota	Megaviricetes	Imitervirales	Mimiviridae	Mimivirus	43887	VC_110	uncertain_temperate	Normal	Identical	≥2 Software	0.0592593	Not Available	Circular	Complete	High-quality	100	0	Dietary/Environmental/Nonhuman Viruses	N	Y	Y
H22_contig-120_40	Both	Viruses	Nucleocytoviricota	Megaviricetes	Imitervirales	Mimiviridae	Mimivirus	43898	VC_110	uncertain_temperate	Normal	Identical	≥2 Software	0.0592593	Not Available	Circular	Complete	High-quality	100	0	Dietary/Environmental/Nonhuman Viruses	N	Y	Y
H22_opera_contig_27	TGS	Viruses	Nucleocytoviricota	Megaviricetes	Imitervirales	Mimiviridae	Mimivirus	43888	VC_110	uncertain_temperate	Normal	Identical	1 Software	0.0592593	Not Available	Others	Complete	High-quality	100	0	Dietary/Environmental/Nonhuman Viruses	N	Y	Y
H30_contig-120_12	NGS	Viruses	Nucleocytoviricota	Megaviricetes	Imitervirales	Mimiviridae	Mimivirus	43898	VC_110	uncertain_temperate	Normal	Identical	≥2 Software	0.0592593	Not Available	Circular	Complete	High-quality	100	0	Dietary/Environmental/Nonhuman Viruses	N	Y	Y
SK51_contig-120_35	NGS	Viruses	Nucleocytoviricota	Megaviricetes	Imitervirales	Mimiviridae	Mimivirus	43878	VC_110	uncertain_temperate	Normal	Identical	≥2 Software	0.0592593	Not Available	Circular	Complete	High-quality	100	0	Dietary/Environmental/Nonhuman Viruses	N	Y	Y
DC23_contig_1_pilon	TGS	Viruses	Uroviricota	Caudoviricetes	Unassigned	Peduoviridae	Unassigned	35978	VC_1100	uncertain_virulent	Normal	Identical	≥2 Software	0.00740741	High confidence	Circular	High-quality	High-quality	97.8	0	Bacteria	N	N	N
DC23_tig00000018_pilon	TGS	Viruses	Uroviricota	Caudoviricetes	Unassigned	Casjensviridae	Unassigned	40005	VC_1100	uncertain_virulent	Normal	Identical	≥2 Software	0.00740741	High confidence	Others	High-quality	High-quality	100	0	Bacteria	N	N	N
H50_NODE_401	TGS	Unassigned	Unassigned	Unassigned	Unassigned	Unassigned	Unassigned	9115	VC_11000	uncertain_virulent	Normal	Identical	≥2 Software	0.00740741	Not Available	Others	Low-quality	Genome-fragment	6.82	0	Unknown	N	N	N
H50_NODE_418	TGS	Viruses	Uroviricota	Caudoviricetes	Unassigned	Straboviridae	Unassigned	8753	VC_11002	uncertain_virulent	Normal	Novel	≥2 Software	0.00740741	Not Available	Others	Low-quality	Genome-fragment	7.52	0	Bacteria	N	N	N
H50_NODE_42	TGS	Viruses	Nucleocytoviricota	Pokkesviricetes	Chitovirales	Poxviridae	Betaentomopoxvirus	53825	VC_11003	temperate	Normal	Identical	≥2 Software	0.00740741	High confidence	Others	High-quality	High-quality	100	0	Human virus	N	N	N
H50_NODE_427	TGS	Unassigned	Unassigned	Unassigned	Unassigned	Unassigned	Unassigned	8511	VC_11004	uncertain_virulent	Normal	Identical	≥2 Software	0.00740741	High confidence	Others	Low-quality	Genome-fragment	22.64	0	Unknown	N	N	N
H50_NODE_432	TGS	Viruses	Uroviricota	Caudoviricetes	Unassigned	Unassigned	Ilzatvirus	8446	VC_11005	uncertain_virulent	Normal	Identical	≥2 Software	0.0148148	Not Available	Others	Low-quality	Genome-fragment	24.52	0	Bacteria	N	N	N
H50_NODE_47	TGS	Viruses	Nucleocytoviricota	Pokkesviricetes	Chitovirales	Poxviridae	Betaentomopoxvirus	48365	VC_11006	uncertain_temperate	Normal	Identical	≥2 Software	0.0148148	High confidence	Circular	Complete	High-quality	100	0	Human virus	N	N	N
H50_NODE_482	TGS	Unassigned	Unassigned	Unassigned	Unassigned	Unassigned	Unassigned	7687	VC_11008	uncertain_virulent	Normal	Identical	≥2 Software	0.00740741	Median confidence	Others	Low-quality	Genome-fragment	5.78	0	Unknown	N	N	N
H50_NODE_484	TGS	Unassigned	Unassigned	Unassigned	Unassigned	Unassigned	Unassigned	7659	VC_11009	uncertain_temperate	Normal	Identical	≥2 Software	0.00740741	Not Available	Others	Low-quality	Genome-fragment	5.57	0	Unknown	N	N	N
DC23_NODE_118	TGS	Viruses	Uroviricota	Caudoviricetes	Unassigned	Unassigned	Ilzatvirus	32156	VC_1101	uncertain_temperate	Normal	Identical	1 Software	0.0222222	Not Available	Others	Complete	High-quality	100	0	Bacteria	N	Y	Y
DC23_opera_contig_114	TGS	Viruses	Uroviricota	Caudoviricetes	Unassigned	Unassigned	Ilzatvirus	32205	VC_1101	temperate	Normal	Identical	1 Software	0.0222222	Not Available	Others	Complete	High-quality	100	0	Bacteria	N	Y	Y
H50_NODE_5	TGS	Viruses	Uroviricota	Caudoviricetes	Unassigned	Unassigned	Machinavirus	147010	VC_11010	uncertain_virulent	Normal	Identical	≥2 Software	0	Median confidence	Others	High-quality	High-quality	99.8	0	Bacteria	N	Y	N
H50_NODE_52	TGS	Viruses	Uroviricota	Caudoviricetes	Unassigned	Unassigned	Shapirovirus	45111	VC_11011	uncertain_temperate	Normal	Identical	≥2 Software	0.037037	Not Available	Others	Medium-quality	Genome-fragment	86.57	0	Bacteria	Y	N	N
H50_NODE_534	TGS	Unassigned	Unassigned	Unassigned	Unassigned	Unassigned	Unassigned	7000	VC_11013	uncertain_virulent	Normal	Partially	≥2 Software	0.0148148	Not Available	Others	Low-quality	Genome-fragment	5.29	0	Unknown	N	N	N
H50_NODE_543	TGS	Unassigned	Unassigned	Unassigned	Unassigned	Unassigned	Unassigned	6941	VC_11014	temperate	Normal	Partially	≥2 Software	0.00740741	Not Available	Others	Low-quality	Genome-fragment	12.43	0	Unknown	N	N	N
H50_NODE_56	TGS	Viruses	Uroviricota	Caudoviricetes	Unassigned	Unassigned	Ilzatvirus	43553	VC_11015	uncertain_temperate	Normal	Identical	≥2 Software	0.00740741	Not Available	Circular	Complete	High-quality	100	0	Bacteria	N	N	N
H50_NODE_57	TGS	Viruses	Uroviricota	Caudoviricetes	Unassigned	Peduoviridae	Unassigned	42512	VC_11016	uncertain_temperate	Normal	Identical	≥2 Software	0.00740741	Not Available	Circular	Complete	High-quality	100	0	Bacteria	N	N	Y
H50_NODE_582	TGS	Unassigned	Unassigned	Unassigned	Unassigned	Unassigned	Unassigned	6445	VC_11017	uncertain_temperate	Normal	Novel	≥2 Software	0.00740741	Not Available	Others	Not-determined	Genome-fragment	NA	0	Unknown	N	N	N
H50_NODE_585	TGS	Unassigned	Unassigned	Unassigned	Unassigned	Unassigned	Unassigned	6403	VC_11018	uncertain_temperate	Normal	Partially	≥2 Software	0.00740741	Not Available	Others	Low-quality	Genome-fragment	13.98	0	Unknown	N	N	N
H50_NODE_59	TGS	Viruses	Nucleocytoviricota	Megaviricetes	Imitervirales	Mimiviridae	Mimivirus	41814	VC_11019	temperate	Normal	Novel	≥2 Software	0.00740741	Not Available	Others	High-quality	High-quality	100	0	Dietary/Environmental/Nonhuman Viruses	N	N	Y
DC23_NODE_19	TGS	Viruses	Nucleocytoviricota	Pokkesviricetes	Chitovirales	Poxviridae	Betaentomopoxvirus	101875	VC_1102	uncertain_temperate	Normal	Partially	≥2 Software	0.00740741	High confidence	Circular	Complete	High-quality	100	0	Human virus	N	Y	N
DC23_opera_contig_13	TGS	Viruses	Nucleocytoviricota	Pokkesviricetes	Chitovirales	Poxviridae	Betaentomopoxvirus	100804	VC_1102	uncertain_temperate	Normal	Partially	≥2 Software	0.00740741	High confidence	Circular	Complete	High-quality	100	0	Human virus	N	Y	N
H50_NODE_60	TGS	Viruses	Unassigned	Naldaviricetes	Lefavirales	Nudiviridae	Alphanudivirus	41613	VC_11020	uncertain_virulent	Normal	Identical	≥2 Software	0.0148148	Median confidence	Others	Low-quality	Genome-fragment	24.13	0	Dietary/Environmental/Nonhuman Viruses	N	N	N
H50_NODE_600	TGS	Unassigned	Unassigned	Unassigned	Unassigned	Unassigned	Unassigned	6218	VC_11021	uncertain_temperate	Normal	Identical	≥2 Software	0.0148148	Not Available	Others	Not-determined	Genome-fragment	NA	0	Unknown	N	N	N
H50_NODE_602	TGS	Unassigned	Unassigned	Unassigned	Unassigned	Unassigned	Unassigned	6208	VC_11022	temperate	Normal	Identical	≥2 Software	0.0222222	Median confidence	Circular	Low-quality	Genome-fragment	17.21	0	Unknown	N	N	N
H50_NODE_616	TGS	Viruses	Uroviricota	Caudoviricetes	Unassigned	Siphoviridae	Unassigned	6125	VC_11023	uncertain_temperate	Normal	Identical	≥2 Software	0.0296296	Median confidence	Others	Low-quality	Genome-fragment	9.18	0	Bacteria	N	N	N
H50_NODE_62	TGS	Viruses	Uroviricota	Caudoviricetes	Unassigned	Straboviridae	Unassigned	40927	VC_11024	uncertain_temperate	Normal	Identical	≥2 Software	0.0148148	Not Available	Circular	Complete	High-quality	100	0	Bacteria	N	N	Y
H50_NODE_63	TGS	Viruses	Uroviricota	Caudoviricetes	Unassigned	Mesyanzhinovviridae	Unassigned	40842	VC_11026	uncertain_temperate	Normal	Identical	1 Software	0.0296296	Not Available	Others	Complete	High-quality	100	0	Bacteria	N	N	Y
H50_NODE_639	TGS	Unassigned	Unassigned	Unassigned	Unassigned	Unassigned	Unassigned	5969	VC_11027	uncertain_temperate	Normal	Novel	≥2 Software	0.00740741	Not Available	Others	Low-quality	Genome-fragment	8.22	0	Unknown	N	N	N
H50_NODE_67	TGS	Viruses	Nucleocytoviricota	Megaviricetes	Imitervirales	Mimiviridae	Mimivirus	40242	VC_11028	uncertain_virulent	Normal	Partially	1 Software	0.00740741	Median confidence	Others	Complete	High-quality	100	0	Dietary/Environmental/Nonhuman Viruses	N	N	N
H50_NODE_69	TGS	Viruses	Uroviricota	Caudoviricetes	Unassigned	Unassigned	Marthavirus	40078	VC_11029	temperate	Normal	Identical	≥2 Software	0.0148148	High confidence	Circular	Complete	High-quality	100	0	Bacteria	N	N	N
DC23_NODE_20	TGS	Viruses	Unassigned	Naldaviricetes	Lefavirales	Baculoviridae	Betabaculovirus	101312	VC_1103	virulent	Normal	Identical	≥2 Software	0.00740741	Not Available	Circular	Complete	High-quality	100	0	Dietary/Environmental/Nonhuman Viruses	N	N	N
DC23_opera_contig_15	TGS	Viruses	Unassigned	Naldaviricetes	Lefavirales	Baculoviridae	Betabaculovirus	100007	VC_1103	virulent	Normal	Identical	≥2 Software	0.00740741	Not Available	Others	High-quality	High-quality	100	0	Dietary/Environmental/Nonhuman Viruses	N	N	N
H50_NODE_70	TGS	Viruses	Nucleocytoviricota	Megaviricetes	Pimascovirales	Ascoviridae	Ascovirus	39473	VC_11030	uncertain_virulent	Normal	Identical	1 Software	0.0222222	Not Available	Others	High-quality	High-quality	90.66	0	Dietary/Environmental/Nonhuman Viruses	N	Y	N
H50_NODE_711	TGS	Unassigned	Unassigned	Unassigned	Unassigned	Unassigned	Unassigned	5536	VC_11031	temperate	Normal	Identical	≥2 Software	0.00740741	Not Available	Others	Low-quality	Genome-fragment	12.95	0	Unknown	N	N	N
H50_NODE_72	TGS	Unassigned	Unassigned	Unassigned	Unassigned	Unassigned	Unassigned	37996	VC_11032	uncertain_temperate	Normal	Identical	1 Software	0.00740741	Not Available	Others	High-quality	High-quality	100	0	Unknown	N	N	Y
H50_NODE_728	TGS	Viruses	Uroviricota	Caudoviricetes	Unassigned	Unassigned	Timquatrovirus	5430	VC_11033	temperate	Normal	Identical	≥2 Software	0.0148148	Median confidence	Others	Low-quality	Genome-fragment	15.29	0	Bacteria	N	N	N
H50_NODE_759	TGS	Unassigned	Unassigned	Unassigned	Unassigned	Unassigned	Unassigned	5231	VC_11034	uncertain_temperate	Normal	Novel	≥2 Software	0.00740741	Not Available	Others	Low-quality	Genome-fragment	9.21	0	Unknown	N	N	N
H50_NODE_77	TGS	Viruses	Uroviricota	Caudoviricetes	Unassigned	Drexlerviridae	Unassigned	37167	VC_11035	uncertain_virulent	Normal	Identical	1 Software	0.00740741	Median confidence	Others	High-quality	High-quality	93.38	12.17	Bacteria	N	Y	Y
H50_NODE_89	TGS	Viruses	Uroviricota	Caudoviricetes	Unassigned	Casjensviridae	Unassigned	33916	VC_11036	uncertain_temperate	Normal	Novel	≥2 Software	0.00740741	High confidence	Circular	Complete	High-quality	100	0	Bacteria	N	N	Y
H50_NODE_90	TGS	Viruses	Nucleocytoviricota	Megaviricetes	Imitervirales	Mimiviridae	Mimivirus	33812	VC_11037	uncertain_temperate	Normal	Identical	1 Software	0.00740741	High confidence	Others	High-quality	High-quality	90.32	0	Dietary/Environmental/Nonhuman Viruses	N	N	N
H50_NODE_93	TGS	Viruses	Uroviricota	Caudoviricetes	Unassigned	Unassigned	Moineauvirus	33433	VC_11038	temperate	Normal	Novel	≥2 Software	0.00740741	Median confidence	Others	Medium-quality	Genome-fragment	88.59	0	Bacteria	N	Y	N
DC23_NODE_24	TGS	Viruses	Nucleocytoviricota	Pokkesviricetes	Chitovirales	Poxviridae	Betaentomopoxvirus	94282	VC_1104	virulent	Normal	Identical	≥2 Software	0.0148148	Median confidence	Others	High-quality	High-quality	95.16	0	Human virus	N	N	N
DC23_opera_contig_16	TGS	Viruses	Nucleocytoviricota	Pokkesviricetes	Chitovirales	Poxviridae	Betaentomopoxvirus	94137	VC_1104	virulent	Normal	Identical	≥2 Software	0.00740741	Median confidence	Others	High-quality	High-quality	95.01	0	Human virus	N	N	N
H50_opera_contig_18	TGS	Viruses	Uroviricota	Caudoviricetes	Unassigned	Unassigned	Moineauvirus	44359	VC_11041	temperate	Normal	Novel	≥2 Software	0.00740741	Median confidence	Circular	Complete	High-quality	100	0	Bacteria	N	Y	Y
H50_opera_contig_193	TGS	Viruses	Uroviricota	Caudoviricetes	Unassigned	Unassigned	Moineauvirus	12771	VC_11042	uncertain_temperate	Normal	Novel	≥2 Software	0.00740741	Not Available	Circular	Low-quality	Genome-fragment	20.38	0	Bacteria	N	N	N
H50_opera_contig_2	TGS	Viruses	Nucleocytoviricota	Pokkesviricetes	Chitovirales	Poxviridae	Betaentomopoxvirus	81534	VC_11043	uncertain_virulent	Normal	Identical	≥2 Software	0.037037	Not Available	Others	Medium-quality	Genome-fragment	82.28	0	Human virus	N	Y	N
H50_opera_contig_206	TGS	Viruses	Uroviricota	Caudoviricetes	Unassigned	Unassigned	Demosthenesvirus	12290	VC_11044	uncertain_temperate	Normal	Partially	≥2 Software	0.00740741	Not Available	Others	Low-quality	Genome-fragment	32.53	0	Bacteria	N	N	Y
H50_opera_contig_22	TGS	Viruses	Unassigned	Naldaviricetes	Lefavirales	Baculoviridae	Alphabaculovirus	42080	VC_11045	uncertain_temperate	Normal	Identical	1 Software	0.0148148	Median confidence	Others	High-quality	High-quality	100	0	Dietary/Environmental/Nonhuman Viruses	N	N	N
H50_opera_contig_23	TGS	Viruses	Uroviricota	Caudoviricetes	Unassigned	Unassigned	Fromanvirus	40486	VC_11046	temperate	Normal	Identical	≥2 Software	0.0222222	Median confidence	Circular	Complete	High-quality	100	0	Bacteria	N	N	Y
H50_opera_contig_24	TGS	Viruses	Nucleocytoviricota	Megaviricetes	Imitervirales	Mimiviridae	Mimivirus	40285	VC_11047	uncertain_virulent	Normal	Partially	1 Software	0.00740741	High confidence	Others	Complete	High-quality	100	0	Dietary/Environmental/Nonhuman Viruses	N	N	N
H50_opera_contig_273	TGS	Viruses	Uroviricota	Caudoviricetes	Unassigned	Unassigned	Teubervirus	10153	VC_11048	uncertain_temperate	Normal	Partially	≥2 Software	0.00740741	Not Available	Others	Low-quality	Genome-fragment	9.19	0	Bacteria	N	N	N
H50_opera_contig_275	TGS	Viruses	Uroviricota	Caudoviricetes	Unassigned	Straboviridae	Unassigned	10034	VC_11049	uncertain_temperate	Normal	Identical	≥2 Software	0.00740741	Not Available	Circular	Low-quality	Genome-fragment	21.23	0	Bacteria	N	N	N
DC23_NODE_46	TGS	Viruses	Uroviricota	Caudoviricetes	Unassigned	Unassigned	Mydovirus	54095	VC_1105	uncertain_temperate	Normal	Identical	1 Software	0.0666667	Not Available	Circular	High-quality	High-quality	95.48	0	Bacteria	Y	N	N
H48_contig_135_pilon	TGS	Viruses	Uroviricota	Caudoviricetes	Unassigned	Unassigned	Homburgvirus	53475	VC_1105	uncertain_temperate	Normal	Partially	1 Software	0.0296296	Not Available	Others	High-quality	High-quality	94.43	0	Bacteria	Y	N	N
H50_opera_contig_296	TGS	Viruses	Uroviricota	Caudoviricetes	Unassigned	Casjensviridae	Unassigned	9742	VC_11050	uncertain_temperate	Normal	Identical	≥2 Software	0.00740741	Not Available	Others	Low-quality	Genome-fragment	21.35	0	Bacteria	N	N	N
H50_opera_contig_335	TGS	Viruses	Uroviricota	Caudoviricetes	Unassigned	Drexlerviridae	Unassigned	9192	VC_11051	uncertain_temperate	Normal	Novel	≥2 Software	0.037037	Not Available	Circular	Medium-quality	Genome-fragment	72.38	0	Bacteria	N	N	N
H50_opera_contig_337	Both	Viruses	Uroviricota	Caudoviricetes	Unassigned	Unassigned	Moineauvirus	9166	VC_11052	uncertain_temperate	Normal	Novel	≥2 Software	0.0148148	Median confidence	Others	Low-quality	Genome-fragment	24.47	0	Bacteria	N	N	N
H50_opera_contig_34	TGS	Viruses	Uroviricota	Caudoviricetes	Unassigned	Peduoviridae	Unassigned	35720	VC_11053	uncertain_temperate	Normal	Identical	≥2 Software	0.0148148	Median confidence	Others	Low-quality	Genome-fragment	20.72	0	Bacteria	N	Y	N
H50_opera_contig_35	TGS	Viruses	Uroviricota	Caudoviricetes	Unassigned	Mesyanzhinovviridae	Unassigned	34396	VC_11054	temperate	Normal	Novel	≥2 Software	0.00740741	Not Available	Circular	Complete	High-quality	100	0	Bacteria	N	N	N
H50_opera_contig_40	TGS	Viruses	Uroviricota	Caudoviricetes	Unassigned	Unassigned	Fromanvirus	29197	VC_11056	uncertain_temperate	Normal	Identical	≥2 Software	0.0222222	Not Available	Circular	Complete	High-quality	100	0	Bacteria	N	N	Y
H50_opera_contig_507	TGS	Unassigned	Unassigned	Unassigned	Unassigned	Unassigned	Unassigned	7136	VC_11058	temperate	Normal	Identical	≥2 Software	0.00740741	Not Available	Others	Low-quality	Genome-fragment	14.66	0	Unknown	N	N	N
H50_opera_contig_57	TGS	Viruses	Uroviricota	Caudoviricetes	Unassigned	Casjensviridae	Unassigned	24713	VC_11059	uncertain_virulent	Normal	Identical	≥2 Software	0.00740741	Not Available	Others	Medium-quality	Genome-fragment	69.72	0	Bacteria	N	Y	Y
DC23_NODE_50	TGS	Viruses	Nucleocytoviricota	Pokkesviricetes	Chitovirales	Poxviridae	Betaentomopoxvirus	48921	VC_1106	uncertain_virulent	Normal	Identical	≥2 Software	0.0222222	Median confidence	Others	High-quality	High-quality	100	0	Human virus	N	N	N
DC23_tig00000016_pilon	TGS	Viruses	Pisuviricota	Stelpaviricetes	Patatavirales	Potyviridae	Macluravirus	53842	VC_1106	uncertain_virulent	Normal	Identical	≥2 Software	0.0222222	Median confidence	Others	High-quality	High-quality	100	0	Dietary/Environmental/Nonhuman Viruses	N	N	N
H50_opera_contig_622	TGS	Unassigned	Unassigned	Unassigned	Unassigned	Unassigned	Unassigned	6057	VC_11061	uncertain_temperate	Normal	Identical	≥2 Software	0.0148148	Not Available	Others	Low-quality	Genome-fragment	7.77	0	Unknown	N	N	N
H50_opera_contig_647	TGS	Viruses	Uroviricota	Caudoviricetes	Unassigned	Unassigned	Timquatrovirus	5973	VC_11062	temperate	Normal	Novel	≥2 Software	0.00740741	Not Available	Others	Low-quality	Genome-fragment	15.81	0	Bacteria	N	N	N
H50_opera_contig_773	TGS	Viruses	Uroviricota	Caudoviricetes	Unassigned	Unassigned	Vividuovirus	6864	VC_11063	uncertain_temperate	Normal	Identical	≥2 Software	0.00740741	Median confidence	Others	Low-quality	Genome-fragment	14.7	0	Bacteria	N	N	N
H50_opera_contig_810	TGS	Viruses	Uroviricota	Caudoviricetes	Unassigned	Myoviridae	Unassigned	5139	VC_11064	uncertain_temperate	Normal	Novel	≥2 Software	0.00740741	Not Available	Others	Low-quality	Genome-fragment	5.02	0	Bacteria	N	N	N
H50_utg00000003_pilon	TGS	Viruses	Uroviricota	Caudoviricetes	Unassigned	Straboviridae	Unassigned	9978	VC_11066	uncertain_virulent	Normal	Identical	≥2 Software	0.0222222	Not Available	Circular	Low-quality	Genome-fragment	31.9	0	Bacteria	N	N	N
H54_contig-120_105	NGS	Unassigned	Unassigned	Unassigned	Unassigned	Unassigned	Unassigned	16424	VC_11067	uncertain_temperate	Normal	Identical	≥2 Software	0.0148148	Not Available	Others	Low-quality	Genome-fragment	7.37	0	Unknown	N	N	N
H54_contig-120_108	NGS	Unassigned	Unassigned	Unassigned	Unassigned	Unassigned	Unassigned	16169	VC_11068	uncertain_virulent	Normal	Partially	≥2 Software	0.00740741	Not Available	Others	Low-quality	Genome-fragment	22.06	0	Unknown	N	N	N
H54_contig-120_14	NGS	Viruses	Uroviricota	Caudoviricetes	Unassigned	Unassigned	Lederbergvirus	46951	VC_11069	uncertain_temperate	Normal	Identical	≥2 Software	0.0518519	Median confidence	Others	Low-quality	Genome-fragment	40.7	0	Bacteria	N	N	N
DC23_NODE_78	TGS	Unassigned	Unassigned	Unassigned	Unassigned	Unassigned	Unassigned	38563	VC_1107	uncertain_virulent	Normal	Identical	≥2 Software	0.0814815	Not Available	Others	Low-quality	Genome-fragment	43.78	0	Unknown	N	N	N
SK02_contig-120_51	NGS	Unassigned	Unassigned	Unassigned	Unassigned	Unassigned	Unassigned	36357	VC_1107	uncertain_virulent	Normal	Identical	≥2 Software	0.0814815	Median confidence	Others	Low-quality	Genome-fragment	41.29	0	Unknown	N	N	N
H54_contig-120_2	NGS	Viruses	Uroviricota	Caudoviricetes	Unassigned	Straboviridae	Unassigned	87158	VC_11070	uncertain_virulent	Normal	Identical	≥2 Software	0.00740741	Not Available	Others	High-quality	High-quality	100	0	Bacteria	N	N	N
H54_contig-120_347	NGS	Unassigned	Unassigned	Unassigned	Unassigned	Unassigned	Unassigned	6584	VC_11073	temperate	Normal	Partially	≥2 Software	0.00740741	Not Available	Others	Low-quality	Genome-fragment	7.05	0	Unknown	N	N	N
H54_contig-120_350	NGS	Viruses	Uroviricota	Caudoviricetes	Unassigned	Unassigned	Teubervirus	6516	VC_11074	uncertain_temperate	Normal	Novel	≥2 Software	0.0148148	Not Available	Others	Low-quality	Genome-fragment	3	37.42	Bacteria	N	N	N
H54_contig-120_353	NGS	Unassigned	Unassigned	Unassigned	Unassigned	Unassigned	Unassigned	6436	VC_11075	uncertain_virulent	Normal	Identical	≥2 Software	0.00740741	Not Available	Others	Low-quality	Genome-fragment	17.61	0	Unknown	N	N	N
H54_contig-120_409	NGS	Viruses	Uroviricota	Caudoviricetes	Unassigned	Unassigned	Sherbrookevirus	5765	VC_11076	uncertain_temperate	Normal	Novel	≥2 Software	0.00740741	Not Available	Others	Low-quality	Genome-fragment	13.35	0	Bacteria	N	N	N
H54_contig-120_445	NGS	Viruses	Uroviricota	Caudoviricetes	Unassigned	Straboviridae	Dhakavirus	5431	VC_11077	uncertain_temperate	Normal	Novel	≥2 Software	0.00740741	Not Available	Others	Low-quality	Genome-fragment	10.99	0	Bacteria	N	N	N
H54_contig-120_67	NGS	Viruses	Uroviricota	Caudoviricetes	Unassigned	Unassigned	Skunavirus	22718	VC_11079	temperate	Normal	Identical	≥2 Software	0.00740741	Median confidence	Others	Low-quality	Genome-fragment	31.42	0	Bacteria	N	N	N
DC23_NODE_7	TGS	Viruses	Nucleocytoviricota	Pokkesviricetes	Chitovirales	Poxviridae	Betaentomopoxvirus	184701	VC_1108	uncertain_virulent	Normal	Identical	≥2 Software	0.0296296	Not Available	Others	High-quality	High-quality	100	0	Human virus	N	N	N
NCF006_contig-120_0	NGS	Viruses	Nucleocytoviricota	Pokkesviricetes	Chitovirales	Poxviridae	Betaentomopoxvirus	186072	VC_1108	uncertain_virulent	Normal	Identical	≥2 Software	0.0222222	Not Available	Circular	Complete	High-quality	100	0	Human virus	N	N	N
H54_contig-120_68	NGS	Viruses	Uroviricota	Caudoviricetes	Unassigned	Unassigned	Pahexavirus	22567	VC_11080	uncertain_virulent	Normal	Partially	≥2 Software	0.00740741	Median confidence	Others	Low-quality	Genome-fragment	23.56	0	Bacteria	N	N	N
H54_contig-120_87	NGS	Unassigned	Unassigned	Unassigned	Unassigned	Unassigned	Unassigned	20203	VC_11081	uncertain_temperate	Normal	Partially	≥2 Software	0.0222222	Not Available	Others	Low-quality	Genome-fragment	20.67	0	Unknown	N	N	N
H54_contig_185_pilon	TGS	Viruses	Nucleocytoviricota	Pokkesviricetes	Chitovirales	Poxviridae	Betaentomopoxvirus	36504	VC_11085	uncertain_temperate	Normal	Novel	1 Software	0.0148148	High confidence	Others	High-quality	High-quality	100	0	Human virus	N	N	N
H54_contig_186_pilon	TGS	Viruses	Nucleocytoviricota	Pokkesviricetes	Chitovirales	Poxviridae	Betaentomopoxvirus	31627	VC_11086	temperate	Normal	Partially	≥2 Software	0.0296296	Not Available	Others	Low-quality	Genome-fragment	43.75	0	Human virus	N	N	N
H54_contig_35_pilon	TGS	Viruses	Uroviricota	Caudoviricetes	Unassigned	Casjensviridae	Unassigned	33365	VC_11087	uncertain_temperate	Normal	Identical	≥2 Software	0.0814815	Not Available	Others	Medium-quality	Genome-fragment	57.3	0	Bacteria	N	N	N
DC23_NODE_95	Both	Viruses	Uroviricota	Caudoviricetes	Unassigned	Unassigned	Ilzatvirus	35170	VC_1109	temperate	Normal	Identical	≥2 Software	0.0518519	Median confidence	Circular	Complete	High-quality	100	0	Bacteria	N	N	N
H22_NODE_92	Both	Viruses	Uroviricota	Caudoviricetes	Unassigned	Unassigned	Ilzatvirus	35117	VC_1109	temperate	Normal	Identical	≥2 Software	0.0518519	Not Available	Others	High-quality	High-quality	99.58	0	Bacteria	N	N	N
H54_contig_78_pilon	TGS	Viruses	Nucleocytoviricota	Pokkesviricetes	Chitovirales	Poxviridae	Betaentomopoxvirus	35531	VC_11090	temperate	Normal	Identical	≥2 Software	0.00740741	Not Available	Others	High-quality	High-quality	90.24	0	Human virus	N	N	N
H54_contig_83_pilon	TGS	Viruses	Uroviricota	Caudoviricetes	Unassigned	Casjensviridae	Unassigned	42216	VC_11091	uncertain_temperate	Normal	Identical	≥2 Software	0.00740741	Median confidence	Others	Medium-quality	Genome-fragment	76.84	0	Bacteria	Y	N	Y
H54_NODE_10	TGS	Viruses	Uroviricota	Caudoviricetes	Unassigned	Unassigned	Phifelvirus	73922	VC_11092	uncertain_temperate	Normal	Identical	≥2 Software	0.00740741	High confidence	Others	High-quality	High-quality	100	7.26	Bacteria	Y	Y	Y
H54_NODE_100	TGS	Viruses	Nucleocytoviricota	Megaviricetes	Imitervirales	Mimiviridae	Mimivirus	19979	VC_11093	uncertain_temperate	Normal	Partially	≥2 Software	0.0296296	Not Available	Others	Low-quality	Genome-fragment	14.3	0	Dietary/Environmental/Nonhuman Viruses	N	N	N
H54_NODE_106	TGS	Viruses	Uroviricota	Caudoviricetes	Unassigned	Salasmaviridae	Unassigned	19200	VC_11094	uncertain_virulent	Normal	Identical	≥2 Software	0.00740741	Not Available	Others	Low-quality	Genome-fragment	13.76	0	Bacteria	N	N	N
H54_NODE_11	TGS	Unassigned	Unassigned	Unassigned	Unassigned	Unassigned	Unassigned	62335	VC_11095	uncertain_temperate	Normal	Novel	≥2 Software	0.00740741	High confidence	Others	High-quality	High-quality	94.58	0	Unknown	N	N	N
H54_NODE_110	TGS	Unassigned	Unassigned	Unassigned	Unassigned	Unassigned	Unassigned	18671	VC_11096	uncertain_temperate	Normal	Novel	≥2 Software	0.0222222	Median confidence	Others	Medium-quality	Genome-fragment	54.23	0	Unknown	Y	N	N
H54_NODE_127	TGS	Viruses	Nucleocytoviricota	Pokkesviricetes	Chitovirales	Poxviridae	Betaentomopoxvirus	17076	VC_11098	temperate	Normal	Novel	≥2 Software	0.0148148	Not Available	Others	Low-quality	Genome-fragment	12.25	0	Human virus	N	N	N
DC13_opera_contig_42	TGS	Viruses	Unassigned	Naldaviricetes	Lefavirales	Baculoviridae	Alphabaculovirus	27269	VC_111	uncertain_temperate	Normal	Identical	≥2 Software	0.0148148	Not Available	Others	Medium-quality	Genome-fragment	84.84	0	Dietary/Environmental/Nonhuman Viruses	N	N	Y
NC323_contig-120_188	NGS	Viruses	Unassigned	Naldaviricetes	Lefavirales	Baculoviridae	Alphabaculovirus	31475	VC_111	uncertain_temperate	Normal	Identical	≥2 Software	0.00740741	Not Available	Others	High-quality	High-quality	97.94	0	Dietary/Environmental/Nonhuman Viruses	N	N	Y
NCF004_contig_266_pilon	TGS	Viruses	Unassigned	Naldaviricetes	Lefavirales	Baculoviridae	Alphabaculovirus	31747	VC_111	uncertain_temperate	Normal	Identical	≥2 Software	0.0222222	Not Available	Others	High-quality	High-quality	98.79	0	Dietary/Environmental/Nonhuman Viruses	N	N	Y
NCF004_NODE_96	TGS	Viruses	Unassigned	Naldaviricetes	Lefavirales	Baculoviridae	Alphabaculovirus	31814	VC_111	uncertain_temperate	Normal	Identical	≥2 Software	0.0222222	Not Available	Circular	Complete	High-quality	100	0	Dietary/Environmental/Nonhuman Viruses	N	N	Y
NCF004_opera_contig_65	TGS	Viruses	Peploviricota	Herviviricetes	Herpesvirales	Herpesviridae	Varicellovirus	31330	VC_111	uncertain_temperate	Normal	Identical	1 Software	0.0222222	Not Available	Others	High-quality	High-quality	97.5	0	Human virus	N	N	Y
DC25_contig-120_114	NGS	Viruses	Uroviricota	Caudoviricetes	Unassigned	Zierdtviridae	Unassigned	9448	VC_1110	uncertain_temperate	Normal	Identical	≥2 Software	0.0148148	Not Available	Circular	Low-quality	Genome-fragment	21.85	0	Bacteria	N	N	N
DC25_NODE_194	TGS	Viruses	Uroviricota	Caudoviricetes	Unassigned	Ackermannviridae	Unassigned	9384	VC_1110	uncertain_temperate	Normal	Identical	≥2 Software	0.0148148	Not Available	Circular	Low-quality	Genome-fragment	21.43	0	Bacteria	N	N	N
H54_NODE_134	TGS	Viruses	Nucleocytoviricota	Megaviricetes	Pimascovirales	Ascoviridae	Ascovirus	16354	VC_11100	uncertain_temperate	Normal	Novel	≥2 Software	0.0222222	Not Available	Others	Low-quality	Genome-fragment	38.33	0	Dietary/Environmental/Nonhuman Viruses	N	N	N
H54_NODE_14	TGS	Viruses	Uroviricota	Caudoviricetes	Unassigned	Unassigned	Fromanvirus	57885	VC_11101	uncertain_temperate	Normal	Partially	≥2 Software	0.00740741	Median confidence	Others	High-quality	High-quality	100	0	Bacteria	N	N	Y
H54_NODE_149	TGS	Viruses	Uroviricota	Caudoviricetes	Unassigned	Straboviridae	Unassigned	15370	VC_11102	uncertain_temperate	Normal	Novel	≥2 Software	0.00740741	Median confidence	Others	Medium-quality	Genome-fragment	80.64	0	Bacteria	N	N	N
H54_NODE_151	TGS	Viruses	Duplornaviricota	Resentoviricetes	Reovirales	Spinareoviridae	Cypovirus	15193	VC_11103	uncertain_virulent	Normal	Identical	≥2 Software	0.00740741	Not Available	Others	Low-quality	Genome-fragment	8.62	0	Human virus	N	N	N
H54_NODE_164	TGS	Viruses	Uroviricota	Caudoviricetes	Unassigned	Siphoviridae	Unassigned	14383	VC_11104	uncertain_temperate	Normal	Identical	≥2 Software	0.037037	Not Available	Others	Not-determined	Genome-fragment	NA	0	Bacteria	N	N	N
H54_NODE_185	TGS	Unassigned	Unassigned	Unassigned	Unassigned	Unassigned	Unassigned	13041	VC_11105	uncertain_temperate	Normal	Novel	≥2 Software	0.00740741	Not Available	Others	Low-quality	Genome-fragment	14.26	0	Unknown	N	N	N
H54_NODE_188	TGS	Unassigned	Unassigned	Unassigned	Unassigned	Unassigned	Unassigned	12961	VC_11106	temperate	Normal	Identical	≥2 Software	0.0148148	Not Available	Others	Low-quality	Genome-fragment	25.99	0	Unknown	N	N	N
H54_NODE_190	TGS	Viruses	Uroviricota	Caudoviricetes	Unassigned	Unassigned	Fromanvirus	12942	VC_11107	uncertain_temperate	Normal	Novel	≥2 Software	0.0222222	High confidence	Others	Low-quality	Genome-fragment	19.81	0	Bacteria	N	N	N
H54_NODE_203	TGS	Unassigned	Unassigned	Unassigned	Unassigned	Unassigned	Unassigned	12309	VC_11109	uncertain_virulent	Normal	Identical	≥2 Software	0.00740741	Median confidence	Others	Low-quality	Genome-fragment	21.11	0	Unknown	N	N	N
DC25_contig-120_11	NGS	Viruses	Uroviricota	Caudoviricetes	Unassigned	Unassigned	Kenoshavirus	39122	VC_1111	uncertain_virulent	Normal	Novel	≥2 Software	0.0148148	Median confidence	Circular	Medium-quality	Genome-fragment	64.96	0	Bacteria	N	N	N
DC25_NODE_22	TGS	Viruses	Uroviricota	Caudoviricetes	Unassigned	Unassigned	Kenoshavirus	39098	VC_1111	uncertain_virulent	Normal	Novel	≥2 Software	0.0148148	Not Available	Others	Medium-quality	Genome-fragment	64.92	0	Bacteria	N	N	N
H54_NODE_214	TGS	Unassigned	Unassigned	Unassigned	Unassigned	Unassigned	Unassigned	11968	VC_11110	uncertain_temperate	Normal	Identical	≥2 Software	0.0148148	High confidence	Others	Low-quality	Genome-fragment	26.96	0	Unknown	N	N	Y
H54_NODE_236	TGS	Viruses	Uroviricota	Caudoviricetes	Unassigned	Unassigned	Sherbrookevirus	11314	VC_11111	uncertain_temperate	Normal	Novel	≥2 Software	0.00740741	Not Available	Others	Low-quality	Genome-fragment	25.84	0	Bacteria	N	N	N
H54_NODE_259	TGS	Viruses	Uroviricota	Caudoviricetes	Unassigned	Demerecviridae	Epseptimavirus	10733	VC_11113	temperate	Normal	Identical	≥2 Software	0.00740741	Not Available	Others	Low-quality	Genome-fragment	30.49	0	Bacteria	N	N	N
H54_NODE_3	TGS	Viruses	Uroviricota	Caudoviricetes	Unassigned	Casjensviridae	Unassigned	120117	VC_11114	uncertain_virulent	Normal	Identical	≥2 Software	0	Median confidence	Others	High-quality	High-quality	100	0	Bacteria	N	N	N
H54_NODE_306	TGS	Viruses	Uroviricota	Caudoviricetes	Unassigned	Peduoviridae	Unassigned	9543	VC_11115	uncertain_temperate	Normal	Identical	≥2 Software	0.0222222	Not Available	Others	Low-quality	Genome-fragment	19.22	0	Bacteria	N	N	N
H54_NODE_326	TGS	Viruses	Nucleocytoviricota	Pokkesviricetes	Chitovirales	Poxviridae	Betaentomopoxvirus	8871	VC_11116	uncertain_temperate	Normal	Novel	≥2 Software	0.00740741	Not Available	Others	Low-quality	Genome-fragment	6.52	0	Human virus	N	Y	N
H54_NODE_33	TGS	Viruses	Uroviricota	Caudoviricetes	Unassigned	Straboviridae	Unassigned	42124	VC_11117	uncertain_virulent	Normal	Novel	≥2 Software	0.00740741	Not Available	Others	Medium-quality	Genome-fragment	84.72	0	Bacteria	N	Y	N
H54_NODE_358	TGS	Viruses	Uroviricota	Caudoviricetes	Unassigned	Unassigned	Firehammervirus	8394	VC_11118	uncertain_temperate	Normal	Novel	≥2 Software	0.0222222	Not Available	Others	Low-quality	Genome-fragment	4.26	29.15	Bacteria	N	N	N
H54_NODE_364	TGS	Viruses	Cossaviricota	Quintoviricetes	Piccovirales	Parvoviridae	Iteradensovirus	8276	VC_11119	uncertain_temperate	Normal	Identical	≥2 Software	0.037037	Not Available	Circular	Low-quality	Genome-fragment	6.29	0	Human virus	N	N	N
DC25_contig-120_12	NGS	Viruses	Uroviricota	Caudoviricetes	Unassigned	Drexlerviridae	Unassigned	37865	VC_1112	uncertain_temperate	Normal	Identical	≥2 Software	0.0518519	Median confidence	Others	High-quality	High-quality	93.49	0	Bacteria	N	N	Y
DC25_NODE_21	Both	Viruses	Uroviricota	Caudoviricetes	Unassigned	Drexlerviridae	Unassigned	39551	VC_1112	uncertain_temperate	Normal	Identical	≥2 Software	0.0518519	Median confidence	Circular	Complete	High-quality	100	0	Bacteria	N	N	Y
H54_NODE_37	TGS	Viruses	Uroviricota	Caudoviricetes	Unassigned	Straboviridae	Unassigned	40491	VC_11121	uncertain_temperate	Normal	Novel	1 Software	0.00740741	Not Available	Circular	High-quality	High-quality	100	0	Bacteria	N	N	Y
H54_NODE_376	TGS	Viruses	Uroviricota	Caudoviricetes	Unassigned	Unassigned	Emdodecavirus	8136	VC_11122	uncertain_virulent	Normal	Identical	≥2 Software	0.00740741	Median confidence	Others	Low-quality	Genome-fragment	4.8	0	Bacteria	N	N	N
H54_NODE_38	TGS	Viruses	Uroviricota	Caudoviricetes	Unassigned	Unassigned	Audreyjarvisvirus	40323	VC_11123	uncertain_temperate	Normal	Novel	≥2 Software	0.0518519	Not Available	Others	Low-quality	Genome-fragment	28.86	0	Bacteria	N	N	N
H54_NODE_41	TGS	Viruses	Uroviricota	Caudoviricetes	Unassigned	Unassigned	Skunavirus	39177	VC_11125	uncertain_virulent	Normal	Partially	≥2 Software	0.00740741	Not Available	Others	Medium-quality	Genome-fragment	57.18	0	Bacteria	N	N	N
H54_NODE_453	TGS	Unassigned	Unassigned	Unassigned	Unassigned	Unassigned	Unassigned	6891	VC_11126	uncertain_virulent	Normal	Identical	≥2 Software	0.037037	High confidence	Others	Low-quality	Genome-fragment	5.19	0	Unknown	N	N	N
H54_NODE_46	TGS	Viruses	Nucleocytoviricota	Megaviricetes	Imitervirales	Mimiviridae	Mimivirus	36521	VC_11127	temperate	Normal	Identical	≥2 Software	0.0148148	Median confidence	Others	High-quality	High-quality	92.75	0	Dietary/Environmental/Nonhuman Viruses	N	N	N
H54_NODE_47	TGS	Viruses	Peploviricota	Herviviricetes	Herpesvirales	Herpesviridae	Varicellovirus	36466	VC_11128	uncertain_temperate	Normal	Identical	1 Software	0.0148148	High confidence	Others	High-quality	High-quality	95.02	0	Human virus	N	N	Y
H54_NODE_470	TGS	Viruses	Uroviricota	Caudoviricetes	Unassigned	Schitoviridae	Litunavirus	6702	VC_11129	uncertain_temperate	Normal	Identical	≥2 Software	0.0444444	Not Available	Others	Low-quality	Genome-fragment	16.56	0	Bacteria	N	N	N
DC25_contig-120_14	NGS	Viruses	Uroviricota	Caudoviricetes	Unassigned	Straboviridae	Unassigned	37528	VC_1113	virulent	Normal	Novel	≥2 Software	0.00740741	Median confidence	Others	Complete	High-quality	100	0	Bacteria	N	N	Y
DC25_NODE_27	TGS	Viruses	Uroviricota	Caudoviricetes	Unassigned	Straboviridae	Unassigned	37564	VC_1113	virulent	Normal	Novel	≥2 Software	0.00740741	Median confidence	Circular	Complete	High-quality	100	0	Bacteria	N	N	Y
H54_NODE_483	TGS	Unassigned	Unassigned	Unassigned	Unassigned	Unassigned	Unassigned	6571	VC_11130	uncertain_temperate	Normal	Novel	≥2 Software	0	Not Available	Others	Low-quality	Genome-fragment	16.81	0	Unknown	N	N	Y
H54_NODE_484	TGS	Unassigned	Unassigned	Unassigned	Unassigned	Unassigned	Unassigned	6567	VC_11131	temperate	Normal	Identical	≥2 Software	0.0148148	Not Available	Others	Low-quality	Genome-fragment	16.78	0	Unknown	N	N	N
H54_NODE_502	TGS	Viruses	Nucleocytoviricota	Pokkesviricetes	Chitovirales	Poxviridae	Betaentomopoxvirus	6383	VC_11132	temperate	Normal	Novel	≥2 Software	0.00740741	Not Available	Others	Low-quality	Genome-fragment	14.13	0	Human virus	N	N	N
H54_NODE_52	TGS	Unassigned	Unassigned	Unassigned	Unassigned	Unassigned	Unassigned	35169	VC_11133	uncertain_temperate	Normal	Identical	≥2 Software	0.00740741	High confidence	Others	High-quality	High-quality	91.05	0	Unknown	N	N	N
H54_NODE_53	TGS	Viruses	Nucleocytoviricota	Pokkesviricetes	Chitovirales	Poxviridae	Betaentomopoxvirus	35129	VC_11134	uncertain_temperate	Normal	Novel	≥2 Software	0.00740741	Median confidence	Others	Low-quality	Genome-fragment	38.4	0	Human virus	N	Y	N
H54_NODE_552	TGS	Unassigned	Unassigned	Unassigned	Unassigned	Unassigned	Unassigned	5984	VC_11137	temperate	Normal	Partially	≥2 Software	0.00740741	Median confidence	Others	Low-quality	Genome-fragment	12.77	0	Unknown	N	N	N
H54_NODE_56	TGS	Viruses	Uroviricota	Caudoviricetes	Unassigned	Straboviridae	Unassigned	34337	VC_11138	uncertain_temperate	Normal	Identical	≥2 Software	0.00740741	Median confidence	Others	High-quality	High-quality	99.48	0	Bacteria	N	N	Y
H54_NODE_57	TGS	Viruses	Uroviricota	Caudoviricetes	Unassigned	Unassigned	Lenusvirus	33796	VC_11139	uncertain_temperate	Normal	Partially	≥2 Software	0.00740741	High confidence	Others	Medium-quality	Genome-fragment	86.57	0	Bacteria	N	N	N
DC25_contig_183_pilon	TGS	Viruses	Uroviricota	Caudoviricetes	Unassigned	Unassigned	Fromanvirus	36075	VC_1114	uncertain_temperate	Normal	Novel	1 Software	0.0148148	Not Available	Circular	High-quality	High-quality	90.93	0	Bacteria	N	N	Y
DC25_contig-120_15	Both	Viruses	Uroviricota	Caudoviricetes	Unassigned	Unassigned	Fromanvirus	36194	VC_1114	uncertain_temperate	Normal	Novel	≥2 Software	0.0148148	Not Available	Circular	High-quality	High-quality	91.85	0	Bacteria	N	N	Y
H54_NODE_58	TGS	Viruses	Uroviricota	Caudoviricetes	Unassigned	Unassigned	Coopervirus	31738	VC_11140	temperate	Normal	Partially	≥2 Software	0.00740741	High confidence	Others	Medium-quality	Genome-fragment	79.27	0	Bacteria	N	N	N
H54_NODE_583	TGS	Viruses	Uroviricota	Caudoviricetes	Unassigned	Siphoviridae	Unassigned	5694	VC_11141	uncertain_virulent	Normal	Identical	≥2 Software	0.00740741	Median confidence	Others	Low-quality	Genome-fragment	25.46	0	Bacteria	N	N	N
H54_NODE_59	TGS	Unassigned	Unassigned	Unassigned	Unassigned	Unassigned	Unassigned	30863	VC_11142	uncertain_virulent	Normal	Partially	1 Software	0.00740741	High confidence	Others	High-quality	High-quality	97.75	0	Unknown	N	N	Y
H54_NODE_591	TGS	Viruses	Uroviricota	Caudoviricetes	Unassigned	Unassigned	Audreyjarvisvirus	5631	VC_11143	uncertain_temperate	Normal	Identical	≥2 Software	0.125926	Not Available	Circular	Low-quality	Genome-fragment	15.1	0	Bacteria	N	N	N
H54_NODE_608	TGS	Viruses	Uroviricota	Caudoviricetes	Unassigned	Siphoviridae	Unassigned	5451	VC_11144	virulent	Normal	Identical	≥2 Software	0.0148148	Not Available	Circular	Low-quality	Genome-fragment	15.2	0	Bacteria	N	N	N
H54_NODE_626	TGS	Unassigned	Unassigned	Unassigned	Unassigned	Unassigned	Unassigned	5283	VC_11145	uncertain_temperate	Normal	Identical	≥2 Software	0.00740741	Not Available	Others	Low-quality	Genome-fragment	12.49	0	Unknown	N	N	N
H54_NODE_63	TGS	Viruses	Nucleocytoviricota	Pokkesviricetes	Chitovirales	Poxviridae	Betaentomopoxvirus	30503	VC_11146	temperate	Normal	Partially	≥2 Software	0.00740741	Median confidence	Others	Low-quality	Genome-fragment	42.15	0	Human virus	N	N	N
H54_NODE_65	TGS	Viruses	Uroviricota	Caudoviricetes	Unassigned	Unassigned	Pahexavirus	30434	VC_11148	uncertain_virulent	Normal	Identical	≥2 Software	0.00740741	Median confidence	Others	Low-quality	Genome-fragment	31.78	0	Bacteria	N	N	N
H54_NODE_656	TGS	Viruses	Uroviricota	Caudoviricetes	Unassigned	Unassigned	Obolenskvirus	5094	VC_11149	uncertain_temperate	Normal	Identical	≥2 Software	0.00740741	Not Available	Others	Low-quality	Genome-fragment	9.67	0	Bacteria	N	N	N
DC25_contig-120_1	NGS	Viruses	Nucleocytoviricota	Pokkesviricetes	Chitovirales	Poxviridae	Betaentomopoxvirus	151777	VC_1115	uncertain_temperate	Normal	Identical	≥2 Software	0.00740741	Median confidence	Others	High-quality	High-quality	97.01	0	Human virus	N	Y	N
DC25_NODE_2	TGS	Viruses	Nucleocytoviricota	Pokkesviricetes	Chitovirales	Poxviridae	Betaentomopoxvirus	152320	VC_1115	uncertain_temperate	Normal	Identical	≥2 Software	0.00740741	Median confidence	Circular	Complete	High-quality	100	0	Human virus	N	Y	N
H54_NODE_66	TGS	Viruses	Nucleocytoviricota	Megaviricetes	Imitervirales	Mimiviridae	Mimivirus	29820	VC_11150	temperate	Normal	Identical	≥2 Software	0.00740741	Not Available	Others	Medium-quality	Genome-fragment	75.7	0	Dietary/Environmental/Nonhuman Viruses	N	N	Y
H54_NODE_663	TGS	Viruses	Kitrinoviricota	Alsuviricetes	Tymovirales	Alphaflexiviridae	Allexivirus	5033	VC_11151	uncertain_virulent	Normal	Identical	≥2 Software	0.00740741	Median confidence	Others	Low-quality	Genome-fragment	12.55	0	Dietary/Environmental/Nonhuman Viruses	N	N	N
H54_NODE_79	TGS	Viruses	Nucleocytoviricota	Pokkesviricetes	Chitovirales	Poxviridae	Betaentomopoxvirus	25519	VC_11152	temperate	Normal	Novel	≥2 Software	0.0148148	Not Available	Others	Low-quality	Genome-fragment	18.56	0	Human virus	N	N	N
H54_NODE_81	TGS	Viruses	Nucleocytoviricota	Megaviricetes	Imitervirales	Mimiviridae	Mimivirus	25266	VC_11153	uncertain_temperate	Normal	Identical	≥2 Software	0.00740741	Median confidence	Others	Medium-quality	Genome-fragment	59.42	0	Dietary/Environmental/Nonhuman Viruses	N	N	Y
H54_NODE_86	TGS	Viruses	Uroviricota	Caudoviricetes	Unassigned	Unassigned	Wbetavirus	23031	VC_11154	temperate	Normal	Identical	≥2 Software	0.0148148	High confidence	Others	Medium-quality	Genome-fragment	66.06	0	Bacteria	N	N	Y
H54_opera_contig_159	TGS	Viruses	Uroviricota	Caudoviricetes	Unassigned	Straboviridae	Unassigned	10660	VC_11155	uncertain_temperate	Normal	Partially	≥2 Software	0.00740741	High confidence	Others	Low-quality	Genome-fragment	25.77	0	Bacteria	N	N	N
H54_opera_contig_170	TGS	Viruses	Uroviricota	Caudoviricetes	Unassigned	Demerecviridae	Cetovirus	10242	VC_11156	uncertain_temperate	Normal	Partially	≥2 Software	0.0148148	Median confidence	Others	Not-determined	Genome-fragment	NA	0	Bacteria	N	N	N
H54_opera_contig_186	TGS	Unassigned	Unassigned	Unassigned	Unassigned	Unassigned	Unassigned	9963	VC_11157	uncertain_temperate	Normal	Identical	≥2 Software	0.00740741	Not Available	Others	Low-quality	Genome-fragment	25.97	0	Unknown	N	N	N
H54_opera_contig_25	TGS	Viruses	Uroviricota	Caudoviricetes	Unassigned	Mesyanzhinovviridae	Unassigned	35952	VC_11158	uncertain_temperate	Normal	Partially	≥2 Software	0.00740741	Median confidence	Others	Medium-quality	Genome-fragment	52.47	0	Bacteria	N	N	N
H54_opera_contig_26	TGS	Viruses	Uroviricota	Caudoviricetes	Unassigned	Demerecviridae	Cetovirus	35448	VC_11159	uncertain_temperate	Normal	Identical	≥2 Software	0.00740741	Not Available	Others	High-quality	High-quality	96.98	0	Bacteria	N	N	N
DC25_contig-120_2	NGS	Viruses	Nucleocytoviricota	Megaviricetes	Imitervirales	Mimiviridae	Mimivirus	145716	VC_1116	uncertain_virulent	Normal	Novel	≥2 Software	0.00740741	Not Available	Circular	Complete	High-quality	100	0	Dietary/Environmental/Nonhuman Viruses	N	Y	N
DC25_NODE_3	TGS	Viruses	Nucleocytoviricota	Megaviricetes	Imitervirales	Mimiviridae	Mimivirus	145613	VC_1116	uncertain_virulent	Normal	Novel	≥2 Software	0.00740741	Not Available	Others	High-quality	High-quality	100	0	Dietary/Environmental/Nonhuman Viruses	N	Y	N
H54_opera_contig_345	TGS	Viruses	Uroviricota	Caudoviricetes	Unassigned	Unassigned	Sherbrookevirus	6671	VC_11161	uncertain_temperate	Normal	Novel	≥2 Software	0.00740741	Not Available	Others	Low-quality	Genome-fragment	15.53	0	Bacteria	N	N	N
H54_opera_contig_358	TGS	Viruses	Uroviricota	Caudoviricetes	Unassigned	Herelleviridae	Wphvirus	6442	VC_11162	uncertain_virulent	Normal	Identical	≥2 Software	0.0296296	Not Available	Others	Low-quality	Genome-fragment	4.84	0	Bacteria	N	N	N
H54_opera_contig_44	TGS	Viruses	Nucleocytoviricota	Pokkesviricetes	Chitovirales	Poxviridae	Betaentomopoxvirus	27584	VC_11165	temperate	Normal	Partially	≥2 Software	0.0296296	Not Available	Others	Low-quality	Genome-fragment	38.05	0	Human virus	N	N	N
H54_opera_contig_45	TGS	Unassigned	Unassigned	Unassigned	Unassigned	Unassigned	Unassigned	26491	VC_11166	uncertain_temperate	Normal	Novel	≥2 Software	0.00740741	Not Available	Others	Low-quality	Genome-fragment	28.96	0	Unknown	N	N	N
H54_opera_contig_758	TGS	Unassigned	Unassigned	Unassigned	Unassigned	Unassigned	Unassigned	7386	VC_11167	uncertain_temperate	Normal	Identical	≥2 Software	0.00740741	Not Available	Circular	Low-quality	Genome-fragment	19.56	0	Unknown	N	N	N
H55_contig-120_0	NGS	Viruses	Nucleocytoviricota	Megaviricetes	Imitervirales	Mimiviridae	Mimivirus	219886	VC_11169	uncertain_temperate	Normal	Partially	≥2 Software	0.00740741	High confidence	Circular	Complete	High-quality	100	0	Dietary/Environmental/Nonhuman Viruses	N	Y	N
H55_contig-120_110	NGS	Viruses	Uroviricota	Caudoviricetes	Unassigned	Kyanoviridae	Unassigned	43238	VC_11170	uncertain_virulent	Normal	Novel	≥2 Software	0.125926	Not Available	Circular	Complete	High-quality	100	0	Bacteria	N	Y	N
H55_contig-120_1108	NGS	Unassigned	Unassigned	Unassigned	Unassigned	Unassigned	Unassigned	7791	VC_11171	temperate	Normal	Novel	≥2 Software	0.0148148	Not Available	Others	Low-quality	Genome-fragment	18.23	0	Unknown	N	N	Y
H55_contig-120_111	NGS	Viruses	Uroviricota	Caudoviricetes	Unassigned	Straboviridae	Unassigned	43104	VC_11172	uncertain_temperate	Normal	Partially	1 Software	0.00740741	Median confidence	Others	High-quality	High-quality	100	0	Bacteria	N	N	N
H55_contig-120_115	NGS	Viruses	Nucleocytoviricota	Megaviricetes	Imitervirales	Mimiviridae	Mimivirus	42091	VC_11173	temperate	Normal	Identical	1 Software	0.0148148	Not Available	Others	High-quality	High-quality	95.83	0	Dietary/Environmental/Nonhuman Viruses	N	N	N
H55_contig-120_1168	NGS	Unassigned	Unassigned	Unassigned	Unassigned	Unassigned	Unassigned	7292	VC_11174	uncertain_temperate	Normal	Novel	≥2 Software	0.0518519	Not Available	Others	Low-quality	Genome-fragment	15.55	0	Unknown	N	N	Y
H55_contig-120_1233	NGS	Unassigned	Unassigned	Unassigned	Unassigned	Unassigned	Unassigned	6873	VC_11177	temperate	Normal	Novel	≥2 Software	0.00740741	Not Available	Circular	Low-quality	Genome-fragment	17.19	0	Unknown	N	N	N
H55_contig-120_125	NGS	Viruses	Uroviricota	Caudoviricetes	Unassigned	Drexlerviridae	Unassigned	41040	VC_11178	uncertain_temperate	Normal	Novel	1 Software	0.00740741	Median confidence	Others	High-quality	High-quality	93.93	0	Bacteria	N	N	Y
H55_contig-120_1278	NGS	Viruses	Nucleocytoviricota	Pokkesviricetes	Chitovirales	Poxviridae	Betaentomopoxvirus	6605	VC_11179	uncertain_temperate	Normal	Novel	≥2 Software	0.00740741	Median confidence	Others	Low-quality	Genome-fragment	9.34	0	Human virus	N	N	N
DC25_contig_161_pilon	TGS	Viruses	Nucleocytoviricota	Megaviricetes	Algavirales	Phycodnaviridae	Chlorovirus	47006	VC_1118	uncertain_temperate	Normal	Partially	≥2 Software	0.0148148	Median confidence	Others	High-quality	High-quality	100	0	Dietary/Environmental/Nonhuman Viruses	N	N	N
DC26_contig_977_pilon	TGS	Viruses	Nucleocytoviricota	Megaviricetes	Algavirales	Phycodnaviridae	Chlorovirus	45149	VC_1118	uncertain_temperate	Normal	Partially	≥2 Software	0.0148148	Median confidence	Others	High-quality	High-quality	100	0	Dietary/Environmental/Nonhuman Viruses	N	N	N
H55_contig-120_1299	NGS	Unassigned	Unassigned	Unassigned	Unassigned	Unassigned	Unassigned	6472	VC_11180	uncertain_temperate	Normal	Novel	≥2 Software	0.0444444	Not Available	Others	Low-quality	Genome-fragment	13.82	0	Unknown	N	N	N
H55_contig-120_1326	NGS	Viruses	Preplasmiviricota	Tectiliviricetes	Rowavirales	Adenoviridae	Aviadenovirus	6293	VC_11181	virulent	Normal	Novel	≥2 Software	0.00740741	High confidence	Circular	Complete	High-quality	100	0	Human virus	N	N	N
H55_contig-120_1382	NGS	Viruses	Uroviricota	Caudoviricetes	Unassigned	Unassigned	Uetakevirus	6034	VC_11182	temperate	Normal	Identical	≥2 Software	0.0148148	Not Available	Others	Low-quality	Genome-fragment	15.01	0	Bacteria	N	N	N
H55_contig-120_139	NGS	Viruses	Nucleocytoviricota	Megaviricetes	Imitervirales	Mimiviridae	Mimivirus	38716	VC_11183	uncertain_temperate	Normal	Identical	1 Software	0.0148148	Median confidence	Others	High-quality	High-quality	95.5	0	Dietary/Environmental/Nonhuman Viruses	N	N	N
H55_contig-120_141	NGS	Viruses	Uroviricota	Caudoviricetes	Unassigned	Straboviridae	Unassigned	38499	VC_11184	temperate	Normal	Novel	≥2 Software	0.00740741	High confidence	Circular	Complete	High-quality	100	0	Bacteria	N	N	N
H55_contig-120_143	NGS	Viruses	Uroviricota	Caudoviricetes	Unassigned	Unassigned	Phietavirus	38333	VC_11185	uncertain_temperate	Normal	Novel	≥2 Software	0.00740741	Median confidence	Circular	Complete	High-quality	100	0	Bacteria	N	N	Y
H55_contig-120_1438	NGS	Viruses	Uroviricota	Caudoviricetes	Unassigned	Siphoviridae	Unassigned	5788	VC_11186	temperate	Normal	Novel	≥2 Software	0.037037	Not Available	Circular	Low-quality	Genome-fragment	13.46	0	Bacteria	N	N	N
H55_contig-120_144	NGS	Viruses	Uroviricota	Caudoviricetes	Unassigned	Unassigned	Vedamuthuvirus	38143	VC_11187	uncertain_temperate	Normal	Partially	≥2 Software	0.00740741	High confidence	Circular	High-quality	High-quality	96.52	0	Bacteria	N	N	Y
H55_contig-120_145	NGS	Viruses	Uroviricota	Caudoviricetes	Unassigned	Unassigned	Moineauvirus	38057	VC_11188	uncertain_temperate	Normal	Partially	≥2 Software	0.00740741	High confidence	Others	High-quality	High-quality	95.29	0	Bacteria	N	N	N
H55_contig-120_1483	NGS	Viruses	Uroviricota	Caudoviricetes	Unassigned	Unassigned	Muminvirus	5610	VC_11189	temperate	Normal	Identical	≥2 Software	0.00740741	Not Available	Others	Low-quality	Genome-fragment	8.52	0	Bacteria	N	N	N
DC25_contig_185_pilon	TGS	Viruses	Uroviricota	Caudoviricetes	Unassigned	Straboviridae	Unassigned	44519	VC_1119	uncertain_temperate	Normal	Identical	1 Software	0.00740741	Median confidence	Others	High-quality	High-quality	100	0	Bacteria	N	N	Y
DC25_NODE_19	TGS	Viruses	Uroviricota	Caudoviricetes	Unassigned	Straboviridae	Unassigned	40574	VC_1119	uncertain_temperate	Normal	Identical	1 Software	0.00740741	High confidence	Others	High-quality	High-quality	93.04	0	Bacteria	N	N	Y
H55_contig-120_1504	NGS	Unassigned	Unassigned	Unassigned	Unassigned	Unassigned	Unassigned	5547	VC_11190	uncertain_temperate	Normal	Partially	≥2 Software	0.0148148	Not Available	Others	Low-quality	Genome-fragment	9.01	0	Unknown	N	N	N
H55_contig-120_157	NGS	Viruses	Uroviricota	Caudoviricetes	Unassigned	Autographiviridae	Berlinvirus	36177	VC_11191	temperate	Normal	Novel	≥2 Software	0.0296296	Median confidence	Others	Medium-quality	Genome-fragment	89.64	0	Bacteria	N	N	Y
H55_contig-120_162	NGS	Viruses	Uroviricota	Caudoviricetes	Unassigned	Unassigned	Lubbockvirus	35748	VC_11192	uncertain_temperate	Normal	Novel	≥2 Software	0.0148148	Median confidence	Circular	Complete	High-quality	100	0	Bacteria	N	N	N
H55_contig-120_165	NGS	Viruses	Nucleocytoviricota	Pokkesviricetes	Chitovirales	Poxviridae	Betaentomopoxvirus	35433	VC_11193	temperate	Normal	Novel	≥2 Software	0.00740741	Not Available	Circular	Complete	High-quality	100	0	Human virus	N	Y	N
H55_contig-120_179	NGS	Viruses	Uroviricota	Caudoviricetes	Unassigned	Straboviridae	Unassigned	34025	VC_11195	uncertain_temperate	Normal	Identical	≥2 Software	0.0222222	High confidence	Circular	Complete	High-quality	100	0	Bacteria	N	N	Y
H55_contig-120_193	NGS	Unassigned	Unassigned	Unassigned	Unassigned	Unassigned	Unassigned	32529	VC_11197	uncertain_temperate	Normal	Identical	≥2 Software	0.0296296	Not Available	Others	Medium-quality	Genome-fragment	82.98	0	Unknown	N	Y	N
H55_contig-120_2	NGS	Viruses	Uroviricota	Caudoviricetes	Unassigned	Unassigned	Machinavirus	145010	VC_11198	uncertain_virulent	Normal	Identical	≥2 Software	0.0296296	Not Available	Circular	Complete	High-quality	100	0	Bacteria	N	Y	N
H55_contig-120_208	NGS	Unassigned	Unassigned	Unassigned	Unassigned	Unassigned	Unassigned	30621	VC_11199	uncertain_temperate	Normal	Partially	≥2 Software	0.0148148	High confidence	Others	Low-quality	Genome-fragment	43.54	0	Unknown	N	N	N
DC15_contig-120_17	NGS	Viruses	Uroviricota	Caudoviricetes	Unassigned	Straboviridae	Unassigned	39483	VC_112	uncertain_virulent	Normal	Novel	≥2 Software	0.0222222	Not Available	Circular	Complete	High-quality	100	0	Bacteria	N	N	Y
SK20_contig_1846_pilon	TGS	Viruses	Uroviricota	Caudoviricetes	Unassigned	Peduoviridae	Unassigned	39374	VC_112	uncertain_virulent	Normal	Novel	1 Software	0.0222222	Not Available	Others	High-quality	High-quality	100	0	Bacteria	N	N	Y
SK20_contig-120_55	NGS	Viruses	Uroviricota	Caudoviricetes	Unassigned	Peduoviridae	Unassigned	39493	VC_112	uncertain_virulent	Normal	Novel	≥2 Software	0.0222222	Median confidence	Circular	Complete	High-quality	100	0	Bacteria	N	N	Y
SK20_NODE_81	TGS	Viruses	Uroviricota	Caudoviricetes	Unassigned	Peduoviridae	Unassigned	39429	VC_112	uncertain_temperate	Normal	Partially	≥2 Software	0.0222222	Not Available	Circular	Complete	High-quality	100	0	Bacteria	N	N	Y
SK20_opera_contig_74	TGS	Viruses	Uroviricota	Caudoviricetes	Unassigned	Peduoviridae	Unassigned	38504	VC_112	uncertain_temperate	Normal	Novel	1 Software	0.0222222	Not Available	Others	High-quality	High-quality	100	0	Bacteria	N	N	Y
H55_contig-120_213	NGS	Viruses	Nucleocytoviricota	Megaviricetes	Imitervirales	Mimiviridae	Mimivirus	30278	VC_11200	uncertain_temperate	Normal	Identical	1 Software	0.0814815	Not Available	Others	High-quality	High-quality	90.02	0	Dietary/Environmental/Nonhuman Viruses	N	N	Y
H55_contig-120_232	NGS	Viruses	Uroviricota	Caudoviricetes	Unassigned	Unassigned	Kenoshavirus	28460	VC_11201	uncertain_virulent	Normal	Identical	≥2 Software	0.00740741	Not Available	Others	Low-quality	Genome-fragment	47.66	0	Bacteria	N	N	N
H55_contig-120_308	NGS	Viruses	Uroviricota	Caudoviricetes	Unassigned	Unassigned	Brussowvirus	24635	VC_11202	temperate	Normal	Novel	≥2 Software	0.0222222	High confidence	Others	Medium-quality	Genome-fragment	58.36	0	Bacteria	N	N	Y
H55_contig-120_336	NGS	Viruses	Uroviricota	Caudoviricetes	Unassigned	Unassigned	Fromanvirus	22928	VC_11204	uncertain_temperate	Normal	Identical	≥2 Software	0.0444444	Not Available	Others	Medium-quality	Genome-fragment	56.14	0	Bacteria	N	N	N
H55_contig-120_340	NGS	Viruses	Uroviricota	Caudoviricetes	Unassigned	Vilmaviridae	Unassigned	22733	VC_11205	uncertain_temperate	Normal	Novel	≥2 Software	0.00740741	Not Available	Others	Medium-quality	Genome-fragment	65.75	0	Bacteria	N	N	Y
H55_contig-120_347	NGS	Viruses	Uroviricota	Caudoviricetes	Unassigned	Unassigned	Lederbergvirus	22422	VC_11206	uncertain_temperate	Normal	Novel	≥2 Software	0.0444444	Median confidence	Others	Low-quality	Genome-fragment	47.82	0	Bacteria	N	N	N
H55_contig-120_351	NGS	Viruses	Uroviricota	Caudoviricetes	Unassigned	Salasmaviridae	Unassigned	22181	VC_11207	temperate	Normal	Novel	≥2 Software	0.0222222	Not Available	Others	Medium-quality	Genome-fragment	57.21	0	Bacteria	N	N	N
H55_contig-120_358	NGS	Unassigned	Unassigned	Unassigned	Unassigned	Unassigned	Unassigned	21789	VC_11208	uncertain_virulent	Normal	Identical	≥2 Software	0.0148148	Median confidence	Others	Medium-quality	Genome-fragment	59.38	0	Unknown	N	N	Y
H55_contig-120_370	NGS	Unassigned	Unassigned	Unassigned	Unassigned	Unassigned	Unassigned	21136	VC_11209	uncertain_temperate	Normal	Identical	≥2 Software	0.00740741	Median confidence	Others	Low-quality	Genome-fragment	46.83	0	Unknown	N	N	Y
DC26_contig_1000_pilon	TGS	Viruses	Uroviricota	Caudoviricetes	Unassigned	Drexlerviridae	Unassigned	41112	VC_1121	uncertain_temperate	Normal	Identical	1 Software	0.00740741	Not Available	Circular	High-quality	High-quality	100	0	Bacteria	N	N	N
DC26_NODE_83	TGS	Viruses	Uroviricota	Caudoviricetes	Unassigned	Casjensviridae	Unassigned	41016	VC_1121	uncertain_temperate	Normal	Identical	≥2 Software	0.00740741	Not Available	Others	High-quality	High-quality	100	0	Bacteria	N	N	N
H55_contig-120_391	NGS	Viruses	Uroviricota	Caudoviricetes	Unassigned	Unassigned	Timquatrovirus	20220	VC_11210	uncertain_temperate	Normal	Identical	≥2 Software	0.00740741	Median confidence	Others	Medium-quality	Genome-fragment	54.18	0	Bacteria	N	N	N
H55_contig-120_4	NGS	Viruses	Uroviricota	Caudoviricetes	Unassigned	Ackermannviridae	Unassigned	140253	VC_11211	uncertain_temperate	Normal	Identical	≥2 Software	0.0148148	Not Available	Circular	Complete	High-quality	100	0	Bacteria	N	Y	N
H55_contig-120_419	Both	Viruses	Nucleocytoviricota	Megaviricetes	Imitervirales	Mimiviridae	Mimivirus	19237	VC_11212	uncertain_temperate	Normal	Novel	≥2 Software	0.037037	Not Available	Others	Low-quality	Genome-fragment	13.53	0	Dietary/Environmental/Nonhuman Viruses	N	N	N
H55_contig-120_496	NGS	Viruses	Uroviricota	Caudoviricetes	Unassigned	Herelleviridae	Kayvirus	16868	VC_11213	uncertain_temperate	Normal	Novel	≥2 Software	0.00740741	Not Available	Others	Low-quality	Genome-fragment	11.07	0	Bacteria	N	N	N
H55_contig-120_520	NGS	Viruses	Uroviricota	Caudoviricetes	Unassigned	Straboviridae	Lazarusvirus	16299	VC_11214	uncertain_virulent	Normal	Partially	≥2 Software	0.00740741	Not Available	Circular	Medium-quality	Genome-fragment	71.3	0	Bacteria	N	N	N
H55_contig-120_580	NGS	Viruses	Nucleocytoviricota	Megaviricetes	Imitervirales	Mimiviridae	Mimivirus	14926	VC_11215	uncertain_temperate	Normal	Novel	≥2 Software	0.00740741	Not Available	Others	Medium-quality	Genome-fragment	79.58	0	Dietary/Environmental/Nonhuman Viruses	N	N	N
H55_contig-120_59	NGS	Viruses	Uroviricota	Caudoviricetes	Unassigned	Straboviridae	Tequatrovirus	55116	VC_11216	uncertain_temperate	Normal	Partially	≥2 Software	0.0148148	Not Available	Others	Medium-quality	Genome-fragment	71.43	0	Bacteria	N	N	N
H55_contig-120_746	NGS	Viruses	Uroviricota	Caudoviricetes	Unassigned	Casjensviridae	Unassigned	11610	VC_11217	uncertain_temperate	Normal	Partially	≥2 Software	0.00740741	Not Available	Others	Low-quality	Genome-fragment	7.7	0	Bacteria	N	N	N
H55_contig-120_860	NGS	Viruses	Nucleocytoviricota	Megaviricetes	Pimascovirales	Marseilleviridae	Marseillevirus	10182	VC_11218	uncertain_temperate	Normal	Novel	≥2 Software	0.00740741	Not Available	Others	Low-quality	Genome-fragment	28.97	0	Human virus	Y	N	N
H55_contig-120_891	NGS	Viruses	Nucleocytoviricota	Pokkesviricetes	Chitovirales	Poxviridae	Betaentomopoxvirus	9769	VC_11219	temperate	Normal	Novel	≥2 Software	0.0222222	Not Available	Others	Not-determined	Genome-fragment	NA	0	Human virus	N	N	N
DC26_contig_1009_pilon	TGS	Viruses	Uroviricota	Caudoviricetes	Unassigned	Straboviridae	Unassigned	40291	VC_1122	uncertain_temperate	Normal	Identical	≥2 Software	0.037037	Not Available	Others	High-quality	High-quality	99.68	0	Bacteria	N	N	Y
DC26_opera_contig_54	TGS	Viruses	Uroviricota	Caudoviricetes	Unassigned	Mesyanzhinovviridae	Unassigned	38548	VC_1122	uncertain_temperate	Normal	Identical	≥2 Software	0.037037	Median confidence	Others	High-quality	High-quality	95.34	0	Bacteria	N	N	Y
H55_contig-120_91	NGS	Viruses	Nucleocytoviricota	Pokkesviricetes	Chitovirales	Poxviridae	Betaentomopoxvirus	46119	VC_11220	uncertain_temperate	Normal	Identical	≥2 Software	0.0148148	High confidence	Others	Low-quality	Genome-fragment	44.03	0	Human virus	N	Y	N
H55_contig-120_959	NGS	Viruses	Nucleocytoviricota	Pokkesviricetes	Chitovirales	Poxviridae	Betaentomopoxvirus	9150	VC_11221	uncertain_temperate	Normal	Identical	≥2 Software	0.0222222	Not Available	Others	Low-quality	Genome-fragment	12.71	0	Human virus	N	N	N
H55_contig-120_96	NGS	Viruses	Uroviricota	Caudoviricetes	Unassigned	Peduoviridae	Unassigned	45801	VC_11222	virulent	Normal	Identical	≥2 Software	0.00740741	Median confidence	Circular	Complete	High-quality	100	0	Bacteria	N	Y	N
H55_contig-120_97	NGS	Viruses	Unassigned	Naldaviricetes	Lefavirales	Baculoviridae	Alphabaculovirus	45675	VC_11223	uncertain_temperate	Normal	Identical	1 Software	0.00740741	High confidence	Others	High-quality	High-quality	100	0	Dietary/Environmental/Nonhuman Viruses	Y	N	Y
H55_contig-120_982	NGS	Viruses	Nucleocytoviricota	Pokkesviricetes	Chitovirales	Poxviridae	Betaentomopoxvirus	8889	VC_11224	uncertain_temperate	Normal	Identical	≥2 Software	0.037037	Not Available	Others	Low-quality	Genome-fragment	22.05	0	Human virus	N	N	N
H56_contig-120_100	NGS	Unassigned	Unassigned	Unassigned	Unassigned	Unassigned	Unassigned	21952	VC_11225	uncertain_temperate	Normal	Partially	≥2 Software	0.0148148	Not Available	Others	Medium-quality	Genome-fragment	56.95	0	Unknown	N	N	Y
H56_contig-120_103	NGS	Viruses	Nucleocytoviricota	Pokkesviricetes	Chitovirales	Poxviridae	Betaentomopoxvirus	21713	VC_11226	uncertain_temperate	Normal	Identical	≥2 Software	0.00740741	Not Available	Others	Low-quality	Genome-fragment	48.1	0	Human virus	N	N	Y
H56_contig-120_109	NGS	Viruses	Uroviricota	Caudoviricetes	Unassigned	Mesyanzhinovviridae	Unassigned	20487	VC_11227	uncertain_temperate	Normal	Identical	≥2 Software	0.00740741	Not Available	Others	Low-quality	Genome-fragment	44.73	0	Bacteria	Y	N	N
H56_contig-120_114	NGS	Viruses	Uroviricota	Caudoviricetes	Unassigned	Unassigned	Phietavirus	20008	VC_11228	temperate	Normal	Partially	≥2 Software	0.00740741	Median confidence	Others	Low-quality	Genome-fragment	44.33	0	Bacteria	N	N	N
DC26_contig_1011_pilon	TGS	Viruses	Uroviricota	Caudoviricetes	Unassigned	Unassigned	Cequinquevirus	41587	VC_1123	uncertain_temperate	Normal	Identical	1 Software	0.0148148	Median confidence	Others	High-quality	High-quality	96.41	0	Bacteria	N	N	Y
DC26_NODE_81	TGS	Viruses	Uroviricota	Caudoviricetes	Unassigned	Unassigned	Cequinquevirus	41642	VC_1123	uncertain_temperate	Normal	Identical	≥2 Software	0.0148148	Median confidence	Circular	Complete	High-quality	100	0	Bacteria	N	N	Y
H56_contig-120_118	NGS	Viruses	Uroviricota	Caudoviricetes	Unassigned	Unassigned	Kafunavirus	19734	VC_11230	uncertain_temperate	Normal	Partially	≥2 Software	0.00740741	Median confidence	Others	Low-quality	Genome-fragment	25.65	0	Bacteria	N	N	N
H56_contig-120_119	NGS	Unassigned	Unassigned	Unassigned	Unassigned	Unassigned	Unassigned	19671	VC_11231	temperate	Normal	Novel	≥2 Software	0.0148148	Not Available	Others	Low-quality	Genome-fragment	24.47	0	Unknown	N	N	N
H56_contig-120_12	NGS	Viruses	Unassigned	Naldaviricetes	Lefavirales	Baculoviridae	Alphabaculovirus	50524	VC_11232	uncertain_virulent	Normal	Novel	≥2 Software	0.00740741	Median confidence	Others	Medium-quality	Genome-fragment	79.26	0	Dietary/Environmental/Nonhuman Viruses	N	Y	N
H56_contig-120_126	NGS	Viruses	Uroviricota	Caudoviricetes	Unassigned	Peduoviridae	Unassigned	18776	VC_11233	uncertain_temperate	Normal	Novel	≥2 Software	0.0148148	High confidence	Others	Low-quality	Genome-fragment	40.19	0	Bacteria	N	N	N
H56_contig-120_132	NGS	Unassigned	Unassigned	Unassigned	Unassigned	Unassigned	Unassigned	18483	VC_11234	uncertain_temperate	Normal	Partially	≥2 Software	0.0148148	High confidence	Others	Medium-quality	Genome-fragment	50.28	0	Unknown	Y	N	N
H56_contig-120_139	NGS	Viruses	Uroviricota	Caudoviricetes	Unassigned	Salasmaviridae	Unassigned	18013	VC_11235	temperate	Normal	Novel	≥2 Software	0.0592593	Not Available	Others	Low-quality	Genome-fragment	41.12	0	Bacteria	N	N	N
H56_contig-120_14	NGS	Viruses	Uroviricota	Caudoviricetes	Unassigned	Casjensviridae	Unassigned	49637	VC_11236	temperate	Normal	Novel	≥2 Software	0.0148148	Median confidence	Others	Complete	High-quality	100	0	Bacteria	N	N	N
H56_contig-120_142	NGS	Unassigned	Unassigned	Unassigned	Unassigned	Unassigned	Unassigned	17745	VC_11237	uncertain_temperate	Normal	Identical	≥2 Software	0.0148148	Median confidence	Others	Low-quality	Genome-fragment	22.08	0	Unknown	N	N	N
H56_contig-120_143	NGS	Viruses	Uroviricota	Caudoviricetes	Unassigned	Unassigned	Seuratvirus	17602	VC_11238	uncertain_virulent	Normal	Partially	≥2 Software	0.00740741	Not Available	Others	Low-quality	Genome-fragment	30.82	0	Bacteria	N	N	N
H56_contig-120_144	NGS	Unassigned	Unassigned	Unassigned	Unassigned	Unassigned	Unassigned	17541	VC_11239	uncertain_virulent	Normal	Novel	≥2 Software	0.00740741	Not Available	Others	Low-quality	Genome-fragment	16.79	36.77	Unknown	N	N	N
DC26_contig_1012_pilon	TGS	Viruses	Uroviricota	Caudoviricetes	Unassigned	Herelleviridae	Unassigned	40838	VC_1124	uncertain_temperate	Normal	Partially	1 Software	0.00740741	Not Available	Others	High-quality	High-quality	99.34	0	Bacteria	N	N	Y
DC26_NODE_87	TGS	Viruses	Uroviricota	Caudoviricetes	Unassigned	Ackermannviridae	Unassigned	40891	VC_1124	uncertain_temperate	Normal	Partially	≥2 Software	0.00740741	Median confidence	Circular	Complete	High-quality	100	0	Bacteria	N	N	Y
H56_contig-120_148	NGS	Viruses	Uroviricota	Caudoviricetes	Unassigned	Siphoviridae	Unassigned	17048	VC_11240	uncertain_temperate	Normal	Partially	≥2 Software	0.00740741	Not Available	Others	Low-quality	Genome-fragment	9.97	0	Bacteria	N	N	N
H56_contig-120_15	NGS	Unassigned	Unassigned	Unassigned	Unassigned	Unassigned	Unassigned	46631	VC_11241	uncertain_temperate	Normal	Identical	1 Software	0.0518519	Not Available	Others	High-quality	High-quality	100	0	Unknown	N	N	N
H56_contig-120_152	NGS	Unassigned	Unassigned	Unassigned	Unassigned	Unassigned	Unassigned	16938	VC_11242	uncertain_temperate	Normal	Partially	≥2 Software	0.00740741	Not Available	Others	Low-quality	Genome-fragment	43.39	0	Unknown	Y	N	N
H56_contig-120_16	NGS	Viruses	Nucleocytoviricota	Megaviricetes	Imitervirales	Mimiviridae	Mimivirus	46142	VC_11243	uncertain_temperate	Normal	Novel	≥2 Software	0.0222222	Median confidence	Circular	Complete	High-quality	100	0	Dietary/Environmental/Nonhuman Viruses	N	N	N
H56_contig-120_160	NGS	Viruses	Uroviricota	Caudoviricetes	Unassigned	Herelleviridae	Bastillevirus	16617	VC_11244	uncertain_temperate	Normal	Partially	≥2 Software	0.0148148	Not Available	Others	Low-quality	Genome-fragment	19.5	0	Bacteria	Y	N	N
H56_contig-120_161	NGS	Viruses	Uroviricota	Caudoviricetes	Unassigned	Salasmaviridae	Unassigned	16417	VC_11245	uncertain_temperate	Normal	Novel	≥2 Software	0.00740741	High confidence	Others	Medium-quality	Genome-fragment	86.7	0	Bacteria	N	N	N
H56_contig-120_163	NGS	Viruses	Uroviricota	Caudoviricetes	Unassigned	Unassigned	Moineauvirus	16267	VC_11246	temperate	Normal	Novel	≥2 Software	0.00740741	Not Available	Others	Low-quality	Genome-fragment	32.47	0	Bacteria	N	N	N
H56_contig-120_165	NGS	Viruses	Uroviricota	Caudoviricetes	Unassigned	Casjensviridae	Unassigned	16007	VC_11247	uncertain_virulent	Normal	Novel	≥2 Software	0.00740741	Not Available	Others	Medium-quality	Genome-fragment	84.62	0	Bacteria	N	N	N
H56_contig-120_168	NGS	Viruses	Uroviricota	Caudoviricetes	Unassigned	Unassigned	Lederbergvirus	15866	VC_11248	uncertain_temperate	Normal	Novel	≥2 Software	0.00740741	High confidence	Others	Low-quality	Genome-fragment	33.06	0	Bacteria	N	N	N
H56_contig-120_170	NGS	Unassigned	Unassigned	Unassigned	Unassigned	Unassigned	Unassigned	15644	VC_11249	uncertain_virulent	Normal	Novel	≥2 Software	0.00740741	Median confidence	Others	Low-quality	Genome-fragment	23.59	0	Unknown	N	N	N
DC26_contig_1014_pilon	Both	Viruses	Uroviricota	Caudoviricetes	Unassigned	Unassigned	Vividuovirus	18170	VC_1125	uncertain_temperate	Normal	Identical	≥2 Software	0.0296296	High confidence	Circular	High-quality	High-quality	100	0	Bacteria	N	N	N
NCF044_NODE_334	TGS	Viruses	Uroviricota	Caudoviricetes	Unassigned	Straboviridae	Unassigned	18189	VC_1125	uncertain_temperate	Normal	Identical	≥2 Software	0.0444444	High confidence	Others	High-quality	High-quality	99.93	0	Bacteria	N	N	N
H56_contig-120_172	NGS	Viruses	Nucleocytoviricota	Pokkesviricetes	Chitovirales	Poxviridae	Betaentomopoxvirus	15627	VC_11250	uncertain_virulent	Normal	Novel	≥2 Software	0.00740741	Median confidence	Others	Low-quality	Genome-fragment	25.55	0	Human virus	N	N	N
H56_contig-120_177	NGS	Unassigned	Unassigned	Unassigned	Unassigned	Unassigned	Unassigned	15386	VC_11251	uncertain_virulent	Normal	Identical	≥2 Software	0.00740741	Median confidence	Others	Low-quality	Genome-fragment	38.49	0	Unknown	N	N	Y
H56_contig-120_178	NGS	Unassigned	Unassigned	Unassigned	Unassigned	Unassigned	Unassigned	15381	VC_11252	temperate	Normal	Identical	≥2 Software	0.0148148	Not Available	Others	Low-quality	Genome-fragment	33.92	0	Unknown	N	N	N
H56_contig-120_179	NGS	Viruses	Uroviricota	Caudoviricetes	Unassigned	Siphoviridae	Unassigned	15289	VC_11253	uncertain_virulent	Normal	Identical	≥2 Software	0.00740741	Not Available	Others	Low-quality	Genome-fragment	20.15	0	Bacteria	N	N	N
H56_contig-120_181	NGS	Viruses	Uroviricota	Caudoviricetes	Unassigned	Unassigned	Kenoshavirus	15138	VC_11254	uncertain_virulent	Normal	Novel	≥2 Software	0.00740741	Not Available	Others	Low-quality	Genome-fragment	25.81	0	Bacteria	N	N	N
H56_contig-120_182	NGS	Unassigned	Unassigned	Unassigned	Unassigned	Unassigned	Unassigned	15114	VC_11255	uncertain_temperate	Normal	Novel	≥2 Software	0.00740741	Median confidence	Others	Low-quality	Genome-fragment	32.42	0	Unknown	N	N	N
H56_contig-120_184	NGS	Viruses	Uroviricota	Caudoviricetes	Unassigned	Unassigned	Uetakevirus	15018	VC_11256	uncertain_temperate	Normal	Identical	≥2 Software	0.00740741	High confidence	Others	Low-quality	Genome-fragment	35.6	0	Bacteria	N	N	N
H56_contig-120_185	NGS	Viruses	Uroviricota	Caudoviricetes	Unassigned	Casjensviridae	Unassigned	15017	VC_11257	uncertain_temperate	Normal	Identical	≥2 Software	0.00740741	Not Available	Others	Low-quality	Genome-fragment	35.97	0	Bacteria	N	N	N
H56_contig-120_187	NGS	Viruses	Uroviricota	Caudoviricetes	Unassigned	Unassigned	Cheoctovirus	14889	VC_11258	temperate	Normal	Novel	≥2 Software	0.00740741	Median confidence	Others	Low-quality	Genome-fragment	41.38	0	Bacteria	N	N	N
H56_contig-120_194	NGS	Viruses	Nucleocytoviricota	Pokkesviricetes	Chitovirales	Poxviridae	Avipoxvirus	14508	VC_11259	uncertain_temperate	Normal	Partially	≥2 Software	0.00740741	Not Available	Others	Low-quality	Genome-fragment	27.38	0	Human virus	N	N	N
DC26_contig_995_pilon	TGS	Viruses	Uroviricota	Caudoviricetes	Unassigned	Peduoviridae	Unassigned	43192	VC_1126	temperate	Normal	Novel	1 Software	0.00740741	Not Available	Others	High-quality	High-quality	100	0	Bacteria	N	N	N
DC26_contig-120_20	NGS	Viruses	Uroviricota	Caudoviricetes	Unassigned	Peduoviridae	Unassigned	47127	VC_1126	temperate	Normal	Partially	1 Software	0.00740741	Not Available	Others	High-quality	High-quality	100	0	Bacteria	N	N	N
H56_contig-120_2	NGS	Viruses	Unassigned	Naldaviricetes	Lefavirales	Baculoviridae	Alphabaculovirus	85202	VC_11260	uncertain_temperate	Normal	Partially	≥2 Software	0.00740741	Not Available	Others	Low-quality	Genome-fragment	47.22	0	Dietary/Environmental/Nonhuman Viruses	N	Y	N
H56_contig-120_203	NGS	Unassigned	Unassigned	Unassigned	Unassigned	Unassigned	Unassigned	14261	VC_11261	temperate	Normal	Novel	≥2 Software	0.00740741	Median confidence	Others	Low-quality	Genome-fragment	43.47	0	Unknown	N	N	N
H56_contig-120_207	NGS	Viruses	Nucleocytoviricota	Megaviricetes	Imitervirales	Mimiviridae	Mimivirus	14104	VC_11262	temperate	Normal	Novel	≥2 Software	0.00740741	Not Available	Others	Low-quality	Genome-fragment	17.97	0	Dietary/Environmental/Nonhuman Viruses	N	Y	N
H56_contig-120_216	NGS	Unassigned	Unassigned	Unassigned	Unassigned	Unassigned	Unassigned	13718	VC_11263	uncertain_temperate	Normal	Identical	≥2 Software	0.0148148	Not Available	Others	Low-quality	Genome-fragment	42.61	0	Unknown	N	N	N
H56_contig-120_22	NGS	Viruses	Uroviricota	Caudoviricetes	Unassigned	Unassigned	Fromanvirus	41109	VC_11265	uncertain_temperate	Normal	Novel	≥2 Software	0.0148148	Not Available	Circular	Complete	High-quality	100	0	Bacteria	N	N	Y
H56_contig-120_224	Both	Viruses	Uroviricota	Caudoviricetes	Unassigned	Unassigned	Lederbergvirus	13542	VC_11266	temperate	Normal	Identical	≥2 Software	0.0296296	Median confidence	Others	Low-quality	Genome-fragment	32.21	0	Bacteria	N	N	N
H56_contig-120_225	NGS	Unassigned	Unassigned	Unassigned	Unassigned	Unassigned	Unassigned	13489	VC_11267	uncertain_temperate	Normal	Partially	≥2 Software	0.00740741	Not Available	Others	Low-quality	Genome-fragment	34.07	0	Unknown	N	N	N
H56_contig-120_23	NGS	Unassigned	Unassigned	Unassigned	Unassigned	Unassigned	Unassigned	41017	VC_11268	uncertain_temperate	Normal	Novel	1 Software	0.00740741	High confidence	Others	High-quality	High-quality	99.88	0	Unknown	N	Y	Y
H56_contig-120_231	NGS	Viruses	Nucleocytoviricota	Pokkesviricetes	Chitovirales	Poxviridae	Betaentomopoxvirus	13271	VC_11269	uncertain_virulent	Normal	Novel	≥2 Software	0.0148148	Median confidence	Others	Low-quality	Genome-fragment	27.27	0	Human virus	N	Y	N
DC26_contig-120_323	NGS	Viruses	Uroviricota	Caudoviricetes	Unassigned	Drexlerviridae	Unassigned	10567	VC_1127	uncertain_temperate	Normal	Novel	≥2 Software	0.037037	Not Available	Circular	Complete	High-quality	100	0	Bacteria	N	N	N
DC26_NODE_648	TGS	Viruses	Uroviricota	Caudoviricetes	Unassigned	Casjensviridae	Unassigned	10503	VC_1127	uncertain_temperate	Normal	Novel	≥2 Software	0.037037	Not Available	Circular	Complete	High-quality	100	0	Bacteria	N	N	N
H56_contig-120_236	NGS	Unassigned	Unassigned	Unassigned	Unassigned	Unassigned	Unassigned	13125	VC_11270	uncertain_temperate	Normal	Novel	≥2 Software	0.00740741	Not Available	Others	Low-quality	Genome-fragment	31.66	0	Unknown	N	N	N
H56_contig-120_237	NGS	Unassigned	Unassigned	Unassigned	Unassigned	Unassigned	Unassigned	13122	VC_11271	uncertain_temperate	Normal	Novel	≥2 Software	0.00740741	Not Available	Others	Low-quality	Genome-fragment	32.67	0	Unknown	N	N	N
H56_contig-120_238	NGS	Viruses	Uroviricota	Caudoviricetes	Unassigned	Unassigned	Barbavirus	13056	VC_11272	uncertain_temperate	Normal	Partially	≥2 Software	0.00740741	Median confidence	Others	Low-quality	Genome-fragment	27.42	0	Bacteria	N	N	N
H56_contig-120_242	NGS	Viruses	Uroviricota	Caudoviricetes	Unassigned	Unassigned	Vieuvirus	13033	VC_11273	uncertain_temperate	Normal	Novel	≥2 Software	0.0148148	Median confidence	Others	Low-quality	Genome-fragment	26.09	0	Bacteria	N	N	N
H56_contig-120_243	NGS	Unassigned	Unassigned	Unassigned	Unassigned	Unassigned	Unassigned	13009	VC_11274	uncertain_temperate	Normal	Novel	≥2 Software	0.0148148	Median confidence	Others	Low-quality	Genome-fragment	28.93	0	Unknown	N	N	N
H56_contig-120_244	NGS	Viruses	Uroviricota	Caudoviricetes	Unassigned	Unassigned	Moineauvirus	12971	VC_11275	temperate	Normal	Identical	≥2 Software	0.00740741	Not Available	Others	Low-quality	Genome-fragment	23.49	0	Bacteria	N	N	N
H56_contig-120_246	NGS	Viruses	Uroviricota	Caudoviricetes	Unassigned	Siphoviridae	Unassigned	12943	VC_11276	uncertain_virulent	Normal	Novel	≥2 Software	0.0148148	Not Available	Others	Low-quality	Genome-fragment	20.46	0	Bacteria	N	N	N
H56_contig-120_247	NGS	Unassigned	Unassigned	Unassigned	Unassigned	Unassigned	Unassigned	12879	VC_11277	temperate	Normal	Identical	≥2 Software	0.0148148	Not Available	Others	Low-quality	Genome-fragment	16.61	0	Unknown	Y	N	N
H56_contig-120_249	NGS	Unassigned	Unassigned	Unassigned	Unassigned	Unassigned	Unassigned	12833	VC_11278	uncertain_temperate	Normal	Partially	≥2 Software	0.00740741	Not Available	Others	Low-quality	Genome-fragment	39.12	0	Unknown	N	N	N
H56_contig-120_257	NGS	Viruses	Uroviricota	Caudoviricetes	Unassigned	Unassigned	Lederbergvirus	12522	VC_11279	temperate	Normal	Novel	≥2 Software	0.00740741	High confidence	Others	Low-quality	Genome-fragment	26.26	0	Bacteria	N	Y	N
H56_contig-120_259	NGS	Viruses	Uroviricota	Caudoviricetes	Unassigned	Peduoviridae	Felsduovirus	12506	VC_11280	temperate	Normal	Identical	≥2 Software	0.00740741	Median confidence	Others	Low-quality	Genome-fragment	37.15	0	Bacteria	Y	N	N
H56_contig-120_26	NGS	Viruses	Uroviricota	Caudoviricetes	Unassigned	Drexlerviridae	Unassigned	38965	VC_11281	temperate	Normal	Novel	≥2 Software	0.0148148	Median confidence	Circular	High-quality	High-quality	90.15	0	Bacteria	N	N	N
H56_contig-120_266	NGS	Viruses	Nucleocytoviricota	Pokkesviricetes	Chitovirales	Poxviridae	Betaentomopoxvirus	12234	VC_11283	temperate	Normal	Novel	≥2 Software	0.00740741	Median confidence	Others	Low-quality	Genome-fragment	31.96	0	Human virus	N	N	N
H56_contig-120_27	NGS	Viruses	Uroviricota	Caudoviricetes	Unassigned	Salasmaviridae	Unassigned	38657	VC_11284	uncertain_temperate	Normal	Novel	≥2 Software	0.00740741	Median confidence	Circular	Complete	High-quality	100	7.18	Bacteria	N	N	Y
H56_contig-120_271	NGS	Unassigned	Unassigned	Unassigned	Unassigned	Unassigned	Unassigned	12130	VC_11285	uncertain_virulent	Normal	Partially	≥2 Software	0.00740741	Not Available	Others	Low-quality	Genome-fragment	29.1	0	Unknown	N	N	N
H56_contig-120_280	NGS	Unassigned	Unassigned	Unassigned	Unassigned	Unassigned	Unassigned	11867	VC_11286	temperate	Normal	Novel	≥2 Software	0.00740741	High confidence	Others	Low-quality	Genome-fragment	25.59	0	Unknown	N	N	N
H56_contig-120_281	NGS	Unassigned	Unassigned	Unassigned	Unassigned	Unassigned	Unassigned	11866	VC_11287	virulent	Normal	Novel	≥2 Software	0.00740741	Not Available	Others	Low-quality	Genome-fragment	19.08	0	Unknown	N	N	N
H56_contig-120_282	NGS	Viruses	Uroviricota	Caudoviricetes	Unassigned	Unassigned	Kenoshavirus	11732	VC_11288	uncertain_virulent	Normal	Novel	≥2 Software	0.00740741	Not Available	Others	Low-quality	Genome-fragment	19.45	0	Bacteria	N	N	N
H56_contig-120_29	NGS	Viruses	Uroviricota	Caudoviricetes	Unassigned	Drexlerviridae	Unassigned	38509	VC_11289	uncertain_temperate	Normal	Identical	≥2 Software	0.00740741	Not Available	Others	Low-quality	Genome-fragment	26.25	0	Bacteria	N	N	N
DC26_contig_783_pilon	TGS	Viruses	Uroviricota	Caudoviricetes	Unassigned	Straboviridae	Moonvirus	76758	VC_1129	uncertain_temperate	Normal	Partially	≥2 Software	0.00740741	High confidence	Circular	High-quality	High-quality	97.24	0	Bacteria	Y	N	N
DC26_contig-120_6	NGS	Viruses	Uroviricota	Caudoviricetes	Unassigned	Straboviridae	Moonvirus	76706	VC_1129	uncertain_temperate	Normal	Partially	≥2 Software	0.00740741	Median confidence	Circular	High-quality	High-quality	97.02	0	Bacteria	Y	N	N
H56_contig-120_291	NGS	Viruses	Uroviricota	Caudoviricetes	Unassigned	Drexlerviridae	Unassigned	11523	VC_11290	virulent	Normal	Novel	≥2 Software	0.0148148	Not Available	Others	Low-quality	Genome-fragment	24.87	0	Bacteria	N	N	N
H56_contig-120_293	NGS	Viruses	Uroviricota	Caudoviricetes	Unassigned	Unassigned	Yongloolinvirus	11519	VC_11291	uncertain_temperate	Normal	Novel	≥2 Software	0.00740741	Not Available	Others	Low-quality	Genome-fragment	25.2	0	Bacteria	N	N	N
H56_contig-120_299	NGS	Viruses	Uroviricota	Caudoviricetes	Unassigned	Unassigned	Wbetavirus	11314	VC_11293	uncertain_temperate	Normal	Identical	≥2 Software	0.00740741	Median confidence	Others	Low-quality	Genome-fragment	26.82	0	Bacteria	N	N	N
H56_contig-120_30	NGS	Viruses	Uroviricota	Caudoviricetes	Unassigned	Autographiviridae	Unassigned	38423	VC_11294	temperate	Normal	Novel	≥2 Software	0.00740741	Median confidence	Others	High-quality	High-quality	100	0	Bacteria	N	N	Y
H56_contig-120_302	NGS	Unassigned	Unassigned	Unassigned	Unassigned	Unassigned	Unassigned	11225	VC_11295	temperate	Normal	Novel	≥2 Software	0.00740741	High confidence	Others	Low-quality	Genome-fragment	22.44	0	Unknown	N	N	N
H56_contig-120_309	NGS	Viruses	Uroviricota	Caudoviricetes	Unassigned	Drexlerviridae	Rogunavirus	11110	VC_11296	temperate	Normal	Novel	≥2 Software	0.00740741	Median confidence	Others	Low-quality	Genome-fragment	12.43	0	Bacteria	N	N	N
H56_contig-120_31	NGS	Viruses	Uroviricota	Caudoviricetes	Unassigned	Mesyanzhinovviridae	Unassigned	37961	VC_11297	uncertain_virulent	Normal	Novel	≥2 Software	0.00740741	Not Available	Others	Medium-quality	Genome-fragment	76.34	0	Bacteria	N	Y	N
H56_contig-120_310	NGS	Unassigned	Unassigned	Unassigned	Unassigned	Unassigned	Unassigned	11080	VC_11298	uncertain_temperate	Normal	Identical	≥2 Software	0.0148148	Not Available	Others	Low-quality	Genome-fragment	6.7	0	Unknown	N	N	N
H56_contig-120_312	NGS	Unassigned	Unassigned	Unassigned	Unassigned	Unassigned	Unassigned	11054	VC_11299	uncertain_temperate	Normal	Partially	≥2 Software	0.00740741	Median confidence	Others	Low-quality	Genome-fragment	30.78	0	Unknown	N	N	N
DC16_contig_732_pilon	TGS	Unassigned	Unassigned	Unassigned	Unassigned	Unassigned	Unassigned	47759	VC_113	uncertain_temperate	Normal	Identical	≥2 Software	0.0222222	Not Available	Others	Medium-quality	Genome-fragment	72.96	0	Unknown	N	N	N
SK03_contig_278_pilon	TGS	Viruses	Uroviricota	Caudoviricetes	Unassigned	Salasmaviridae	Unassigned	65767	VC_113	uncertain_temperate	Normal	Identical	≥2 Software	0.037037	Not Available	Others	High-quality	High-quality	100	0	Bacteria	N	N	N
SK03_contig-120_2	NGS	Viruses	Uroviricota	Caudoviricetes	Unassigned	Straboviridae	Unassigned	65881	VC_113	uncertain_virulent	Normal	Identical	≥2 Software	0.037037	Median confidence	Circular	Complete	High-quality	100	0	Bacteria	N	N	N
SK03_opera_contig_3	TGS	Viruses	Nucleocytoviricota	Megaviricetes	Imitervirales	Mimiviridae	Mimivirus	65838	VC_113	uncertain_temperate	Normal	Partially	≥2 Software	0.0296296	Not Available	Others	Medium-quality	Genome-fragment	85.82	0	Dietary/Environmental/Nonhuman Viruses	N	N	N
SK54_contig_922_pilon	TGS	Unassigned	Unassigned	Unassigned	Unassigned	Unassigned	Unassigned	66287	VC_113	uncertain_virulent	Normal	Identical	≥2 Software	0.037037	Not Available	Others	High-quality	High-quality	100	0	Unknown	N	N	N
DC26_contig-120_72	NGS	Viruses	Uroviricota	Caudoviricetes	Unassigned	Mesyanzhinovviridae	Unassigned	31159	VC_1130	temperate	Normal	Novel	≥2 Software	0.0148148	Not Available	Circular	Complete	High-quality	100	0	Bacteria	Y	N	N
DC26_NODE_156	TGS	Viruses	Uroviricota	Caudoviricetes	Unassigned	Mesyanzhinovviridae	Unassigned	31135	VC_1130	temperate	Normal	Novel	≥2 Software	0.0148148	Not Available	Circular	Complete	High-quality	100	0	Bacteria	Y	N	N
H56_contig-120_315	NGS	Unassigned	Unassigned	Unassigned	Unassigned	Unassigned	Unassigned	11006	VC_11300	uncertain_virulent	Normal	Novel	≥2 Software	0.00740741	Median confidence	Others	Low-quality	Genome-fragment	25.86	0	Unknown	N	N	N
H56_contig-120_317	NGS	Unassigned	Unassigned	Unassigned	Unassigned	Unassigned	Unassigned	10941	VC_11301	uncertain_temperate	Normal	Novel	≥2 Software	0.00740741	Median confidence	Others	Low-quality	Genome-fragment	26.25	0	Unknown	N	N	N
H56_contig-120_32	NGS	Viruses	Nucleocytoviricota	Pokkesviricetes	Chitovirales	Poxviridae	Betaentomopoxvirus	37594	VC_11302	uncertain_virulent	Normal	Partially	≥2 Software	0.0148148	Median confidence	Others	Medium-quality	Genome-fragment	66.74	0	Human virus	N	Y	N
H56_contig-120_321	NGS	Viruses	Uroviricota	Caudoviricetes	Unassigned	Drexlerviridae	Unassigned	10896	VC_11303	uncertain_temperate	Normal	Partially	≥2 Software	0.00740741	Median confidence	Others	Low-quality	Genome-fragment	23.46	0	Bacteria	N	N	N
H56_contig-120_327	NGS	Viruses	Uroviricota	Caudoviricetes	Unassigned	Drexlerviridae	Unassigned	10807	VC_11304	temperate	Normal	Partially	≥2 Software	0.00740741	Not Available	Others	Low-quality	Genome-fragment	28.74	0	Bacteria	N	N	N
H56_contig-120_328	NGS	Viruses	Uroviricota	Caudoviricetes	Unassigned	Unassigned	Lederbergvirus	10801	VC_11305	temperate	Normal	Novel	≥2 Software	0.00740741	High confidence	Others	Low-quality	Genome-fragment	25.82	0	Bacteria	N	N	N
H56_contig-120_33	NGS	Viruses	Uroviricota	Caudoviricetes	Unassigned	Mesyanzhinovviridae	Unassigned	36712	VC_11306	uncertain_temperate	Normal	Identical	1 Software	0.0222222	Not Available	Others	High-quality	High-quality	95.47	0	Bacteria	N	N	N
H56_contig-120_336	NGS	Unassigned	Unassigned	Unassigned	Unassigned	Unassigned	Unassigned	10709	VC_11307	uncertain_temperate	Normal	Identical	≥2 Software	0.00740741	Median confidence	Others	Low-quality	Genome-fragment	24.59	0	Unknown	N	N	N
H56_contig-120_344	NGS	Unassigned	Unassigned	Unassigned	Unassigned	Unassigned	Unassigned	10455	VC_11308	uncertain_temperate	Normal	Identical	≥2 Software	0.00740741	Not Available	Others	Low-quality	Genome-fragment	24.58	0	Unknown	N	N	N
H56_contig-120_360	NGS	Viruses	Uroviricota	Caudoviricetes	Unassigned	Siphoviridae	Unassigned	10071	VC_11310	uncertain_virulent	Normal	Novel	≥2 Software	0.0148148	Not Available	Others	Low-quality	Genome-fragment	4.68	0	Bacteria	N	N	N
H56_contig-120_363	NGS	Unassigned	Unassigned	Unassigned	Unassigned	Unassigned	Unassigned	9965	VC_11311	uncertain_virulent	Normal	Identical	≥2 Software	0.0222222	Median confidence	Others	Low-quality	Genome-fragment	25.64	0	Unknown	N	N	N
H56_contig-120_365	NGS	Unassigned	Unassigned	Unassigned	Unassigned	Unassigned	Unassigned	9940	VC_11312	uncertain_temperate	Normal	Identical	≥2 Software	0.00740741	Not Available	Others	Low-quality	Genome-fragment	17.69	0	Unknown	N	N	N
H56_contig-120_367	NGS	Viruses	Pisuviricota	Pisoniviricetes	Picornavirales	Caliciviridae	Norovirus	9935	VC_11313	uncertain_temperate	Normal	Novel	≥2 Software	0.0148148	Not Available	Others	Low-quality	Genome-fragment	24.7	0	Human virus	N	N	Y
H56_contig-120_368	NGS	Viruses	Uroviricota	Caudoviricetes	Unassigned	Unassigned	Wbetavirus	9923	VC_11314	uncertain_virulent	Normal	Novel	≥2 Software	0.0666667	Not Available	Others	Low-quality	Genome-fragment	8.62	65.57	Bacteria	N	N	N
H56_contig-120_37	NGS	Viruses	Uroviricota	Caudoviricetes	Unassigned	Drexlerviridae	Unassigned	35641	VC_11315	uncertain_temperate	Normal	Novel	≥2 Software	0.0222222	Not Available	Others	Medium-quality	Genome-fragment	73.72	0	Bacteria	N	Y	N
H56_contig-120_372	NGS	Unassigned	Unassigned	Unassigned	Unassigned	Unassigned	Unassigned	9729	VC_11316	uncertain_temperate	Normal	Identical	≥2 Software	0.0148148	Not Available	Others	Low-quality	Genome-fragment	21.52	0	Unknown	N	N	N
H56_contig-120_373	NGS	Unassigned	Unassigned	Unassigned	Unassigned	Unassigned	Unassigned	9728	VC_11317	uncertain_virulent	Normal	Partially	≥2 Software	0.00740741	Not Available	Others	Low-quality	Genome-fragment	14.66	0	Unknown	N	N	N
H56_contig-120_378	NGS	Viruses	Unassigned	Naldaviricetes	Lefavirales	Baculoviridae	Alphabaculovirus	9677	VC_11318	uncertain_temperate	Normal	Partially	≥2 Software	0.00740741	Median confidence	Others	Low-quality	Genome-fragment	23.53	0	Dietary/Environmental/Nonhuman Viruses	N	N	N
H56_contig-120_382	NGS	Unassigned	Unassigned	Unassigned	Unassigned	Unassigned	Unassigned	9650	VC_11319	uncertain_virulent	Normal	Partially	≥2 Software	0.0148148	Not Available	Others	Low-quality	Genome-fragment	21.77	0	Unknown	N	N	N
DC26_contig_535_pilon	TGS	Viruses	Nucleocytoviricota	Pokkesviricetes	Chitovirales	Poxviridae	Betaentomopoxvirus	63918	VC_1132	uncertain_virulent	Normal	Identical	≥2 Software	0.00740741	Not Available	Others	Medium-quality	Genome-fragment	63.76	0	Human virus	N	N	N
DC26_NODE_27	TGS	Viruses	Nucleocytoviricota	Pokkesviricetes	Chitovirales	Poxviridae	Betaentomopoxvirus	68977	VC_1132	uncertain_virulent	Normal	Identical	≥2 Software	0.00740741	Not Available	Others	Medium-quality	Genome-fragment	68.9	0	Human virus	N	N	N
H56_contig-120_399	NGS	Viruses	Uroviricota	Caudoviricetes	Unassigned	Siphoviridae	Unassigned	9293	VC_11321	temperate	Normal	Identical	≥2 Software	0.00740741	Not Available	Others	Not-determined	Genome-fragment	NA	0	Bacteria	N	N	N
H56_contig-120_40	NGS	Unassigned	Unassigned	Unassigned	Unassigned	Unassigned	Unassigned	35282	VC_11322	uncertain_temperate	Normal	Novel	1 Software	0.00740741	High confidence	Others	High-quality	High-quality	94.56	0	Unknown	Y	N	Y
H56_contig-120_402	NGS	Viruses	Uroviricota	Caudoviricetes	Unassigned	Siphoviridae	Unassigned	9226	VC_11323	uncertain_temperate	Normal	Novel	≥2 Software	0.00740741	Not Available	Others	Low-quality	Genome-fragment	4.27	0	Bacteria	N	N	N
H56_contig-120_405	NGS	Unassigned	Unassigned	Unassigned	Unassigned	Unassigned	Unassigned	9126	VC_11324	temperate	Normal	Identical	≥2 Software	0.00740741	Not Available	Others	Low-quality	Genome-fragment	18.63	0	Unknown	N	N	N
H56_contig-120_411	NGS	Viruses	Uroviricota	Caudoviricetes	Unassigned	Salasmaviridae	Unassigned	9048	VC_11325	uncertain_temperate	Normal	Novel	≥2 Software	0.00740741	Not Available	Others	Low-quality	Genome-fragment	23.61	0	Bacteria	N	N	N
H56_contig-120_417	NGS	Unassigned	Unassigned	Unassigned	Unassigned	Unassigned	Unassigned	8864	VC_11326	uncertain_temperate	Normal	Novel	≥2 Software	0.0148148	Not Available	Others	Low-quality	Genome-fragment	19.83	0	Unknown	N	N	N
H56_contig-120_42	NGS	Viruses	Uroviricota	Caudoviricetes	Unassigned	Peduoviridae	Unassigned	35054	VC_11327	uncertain_temperate	Normal	Partially	≥2 Software	0.0148148	High confidence	Circular	Complete	High-quality	100	0	Bacteria	N	N	N
H56_contig-120_423	NGS	Unassigned	Unassigned	Unassigned	Unassigned	Unassigned	Unassigned	8815	VC_11329	uncertain_virulent	Normal	Novel	≥2 Software	0.00740741	High confidence	Others	Low-quality	Genome-fragment	32.31	0	Unknown	N	N	Y
DC26_contig_596_pilon	TGS	Viruses	Unassigned	Naldaviricetes	Lefavirales	Baculoviridae	Alphabaculovirus	73471	VC_1133	uncertain_temperate	Normal	Identical	≥2 Software	0.00740741	Median confidence	Others	High-quality	High-quality	100	0	Dietary/Environmental/Nonhuman Viruses	Y	N	N
DC26_NODE_23	TGS	Viruses	Unassigned	Naldaviricetes	Lefavirales	Baculoviridae	Alphabaculovirus	73526	VC_1133	uncertain_temperate	Normal	Identical	≥2 Software	0.00740741	Median confidence	Circular	Complete	High-quality	100	0	Dietary/Environmental/Nonhuman Viruses	Y	N	N
H56_contig-120_427	NGS	Unassigned	Unassigned	Unassigned	Unassigned	Unassigned	Unassigned	8743	VC_11330	uncertain_temperate	Normal	Novel	≥2 Software	0.00740741	Not Available	Others	Low-quality	Genome-fragment	21.78	0	Unknown	N	Y	Y
H56_contig-120_428	NGS	Unassigned	Unassigned	Unassigned	Unassigned	Unassigned	Unassigned	8721	VC_11331	temperate	Normal	Novel	≥2 Software	0.00740741	Not Available	Others	Medium-quality	Genome-fragment	60.75	0	Unknown	N	N	N
H56_contig-120_43	NGS	Viruses	Uroviricota	Caudoviricetes	Unassigned	Unassigned	Brussowvirus	34523	VC_11332	uncertain_temperate	Normal	Novel	≥2 Software	0.00740741	High confidence	Others	Medium-quality	Genome-fragment	88.56	0	Bacteria	Y	N	N
H56_contig-120_431	NGS	Viruses	Uroviricota	Caudoviricetes	Unassigned	Unassigned	Colneyvirus	8690	VC_11333	uncertain_temperate	Normal	Novel	≥2 Software	0.037037	Median confidence	Others	Low-quality	Genome-fragment	20.26	0	Bacteria	N	N	N
H56_contig-120_438	NGS	Unassigned	Unassigned	Unassigned	Unassigned	Unassigned	Unassigned	8538	VC_11335	uncertain_virulent	Normal	Novel	≥2 Software	0.00740741	Not Available	Others	Low-quality	Genome-fragment	21.91	0	Unknown	N	N	N
H56_contig-120_440	NGS	Viruses	Uroviricota	Caudoviricetes	Unassigned	Unassigned	Pankowvirus	8472	VC_11336	temperate	Normal	Partially	≥2 Software	0.00740741	Median confidence	Others	Low-quality	Genome-fragment	14.8	0	Bacteria	N	N	N
H56_contig-120_443	NGS	Viruses	Nucleocytoviricota	Pokkesviricetes	Chitovirales	Poxviridae	Betaentomopoxvirus	8456	VC_11337	uncertain_virulent	Normal	Novel	≥2 Software	0.00740741	Median confidence	Others	Low-quality	Genome-fragment	20.18	0	Human virus	N	N	N
H56_contig-120_445	NGS	Viruses	Uroviricota	Caudoviricetes	Unassigned	Zierdtviridae	Unassigned	8425	VC_11338	uncertain_temperate	Normal	Partially	≥2 Software	0.0148148	Not Available	Others	Low-quality	Genome-fragment	5.89	0	Bacteria	N	N	N
H56_contig-120_450	NGS	Viruses	Uroviricota	Caudoviricetes	Unassigned	Straboviridae	Unassigned	8387	VC_11339	virulent	Normal	Novel	≥2 Software	0.00740741	Not Available	Others	Low-quality	Genome-fragment	18.94	0	Bacteria	N	Y	N
DC26_contig_727_pilon	TGS	Viruses	Uroviricota	Caudoviricetes	Unassigned	Unassigned	Obolenskvirus	40354	VC_1134	uncertain_temperate	Normal	Partially	1 Software	0.00740741	Not Available	Others	High-quality	High-quality	100	0	Bacteria	N	N	N
DC26_NODE_90	TGS	Viruses	Uroviricota	Caudoviricetes	Unassigned	Unassigned	Obolenskvirus	40263	VC_1134	uncertain_temperate	Normal	Partially	≥2 Software	0.00740741	Not Available	Circular	Complete	High-quality	100	0	Bacteria	N	N	N
H56_contig-120_455	NGS	Unassigned	Unassigned	Unassigned	Unassigned	Unassigned	Unassigned	8329	VC_11340	temperate	Normal	Identical	≥2 Software	0.00740741	Median confidence	Others	Low-quality	Genome-fragment	25.87	0	Unknown	N	N	N
H56_contig-120_459	NGS	Viruses	Uroviricota	Caudoviricetes	Unassigned	Siphoviridae	Unassigned	8270	VC_11341	uncertain_temperate	Normal	Novel	≥2 Software	0.0148148	High confidence	Others	Low-quality	Genome-fragment	21.48	0	Bacteria	N	N	N
H56_contig-120_46	NGS	Viruses	Uroviricota	Caudoviricetes	Unassigned	Straboviridae	Unassigned	33842	VC_11342	uncertain_temperate	Normal	Identical	≥2 Software	0.0148148	Not Available	Others	Medium-quality	Genome-fragment	55.34	0	Bacteria	N	N	N
H56_contig-120_461	NGS	Viruses	Uroviricota	Caudoviricetes	Unassigned	Straboviridae	Tequatrovirus	8265	VC_11343	uncertain_temperate	Normal	Partially	≥2 Software	0.0148148	High confidence	Others	Low-quality	Genome-fragment	6.02	0	Bacteria	N	N	N
H56_contig-120_463	NGS	Viruses	Nucleocytoviricota	Pokkesviricetes	Asfuvirales	Asfarviridae	Asfivirus	8242	VC_11344	uncertain_temperate	Normal	Novel	≥2 Software	0.00740741	High confidence	Others	Low-quality	Genome-fragment	28.08	0	Dietary/Environmental/Nonhuman Viruses	N	N	N
H56_contig-120_467	NGS	Unassigned	Unassigned	Unassigned	Unassigned	Unassigned	Unassigned	8154	VC_11345	uncertain_temperate	Normal	Novel	≥2 Software	0.037037	Not Available	Others	Low-quality	Genome-fragment	17.33	0	Unknown	N	N	N
H56_contig-120_471	NGS	Viruses	Uroviricota	Caudoviricetes	Unassigned	Unassigned	Lederbergvirus	8057	VC_11346	uncertain_temperate	Normal	Identical	≥2 Software	0.0148148	Not Available	Others	Low-quality	Genome-fragment	19.89	0	Bacteria	N	N	N
H56_contig-120_473	NGS	Viruses	Kitrinoviricota	Tolucaviricetes	Tolivirales	Tombusviridae	Betacarmovirus	8040	VC_11347	uncertain_virulent	Normal	Novel	≥2 Software	0.0148148	Not Available	Circular	Medium-quality	Genome-fragment	60.18	0	Dietary/Environmental/Nonhuman Viruses	N	N	N
H56_contig-120_477	NGS	Viruses	Uroviricota	Caudoviricetes	Unassigned	Herelleviridae	Caeruleovirus	8029	VC_11348	uncertain_virulent	Normal	Novel	≥2 Software	0.00740741	Not Available	Others	Low-quality	Genome-fragment	10.41	0	Bacteria	N	N	N
H56_contig-120_482	NGS	Unassigned	Unassigned	Unassigned	Unassigned	Unassigned	Unassigned	7989	VC_11349	uncertain_temperate	Normal	Partially	≥2 Software	0.0148148	Not Available	Others	Low-quality	Genome-fragment	17.22	0	Unknown	N	N	N
DC26_contig_747_pilon	TGS	Unassigned	Unassigned	Unassigned	Unassigned	Unassigned	Unassigned	36137	VC_1135	temperate	Normal	Identical	1 Software	0.037037	Not Available	Others	High-quality	High-quality	95.1	0	Unknown	N	N	Y
SK20_opera_contig_107	TGS	Viruses	Uroviricota	Caudoviricetes	Unassigned	Peduoviridae	Unassigned	35631	VC_1135	uncertain_temperate	Normal	Partially	1 Software	0.0222222	Not Available	Others	High-quality	High-quality	93.59	0	Bacteria	N	N	Y
H56_contig-120_486	NGS	Unassigned	Unassigned	Unassigned	Unassigned	Unassigned	Unassigned	7970	VC_11350	uncertain_temperate	Normal	Novel	≥2 Software	0.0148148	Not Available	Circular	Low-quality	Genome-fragment	17.61	0	Unknown	N	N	N
H56_contig-120_49	NGS	Viruses	Uroviricota	Caudoviricetes	Unassigned	Unassigned	Uetakevirus	33217	VC_11351	temperate	Normal	Novel	≥2 Software	0.0222222	Median confidence	Others	Medium-quality	Genome-fragment	82.52	0	Bacteria	N	N	N
H56_contig-120_494	NGS	Viruses	Uroviricota	Caudoviricetes	Unassigned	Unassigned	Obolenskvirus	7890	VC_11352	temperate	Normal	Novel	≥2 Software	0.0148148	Median confidence	Others	Low-quality	Genome-fragment	19.98	0	Bacteria	N	N	N
H56_contig-120_495	NGS	Viruses	Uroviricota	Caudoviricetes	Unassigned	Demerecviridae	Cetovirus	7873	VC_11353	temperate	Normal	Identical	≥2 Software	0.0444444	Not Available	Others	Low-quality	Genome-fragment	20.75	0	Bacteria	N	N	N
H56_contig-120_499	NGS	Unassigned	Unassigned	Unassigned	Unassigned	Unassigned	Unassigned	7833	VC_11354	uncertain_temperate	Normal	Partially	≥2 Software	0.00740741	High confidence	Others	Low-quality	Genome-fragment	16.32	0	Unknown	N	N	N
H56_contig-120_50	NGS	Viruses	Uroviricota	Caudoviricetes	Unassigned	Herelleviridae	Bequatrovirus	32649	VC_11355	uncertain_temperate	Normal	Identical	≥2 Software	0.0296296	Median confidence	Others	Medium-quality	Genome-fragment	83.19	0	Bacteria	N	N	N
H56_contig-120_501	NGS	Viruses	Uroviricota	Caudoviricetes	Unassigned	Unassigned	Certrevirus	7823	VC_11356	uncertain_temperate	Normal	Novel	≥2 Software	0.00740741	Not Available	Others	Low-quality	Genome-fragment	18.2	0	Bacteria	N	N	N
H56_contig-120_503	NGS	Unassigned	Unassigned	Unassigned	Unassigned	Unassigned	Unassigned	7816	VC_11357	temperate	Normal	Partially	≥2 Software	0.0296296	Not Available	Others	Low-quality	Genome-fragment	20.66	0	Unknown	N	N	N
H56_contig-120_509	NGS	Viruses	Uroviricota	Caudoviricetes	Unassigned	Siphoviridae	Unassigned	7778	VC_11358	uncertain_virulent	Normal	Identical	≥2 Software	0.0148148	Median confidence	Others	Low-quality	Genome-fragment	17.33	0	Bacteria	N	N	N
H56_contig-120_510	NGS	Viruses	Uroviricota	Caudoviricetes	Unassigned	Unassigned	Lambdavirus	7736	VC_11359	temperate	Normal	Identical	≥2 Software	0.00740741	High confidence	Others	Low-quality	Genome-fragment	14.6	0	Bacteria	N	N	N
DC26_contig_910_pilon	TGS	Viruses	Uroviricota	Caudoviricetes	Unassigned	Herelleviridae	Unassigned	40506	VC_1136	uncertain_temperate	Normal	Novel	≥2 Software	0.00740741	Median confidence	Others	High-quality	High-quality	98.16	0	Bacteria	N	N	N
DC26_NODE_86	TGS	Viruses	Uroviricota	Caudoviricetes	Unassigned	Straboviridae	Unassigned	40899	VC_1136	uncertain_temperate	Normal	Novel	≥2 Software	0.00740741	Not Available	Circular	Complete	High-quality	100	0	Bacteria	N	N	N
H56_contig-120_514	NGS	Viruses	Uroviricota	Caudoviricetes	Unassigned	Unassigned	Korravirus	7695	VC_11360	virulent	Normal	Novel	≥2 Software	0.00740741	High confidence	Others	Low-quality	Genome-fragment	20.86	0	Bacteria	N	N	N
H56_contig-120_515	NGS	Unassigned	Unassigned	Unassigned	Unassigned	Unassigned	Unassigned	7688	VC_11361	uncertain_temperate	Normal	Identical	≥2 Software	0.037037	Not Available	Others	Not-determined	Genome-fragment	NA	0	Unknown	N	N	N
H56_contig-120_52	NGS	Viruses	Uroviricota	Caudoviricetes	Unassigned	Unassigned	Metamorphoovirus	32090	VC_11362	virulent	Normal	Novel	≥2 Software	0.00740741	Not Available	Others	Medium-quality	Genome-fragment	58.91	0	Bacteria	N	N	N
H56_contig-120_521	NGS	Unassigned	Unassigned	Unassigned	Unassigned	Unassigned	Unassigned	7521	VC_11363	uncertain_temperate	Normal	Identical	≥2 Software	0.0296296	Not Available	Others	Low-quality	Genome-fragment	26.07	0	Unknown	N	N	N
H56_contig-120_523	NGS	Viruses	Uroviricota	Caudoviricetes	Unassigned	Unassigned	Liefievirus	7479	VC_11364	temperate	Normal	Novel	≥2 Software	0.0148148	Median confidence	Others	Low-quality	Genome-fragment	18.27	0	Bacteria	N	N	N
H56_contig-120_528	NGS	Unassigned	Unassigned	Unassigned	Unassigned	Unassigned	Unassigned	7429	VC_11365	uncertain_virulent	Normal	Novel	≥2 Software	0.00740741	Not Available	Others	Low-quality	Genome-fragment	12.33	0	Unknown	N	N	N
H56_contig-120_53	NGS	Viruses	Uroviricota	Caudoviricetes	Unassigned	Unassigned	Phifelvirus	31809	VC_11366	temperate	Normal	Partially	≥2 Software	0.00740741	Median confidence	Others	Medium-quality	Genome-fragment	80.01	0	Bacteria	N	N	N
H56_contig-120_536	Both	Viruses	Uroviricota	Caudoviricetes	Unassigned	Unassigned	Lederbergvirus	7352	VC_11367	temperate	Normal	Partially	≥2 Software	0.00740741	Median confidence	Others	Low-quality	Genome-fragment	16.02	0	Bacteria	N	N	N
H56_contig-120_55	NGS	Viruses	Uroviricota	Caudoviricetes	Unassigned	Unassigned	Wbetavirus	31610	VC_11368	uncertain_temperate	Normal	Partially	≥2 Software	0.00740741	Not Available	Others	High-quality	High-quality	97.83	0	Bacteria	N	N	N
DC26_contig_932_pilon	TGS	Viruses	Uroviricota	Caudoviricetes	Unassigned	Casjensviridae	Unassigned	61324	VC_1137	virulent	Normal	Identical	≥2 Software	0.00740741	Median confidence	Circular	Complete	High-quality	100	0	Bacteria	N	N	N
DC26_NODE_31	TGS	Viruses	Uroviricota	Caudoviricetes	Unassigned	Straboviridae	Unassigned	61729	VC_1137	virulent	Normal	Identical	≥2 Software	0.00740741	Median confidence	Others	High-quality	High-quality	100	0	Bacteria	N	N	N
H56_contig-120_556	NGS	Unassigned	Unassigned	Unassigned	Unassigned	Unassigned	Unassigned	7128	VC_11370	uncertain_virulent	Normal	Novel	≥2 Software	0.00740741	Not Available	Others	Low-quality	Genome-fragment	11.84	0	Unknown	N	N	N
H56_contig-120_557	NGS	Viruses	Uroviricota	Caudoviricetes	Unassigned	Unassigned	Moineauvirus	7119	VC_11371	uncertain_temperate	Normal	Partially	≥2 Software	0.0148148	Median confidence	Others	Low-quality	Genome-fragment	18.77	0	Bacteria	N	Y	N
H56_contig-120_559	NGS	Viruses	Uroviricota	Caudoviricetes	Unassigned	Unassigned	Uetakevirus	7075	VC_11372	temperate	Normal	Identical	≥2 Software	0.00740741	Median confidence	Others	Low-quality	Genome-fragment	17.73	0	Bacteria	N	N	N
H56_contig-120_56	NGS	Unassigned	Unassigned	Unassigned	Unassigned	Unassigned	Unassigned	31210	VC_11373	uncertain_virulent	Normal	Novel	≥2 Software	0.00740741	Median confidence	Others	Medium-quality	Genome-fragment	50.53	0	Unknown	N	N	N
H56_contig-120_561	NGS	Unassigned	Unassigned	Unassigned	Unassigned	Unassigned	Unassigned	7062	VC_11374	temperate	Normal	Partially	≥2 Software	0.00740741	Not Available	Others	Low-quality	Genome-fragment	16.41	0	Unknown	N	N	N
H56_contig-120_565	NGS	Viruses	Uroviricota	Caudoviricetes	Unassigned	Unassigned	Quhwahvirus	7014	VC_11375	uncertain_virulent	Normal	Novel	≥2 Software	0.00740741	Not Available	Others	Low-quality	Genome-fragment	12.62	0	Bacteria	N	N	N
H56_contig-120_566	NGS	Viruses	Unassigned	Naldaviricetes	Lefavirales	Baculoviridae	Alphabaculovirus	6970	VC_11376	virulent	Normal	Identical	≥2 Software	0.00740741	Not Available	Others	Low-quality	Genome-fragment	11.35	0	Dietary/Environmental/Nonhuman Viruses	N	Y	N
H56_contig-120_579	NGS	Viruses	Kitrinoviricota	Alsuviricetes	Tymovirales	Betaflexiviridae	Foveavirus	6780	VC_11377	uncertain_temperate	Normal	Novel	≥2 Software	0.00740741	Not Available	Others	Low-quality	Genome-fragment	24.84	0	Dietary/Environmental/Nonhuman Viruses	N	N	N
H56_contig-120_59	NGS	Viruses	Uroviricota	Caudoviricetes	Unassigned	Salasmaviridae	Unassigned	30098	VC_11378	uncertain_temperate	Normal	Partially	≥2 Software	0.0148148	Median confidence	Others	Medium-quality	Genome-fragment	54.95	11.16	Bacteria	N	N	N
H56_contig-120_594	NGS	Viruses	Uroviricota	Caudoviricetes	Unassigned	Unassigned	Bixzunavirus	6582	VC_11379	virulent	Normal	Novel	≥2 Software	0.00740741	Not Available	Others	Low-quality	Genome-fragment	11.44	0	Bacteria	N	N	N
DC26_contig_961_pilon	TGS	Viruses	Uroviricota	Caudoviricetes	Unassigned	Peduoviridae	Unassigned	37663	VC_1138	uncertain_temperate	Normal	Novel	1 Software	0.00740741	Not Available	Others	High-quality	High-quality	92.01	0	Bacteria	N	N	Y
DC26_opera_contig_67	TGS	Viruses	Uroviricota	Caudoviricetes	Unassigned	Peduoviridae	Unassigned	37584	VC_1138	uncertain_temperate	Normal	Novel	1 Software	0.00740741	Not Available	Others	High-quality	High-quality	93.38	0	Bacteria	N	N	Y
H56_contig-120_6	NGS	Viruses	Uroviricota	Caudoviricetes	Unassigned	Salasmaviridae	Claudivirus	67374	VC_11380	uncertain_temperate	Normal	Identical	≥2 Software	0.00740741	Median confidence	Others	Medium-quality	Genome-fragment	87.53	0	Bacteria	Y	N	Y
H56_contig-120_60	NGS	Unassigned	Unassigned	Unassigned	Unassigned	Unassigned	Unassigned	29939	VC_11381	uncertain_virulent	Normal	Partially	≥2 Software	0.0222222	Not Available	Others	Low-quality	Genome-fragment	29.89	39.54	Unknown	N	N	N
H56_contig-120_607	NGS	Viruses	Uroviricota	Caudoviricetes	Unassigned	Straboviridae	Slopekvirus	6472	VC_11382	uncertain_temperate	Normal	Novel	≥2 Software	0.00740741	Not Available	Others	Low-quality	Genome-fragment	16.85	0	Bacteria	Y	N	N
H56_contig-120_61	NGS	Unassigned	Unassigned	Unassigned	Unassigned	Unassigned	Unassigned	29389	VC_11383	virulent	Normal	Novel	≥2 Software	0.0222222	Not Available	Others	Low-quality	Genome-fragment	46.25	0	Unknown	N	N	N
H56_contig-120_614	NGS	Unassigned	Unassigned	Unassigned	Unassigned	Unassigned	Unassigned	6375	VC_11384	temperate	Normal	Identical	≥2 Software	0.0444444	Not Available	Others	Low-quality	Genome-fragment	15.1	0	Unknown	N	N	Y
H56_contig-120_618	NGS	Viruses	Uroviricota	Caudoviricetes	Unassigned	Siphoviridae	Unassigned	6325	VC_11385	uncertain_virulent	Normal	Identical	≥2 Software	0.00740741	Not Available	Others	Low-quality	Genome-fragment	10.6	0	Bacteria	N	N	N
H56_contig-120_621	NGS	Viruses	Uroviricota	Caudoviricetes	Unassigned	Unassigned	Quhwahvirus	6307	VC_11386	uncertain_virulent	Normal	Novel	≥2 Software	0.00740741	Not Available	Others	Low-quality	Genome-fragment	11.66	0	Bacteria	N	N	N
H56_contig-120_626	NGS	Viruses	Uroviricota	Caudoviricetes	Unassigned	Unassigned	Lubbockvirus	6250	VC_11387	uncertain_temperate	Normal	Novel	≥2 Software	0.00740741	Not Available	Others	Low-quality	Genome-fragment	16.62	0	Bacteria	N	N	N
H56_contig-120_629	NGS	Viruses	Uroviricota	Caudoviricetes	Unassigned	Myoviridae	Unassigned	6243	VC_11388	uncertain_temperate	Normal	Identical	≥2 Software	0.00740741	High confidence	Others	Low-quality	Genome-fragment	5.64	0	Bacteria	N	N	N
H56_contig-120_640	NGS	Viruses	Uroviricota	Caudoviricetes	Unassigned	Unassigned	Vieuvirus	6101	VC_11389	temperate	Normal	Identical	≥2 Software	0.00740741	Median confidence	Others	Low-quality	Genome-fragment	9.29	0	Bacteria	N	N	N
DC26_contig_970_pilon	TGS	Viruses	Uroviricota	Caudoviricetes	Unassigned	Peduoviridae	Unassigned	42979	VC_1139	uncertain_temperate	Normal	Identical	1 Software	0.0148148	Not Available	Others	High-quality	High-quality	100	0	Bacteria	N	N	Y
DC26_NODE_73	TGS	Viruses	Uroviricota	Caudoviricetes	Unassigned	Peduoviridae	Unassigned	42468	VC_1139	uncertain_temperate	Normal	Identical	1 Software	0.0148148	Not Available	Others	High-quality	High-quality	100	0	Bacteria	N	N	Y
H56_contig-120_65	NGS	Viruses	Unassigned	Naldaviricetes	Lefavirales	Baculoviridae	Alphabaculovirus	28787	VC_11390	uncertain_temperate	Normal	Partially	≥2 Software	0.00740741	Not Available	Others	Low-quality	Genome-fragment	20.45	0	Dietary/Environmental/Nonhuman Viruses	N	N	N
H56_contig-120_658	NGS	Viruses	Uroviricota	Caudoviricetes	Unassigned	Unassigned	Lederbergvirus	5963	VC_11391	uncertain_temperate	Normal	Identical	≥2 Software	0.00740741	Not Available	Others	Low-quality	Genome-fragment	14.03	0	Bacteria	N	N	N
H56_contig-120_66	NGS	Unassigned	Unassigned	Unassigned	Unassigned	Unassigned	Unassigned	28218	VC_11392	uncertain_virulent	Normal	Novel	≥2 Software	0.00740741	Not Available	Others	Low-quality	Genome-fragment	46.59	0	Unknown	N	N	N
H56_contig-120_663	NGS	Viruses	Nucleocytoviricota	Megaviricetes	Algavirales	Phycodnaviridae	Prasinovirus	5894	VC_11393	uncertain_temperate	Normal	Novel	≥2 Software	0.00740741	Not Available	Others	Low-quality	Genome-fragment	18.55	0	Dietary/Environmental/Nonhuman Viruses	N	N	N
H56_contig-120_664	NGS	Unassigned	Unassigned	Unassigned	Unassigned	Unassigned	Unassigned	5893	VC_11394	temperate	Normal	Novel	≥2 Software	0.0222222	Median confidence	Others	Low-quality	Genome-fragment	10.49	15.48	Unknown	N	N	N
H56_contig-120_67	NGS	Viruses	Nucleocytoviricota	Pokkesviricetes	Chitovirales	Poxviridae	Betaentomopoxvirus	27636	VC_11395	uncertain_virulent	Normal	Partially	≥2 Software	0.00740741	Not Available	Others	Medium-quality	Genome-fragment	58.19	0	Human virus	Y	N	Y
H56_contig-120_674	NGS	Unassigned	Unassigned	Unassigned	Unassigned	Unassigned	Unassigned	5782	VC_11396	uncertain_temperate	Normal	Novel	≥2 Software	0.0148148	Not Available	Others	Low-quality	Genome-fragment	6.58	0	Unknown	N	N	N
H56_contig-120_675	Both	Unassigned	Unassigned	Unassigned	Unassigned	Unassigned	Unassigned	5764	VC_11397	uncertain_virulent	Normal	Identical	≥2 Software	0.00740741	Median confidence	Others	Low-quality	Genome-fragment	12.23	0	Unknown	N	N	N
H56_contig-120_677	NGS	Viruses	Nucleocytoviricota	Pokkesviricetes	Chitovirales	Poxviridae	Parapoxvirus	5756	VC_11398	uncertain_temperate	Normal	Novel	≥2 Software	0.00740741	Median confidence	Others	Low-quality	Genome-fragment	5.45	0	Human virus	N	N	N
H56_contig-120_678	NGS	Viruses	Uroviricota	Caudoviricetes	Unassigned	Unassigned	Kenoshavirus	5743	VC_11399	virulent	Normal	Novel	≥2 Software	0.0148148	Not Available	Others	Low-quality	Genome-fragment	9.54	0	Bacteria	N	N	N
DC16_contig_856_pilon	TGS	Viruses	Uroviricota	Caudoviricetes	Unassigned	Straboviridae	Unassigned	31356	VC_114	uncertain_virulent	Normal	Identical	≥2 Software	0.037037	Not Available	Others	High-quality	High-quality	97.31	0	Bacteria	N	N	N
DC16_NODE_110	Both	Viruses	Uroviricota	Caudoviricetes	Unassigned	Unassigned	Vequintavirus	31411	VC_114	uncertain_virulent	Normal	Identical	≥2 Software	0.037037	Median confidence	Others	Complete	High-quality	100	9.32	Bacteria	N	N	N
f111_contig-120_46	NGS	Viruses	Uroviricota	Caudoviricetes	Unassigned	Peduoviridae	Unassigned	31475	VC_114	uncertain_virulent	Normal	Identical	≥2 Software	0.037037	Not Available	Others	Complete	High-quality	100	0	Bacteria	N	N	N
H49_contig_183_pilon	TGS	Viruses	Uroviricota	Caudoviricetes	Unassigned	Straboviridae	Unassigned	26356	VC_114	uncertain_virulent	Normal	Identical	≥2 Software	0.037037	Not Available	Others	Medium-quality	Genome-fragment	81.79	0	Bacteria	N	N	N
H49_opera_contig_93	TGS	Viruses	Uroviricota	Caudoviricetes	Unassigned	Unassigned	Vequintavirus	30823	VC_114	uncertain_virulent	Normal	Identical	≥2 Software	0.037037	Median confidence	Others	High-quality	High-quality	95.65	0	Bacteria	N	N	N
DC26_contig_982_pilon	TGS	Viruses	Uroviricota	Caudoviricetes	Unassigned	Peduoviridae	Unassigned	32656	VC_1140	uncertain_temperate	Normal	Identical	1 Software	0.0148148	Not Available	Others	High-quality	High-quality	94.01	0	Bacteria	N	N	Y
DC26_opera_contig_96	TGS	Viruses	Uroviricota	Caudoviricetes	Unassigned	Mesyanzhinovviridae	Unassigned	31888	VC_1140	uncertain_temperate	Normal	Identical	1 Software	0.0148148	Not Available	Others	High-quality	High-quality	91.66	0	Bacteria	N	N	Y
H56_contig-120_68	NGS	Viruses	Nucleocytoviricota	Megaviricetes	Algavirales	Phycodnaviridae	Chlorovirus	27496	VC_11400	uncertain_virulent	Normal	Identical	≥2 Software	0.00740741	Not Available	Others	Not-determined	Genome-fragment	NA	0	Dietary/Environmental/Nonhuman Viruses	N	N	N
H56_contig-120_69	NGS	Viruses	Uroviricota	Caudoviricetes	Unassigned	Unassigned	Nevevirus	27185	VC_11401	uncertain_virulent	Normal	Novel	≥2 Software	0.00740741	Median confidence	Others	Low-quality	Genome-fragment	47.64	0	Bacteria	N	N	N
H56_contig-120_691	Both	Unassigned	Unassigned	Unassigned	Unassigned	Unassigned	Unassigned	5623	VC_11402	temperate	Normal	Novel	≥2 Software	0.0296296	High confidence	Others	Not-determined	Genome-fragment	NA	0	Unknown	N	N	N
H56_contig-120_692	NGS	Viruses	Uroviricota	Caudoviricetes	Unassigned	Unassigned	Muminvirus	5618	VC_11403	uncertain_temperate	Normal	Novel	≥2 Software	0.0222222	Not Available	Others	Low-quality	Genome-fragment	7.28	0	Bacteria	N	N	N
H56_contig-120_70	NGS	Viruses	Uroviricota	Caudoviricetes	Unassigned	Straboviridae	Unassigned	27143	VC_11404	uncertain_temperate	Normal	Identical	≥2 Software	0.0148148	Median confidence	Others	Medium-quality	Genome-fragment	59.82	0	Bacteria	N	N	N
H56_contig-120_705	NGS	Unassigned	Unassigned	Unassigned	Unassigned	Unassigned	Unassigned	5516	VC_11405	uncertain_temperate	Normal	Novel	≥2 Software	0.037037	Not Available	Others	Not-determined	Genome-fragment	NA	0	Unknown	N	N	N
H56_contig-120_71	NGS	Unassigned	Unassigned	Unassigned	Unassigned	Unassigned	Unassigned	26802	VC_11406	uncertain_temperate	Normal	Partially	≥2 Software	0.00740741	Not Available	Others	Low-quality	Genome-fragment	22.92	0	Unknown	N	N	N
H56_contig-120_712	NGS	Unassigned	Unassigned	Unassigned	Unassigned	Unassigned	Unassigned	5446	VC_11407	uncertain_temperate	Normal	Novel	≥2 Software	0.0148148	Median confidence	Others	Low-quality	Genome-fragment	12.21	0	Unknown	N	N	N
H56_contig-120_72	NGS	Viruses	Uroviricota	Caudoviricetes	Unassigned	Unassigned	Fromanvirus	26747	VC_11408	uncertain_temperate	Normal	Novel	≥2 Software	0.00740741	High confidence	Others	Medium-quality	Genome-fragment	59.02	0	Bacteria	N	N	N
H56_contig-120_720	NGS	Unassigned	Unassigned	Unassigned	Unassigned	Unassigned	Unassigned	5401	VC_11409	uncertain_temperate	Normal	Identical	≥2 Software	0.00740741	Median confidence	Others	Low-quality	Genome-fragment	14.89	0	Unknown	N	N	N
DC26_contig_999_pilon	TGS	Viruses	Uroviricota	Caudoviricetes	Unassigned	Demerecviridae	Cetovirus	45559	VC_1141	uncertain_temperate	Normal	Identical	1 Software	0.00740741	Not Available	Others	High-quality	High-quality	100	0	Bacteria	N	Y	Y
DC26_NODE_77	TGS	Viruses	Uroviricota	Caudoviricetes	Unassigned	Demerecviridae	Cetovirus	42131	VC_1141	uncertain_virulent	Normal	Identical	1 Software	0.00740741	Not Available	Others	High-quality	High-quality	99.49	0	Bacteria	N	Y	Y
H56_contig-120_722	NGS	Viruses	Uroviricota	Caudoviricetes	Unassigned	Demerecviridae	Tequintavirus	5391	VC_11410	temperate	Normal	Identical	≥2 Software	0.0222222	Not Available	Others	Low-quality	Genome-fragment	8.35	0	Bacteria	N	N	N
H56_contig-120_727	NGS	Viruses	Uroviricota	Caudoviricetes	Unassigned	Siphoviridae	Unassigned	5354	VC_11411	temperate	Normal	Novel	≥2 Software	0.00740741	Median confidence	Others	Low-quality	Genome-fragment	14.24	0	Bacteria	N	N	N
H56_contig-120_728	NGS	Viruses	Uroviricota	Caudoviricetes	Unassigned	Unassigned	Moineauvirus	5354	VC_11412	uncertain_temperate	Normal	Partially	≥2 Software	0.00740741	Median confidence	Others	Low-quality	Genome-fragment	14.25	0	Bacteria	N	N	Y
[truncated: 19,843 more rows]
