# Supplementary material for: Efficient Recovery of Complete Gut Viral Genomes by Combined Short‐ and Long‐Read Sequencing
Source: Adv Sci (Weinh). 2024 Jan 19;11(13):2305818. doi: 10.1002/advs.202305818 (PMC10987132; doi:10.1002/advs.202305818)
Supplement: Supplementary file 4 — Supplementary Table 3 [file ADVS-11-2305818-s001.xlsx]

## Sheet: Sheet1
contig	coverage	is_chvd-identified	is_devoc-identified	is_gpd-identified	is_gvd-identified	is_mgv-identified
A01_contig-120_0	0.973101	1	1	1	1	1
A01_contig-120_4	0.770046	1	1	1	1	1
A01_contig-120_5	0.993876	1	1	1	1	1
A01_contig-120_6	0.999988	1	1	1	1	1
A01_contig-120_9	0.991105	1	1	1	1	1
A01_contig-120_11	0.999987	1	1	1	1	1
A01_contig-120_15	0.999984	1	1	1	1	1
A01_contig-120_17	0.999983	1	1	1	1	1
A01_contig-120_19	0.900048	1	1	1	1	1
A01_contig-120_20	0.736919	1	1	1	1	1
A01_contig-120_21	0.999983	1	1	1	1	1
A01_contig-120_25	0.983137	1	1	1	1	1
A01_contig-120_30	0.346646	0	1	0	1	0
A01_contig-120_33	0.999979	1	1	1	1	1
A01_contig-120_34	0.999979	1	1	1	1	1
A01_contig-120_35	0.606862	0	0	0	1	0
A01_contig-120_36	0.999588	1	1	1	1	1
A01_contig-120_37	0.999978	1	1	1	1	1
A01_contig-120_40	0.917789	1	1	1	1	1
A01_contig-120_44	0.99991	1	1	1	1	1
A01_contig-120_45	0.0561494	1	1	1	1	1
A01_contig-120_48	0.999976	1	0	0	1	1
A01_contig-120_52	0.999976	1	1	1	1	1
A01_contig-120_55	0.999975	1	1	1	1	1
A01_contig-120_58	0.965579	1	1	1	1	1
A01_contig-120_59	0.729474	1	1	1	1	1
A01_contig-120_62	0.0115532	1	1	1	1	1
A01_contig-120_66	0.0246013	1	1	1	1	1
A01_contig-120_70	0.999972	1	1	1	1	1
A01_contig-120_72	0.803691	1	1	1	1	1
A01_contig-120_73	0.118918	1	1	1	1	1
A01_contig-120_74	0.373413	0	0	0	1	0
A01_contig-120_75	0.169841	0	0	0	0	0
A01_contig-120_76	0.999971	1	1	1	1	1
A01_contig-120_78	0.00285906	1	1	1	1	1
A01_contig-120_79	0.975584	1	1	1	1	1
A01_contig-120_82	0.999398	1	1	1	1	1
A01_contig-120_84	0.0025236	1	1	1	1	1
A01_contig-120_86	0.532825	1	1	1	1	1
A01_contig-120_96	0.863421	1	1	1	1	1
A01_contig-120_97	0.845521	1	1	1	1	1
A01_contig-120_98	0.945521	1	1	1	1	1
A01_contig-120_99	0	0	0	0	0	0
A01_contig-120_100	0.999963	1	1	1	1	1
A01_contig-120_103	0.0309869	0	0	0	0	0
A01_contig-120_112	0.865677	0	1	0	1	0
A01_contig-120_114	0.992582	1	1	1	1	1
A01_contig-120_116	0.565765	1	1	1	1	1
A01_contig-120_123	0.658895	1	1	1	1	1
A01_contig-120_128	0.646907	1	1	1	1	1
A01_contig-120_139	0	1	1	1	1	1
A01_contig-120_142	0.999945	1	1	1	1	1
A01_contig-120_145	0.999944	1	1	1	1	1
A01_contig-120_146	0.984583	0	0	0	1	0
A01_contig-120_148	0.481903	0	0	0	1	0
A01_contig-120_153	0.966227	1	1	1	1	1
A01_contig-120_155	0.999594	1	1	1	1	1
A01_contig-120_158	0.975833	1	1	1	1	1
A01_contig-120_160	0.991147	1	1	1	1	1
A01_contig-120_161	0.687302	0	1	0	1	0
A01_contig-120_165	0.301309	0	1	0	1	0
A01_contig-120_167	0.912727	1	1	1	1	1
A01_contig-120_169	0.0505475	0	0	1	0	0
A01_contig-120_180	0.999478	1	1	1	1	1
A01_contig-120_182	0.436759	0	0	0	0	0
A01_contig-120_187	0.999933	1	1	1	1	1
A01_contig-120_190	0	0	0	0	0	0
A01_contig-120_194	0.492193	1	1	1	1	1
A01_contig-120_209	0	0	0	0	0	0
A01_contig-120_225	0.876789	1	1	1	1	1
A01_contig-120_226	0.99992	1	1	1	1	1
A01_contig-120_232	0.587813	1	1	1	1	1
A01_contig-120_236	0.113	0	1	1	1	1
A01_contig-120_249	0.660532	1	1	1	1	1
A01_contig-120_255	0.915408	1	1	1	1	1
A01_contig-120_261	0.612033	0	0	1	0	0
A01_contig-120_264	0.129675	0	0	1	0	0
A01_contig-120_270	0.0446529	0	0	0	1	0
A01_contig-120_271	0.130742	1	1	0	1	0
A01_contig-120_274	0.239503	0	0	0	1	0
A01_contig-120_276	0.094356	1	1	1	1	1
A01_contig-120_281	0.834094	1	1	1	1	1
A01_contig-120_293	0	0	0	0	0	0
A01_contig-120_296	0.999899	1	1	1	1	1
A01_contig-120_300	0.00465163	0	0	0	0	0
A01_contig-120_301	0	1	1	1	1	1
A01_contig-120_303	0.762743	1	1	1	1	1
A01_contig-120_307	0.0629163	1	1	1	1	1
A01_contig-120_310	0.224559	1	1	0	1	0
A01_contig-120_314	0.762555	1	1	1	1	1
A01_contig-120_319	0.999894	1	1	1	1	1
A01_contig-120_324	0.999893	1	1	1	1	1
A01_contig-120_338	0.999889	1	1	1	1	1
A01_contig-120_355	0.132124	0	1	0	1	0
A01_contig-120_358	0.999883	1	1	1	1	1
A01_contig-120_363	0.999881	1	1	1	1	1
A01_contig-120_365	0.0163212	1	1	1	1	1
A01_contig-120_370	0.489926	0	1	0	0	0
A01_contig-120_372	0.308859	1	1	1	1	1
A01_contig-120_373	0	1	1	1	1	1
A01_contig-120_376	0.739331	1	1	1	1	1
A01_contig-120_382	0.999877	1	1	1	1	1
A01_contig-120_392	0.929438	1	1	1	1	1
A01_contig-120_402	0	0	0	0	0	0
A01_contig-120_404	0	0	0	0	0	0
A01_contig-120_405	0.490864	1	1	1	1	1
A01_contig-120_424	0.999599	1	1	1	1	1
A01_contig-120_425	0.999866	1	1	1	1	1
A01_contig-120_427	0	0	0	0	0	0
A01_contig-120_431	0.943725	1	1	1	1	1
A01_contig-120_435	0.367242	0	0	0	0	0
A01_contig-120_439	0.248114	1	1	1	1	1
A01_contig-120_444	0	1	1	1	1	0
A01_contig-120_449	0.609414	1	1	1	1	1
A01_contig-120_450	0.00902527	0	0	0	0	0
A01_contig-120_458	0	1	1	1	1	1
A01_contig-120_461	0.999859	1	1	1	1	1
A01_contig-120_464	0.549908	0	1	0	0	0
A01_contig-120_468	0	1	1	1	1	1
A01_contig-120_476	0.365625	0	1	0	1	0
A01_contig-120_477	0	0	0	0	1	0
A01_contig-120_479	0.0190917	0	0	0	0	0
A01_contig-120_488	0.0128813	0	0	0	1	0
A01_contig-120_494	0.452954	1	1	1	1	0
A01_contig-120_499	0.181859	0	0	0	0	0
A01_contig-120_502	0.999849	1	1	1	1	1
A01_contig-120_510	0.140884	0	0	0	0	0
A01_contig-120_513	0.933601	1	1	1	1	1
A01_contig-120_520	0.667962	1	0	1	1	1
A01_contig-120_524	0.999844	1	1	1	1	1
A01_contig-120_529	0.00756144	0	1	0	0	0
A01_contig-120_531	0.999842	1	1	1	1	1
A01_contig-120_537	0.92433	1	1	1	1	1
A01_contig-120_560	0.0129412	0	0	0	0	0
A01_contig-120_565	0	0	0	0	0	0
A01_contig-120_571	0.556082	1	1	1	1	1
A01_contig-120_576	0	0	0	0	0	0
A01_contig-120_582	0.999828	1	1	1	1	1
A01_contig-120_592	0.999827	1	1	1	1	1
A01_contig-120_602	0.379037	0	0	0	0	0
A01_contig-120_607	0.0633428	1	1	1	1	1
A01_contig-120_612	0.936861	1	1	1	1	1
A01_contig-120_614	0.9363	1	1	1	1	1
A01_contig-120_619	0	0	1	0	1	0
A01_contig-120_625	0.688274	1	1	1	1	1
A01_contig-120_634	0	0	0	0	0	0
A01_contig-120_645	0.0478684	1	1	1	1	1
A01_contig-120_665	0.999808	0	0	0	0	0
A01_contig-120_674	0.157443	0	1	0	0	0
A01_contig-120_675	0.64691	1	1	1	1	1
A01_contig-120_681	0	1	1	1	1	1
A01_contig-120_682	0.196109	1	1	1	1	1
A01_contig-120_683	0.157626	0	0	1	0	0
A01_contig-120_691	0.999801	1	1	1	1	1
A01_contig-120_692	0	1	0	0	1	0
A01_contig-120_1153	0	1	1	1	1	1
A01_contig-120_1822	0.999543	1	0	1	1	1
A01_contig-120_1843	0.0259019	0	0	0	0	0
A01_contig-120_2550	0	1	1	1	1	1
A01_contig_101_pilon	0.00393117	0	0	0	0	0
A01_contig_102_pilon	0.763514	1	0	1	1	0
A01_contig_103_pilon	0.389463	1	0	0	1	0
A01_contig_107_pilon	0	0	0	0	0	0
A01_contig_108_pilon	0.111988	0	0	0	0	0
A01_contig_113_pilon	0.635836	0	1	0	1	1
A01_contig_114_pilon	0	0	0	0	0	0
A01_contig_115_pilon	0.45098	1	1	1	1	1
A01_contig_117_pilon	0.666591	1	1	1	1	1
A01_contig_118_pilon	0.481501	0	0	0	1	0
A01_contig_121_pilon	0.634995	1	1	1	1	1
A01_contig_124_pilon	0.725859	1	1	1	1	1
A01_contig_125_pilon	0	0	0	0	0	0
A01_contig_127_pilon	0.193766	0	0	0	0	0
A01_contig_128_pilon	0	0	0	0	0	0
A01_contig_129_pilon	0.554694	0	0	0	0	0
A01_contig_130_pilon	0.185058	0	0	0	0	0
A01_contig_131_pilon	0.00739813	0	0	0	0	0
A01_contig_133_pilon	0.92189	1	1	1	1	1
A01_contig_134_pilon	0.999963	1	1	1	1	1
A01_contig_136_pilon	0.532707	1	1	1	1	1
A01_contig_138_pilon	0.804373	1	1	1	1	1
A01_contig_139_pilon	0	0	0	0	0	0
A01_contig_140_pilon	0.829612	0	1	0	0	0
A01_contig_145_pilon	0	0	0	0	0	0
A01_contig_150_pilon	0.693132	1	1	1	1	1
A01_contig_151_pilon	0.705649	1	1	1	1	1
A01_contig_152_pilon	0.354622	0	0	0	0	0
A01_contig_153_pilon	0.394502	0	1	0	1	0
A01_contig_154_pilon	0.88255	1	1	1	1	1
A01_contig_161_pilon	0.999962	1	1	1	1	1
A01_contig_163_pilon	0.18773	0	0	0	0	0
A01_contig_165_pilon	0.999946	1	1	1	1	1
A01_contig_168_pilon	0.107655	0	0	0	0	0
A01_contig_169_pilon	0.00183735	0	0	0	0	0
A01_contig_170_pilon	0.470181	0	0	0	0	0
A01_contig_171_pilon	0.502902	0	0	0	1	0
A01_contig_173_pilon	0.984006	1	1	1	1	1
A01_contig_174_pilon	0.0287686	0	0	0	0	0
A01_contig_178_pilon	0.0046257	0	0	0	0	0
A01_contig_180_pilon	0.778553	1	1	1	1	1
A01_contig_182_pilon	0.809437	0	1	0	1	0
A01_contig_183_pilon	0.999971	1	1	1	1	1
A01_contig_187_pilon	0.203219	1	1	0	0	0
A01_contig_188_pilon	0.999962	1	1	1	1	1
A01_contig_190_pilon	0.441577	0	0	0	1	0
A01_contig_191_pilon	0.604634	0	0	0	1	0
A01_contig_193_pilon	0.89692	1	1	1	1	1
A01_contig_197_pilon	0.0305149	0	0	0	0	0
A01_contig_198_pilon	0.143997	0	1	0	1	0
A01_contig_202_pilon	0.00725486	0	0	0	0	0
A01_contig_203_pilon	0.141388	0	0	0	0	0
A01_contig_206_pilon	0.00835968	0	0	0	0	0
A01_contig_208_pilon	0.411895	1	1	1	1	1
A01_contig_209_pilon	0.00544258	0	0	0	0	0
A01_contig_210_pilon	0.336692	1	1	1	1	0
A01_contig_212_pilon	0.16903	1	1	1	1	1
A01_contig_213_pilon	0.32596	0	0	0	0	0
A01_contig_215_pilon	0.155363	1	0	0	1	0
A01_contig_216_pilon	0.936831	1	1	1	1	1
A01_contig_217_pilon	0.556298	0	0	0	0	0
A01_contig_218_pilon	0.184941	0	0	0	0	0
A01_contig_219_pilon	0.447622	0	0	0	0	0
A01_contig_222_pilon	0.999974	1	1	1	1	1
A01_contig_224_pilon	0	0	0	0	0	0
A01_contig_227_pilon	0.150509	1	1	1	1	1
A01_contig_228_pilon	0	1	1	1	1	1
A01_contig_230_pilon	0.797143	1	1	1	1	1
A01_contig_232_pilon	0.0463999	0	0	0	0	0
A01_contig_234_pilon	0.175325	0	0	0	0	0
A01_contig_236_pilon	0.999982	1	1	1	1	1
A01_contig_237_pilon	0.00618346	0	0	0	0	0
A01_contig_238_pilon	0.0136044	0	0	0	0	0
A01_contig_239_pilon	0.00359688	0	0	0	0	0
A01_contig_24_pilon	0.458165	0	1	1	1	0
A01_contig_241_pilon	0.293775	1	1	1	1	1
A01_contig_242_pilon	0.999959	1	1	1	1	1
A01_contig_245_pilon	0.56245	1	1	0	1	1
A01_contig_249_pilon	0.180624	1	0	0	0	0
A01_contig_252_pilon	0.999981	1	1	1	1	1
A01_contig_254_pilon	0.999957	1	1	1	1	1
A01_contig_258_pilon	0.089828	0	0	0	0	0
A01_contig_259_pilon	0.00649234	0	0	0	0	0
A01_contig_262_pilon	0.0327729	0	0	0	0	0
A01_contig_264_pilon	0.704096	1	1	1	1	0
A01_contig_265_pilon	0.00487203	0	0	0	0	0
A01_contig_266_pilon	0.0214616	0	0	0	0	0
A01_contig_272_pilon	0.999976	1	1	1	1	1
A01_contig_273_pilon	0.674531	1	1	1	1	1
A01_contig_275_pilon	0.999894	1	1	1	1	1
A01_contig_276_pilon	0.132905	1	1	1	1	1
A01_contig_277_pilon	0.999938	1	1	1	1	1
A01_contig_278_pilon	0.938621	1	1	1	1	1
A01_contig_279_pilon	0.899638	1	1	1	1	1
A01_contig_280_pilon	0.762853	1	1	1	1	1
A01_contig_281_pilon	0.481388	1	1	1	1	0
A01_contig_282_pilon	0.272737	1	1	1	1	1
A01_contig_283_pilon	0.999971	1	1	1	1	1
A01_contig_284_pilon	0.91728	1	1	1	1	1
A01_contig_285_pilon	0.674962	1	1	1	1	1
A01_contig_287_pilon	0.999984	1	1	1	1	1
A01_contig_288_pilon	0.816001	1	1	1	1	1
A01_contig_289_pilon	0.999987	1	1	1	1	1
A01_contig_291_pilon	0.480376	1	1	1	1	1
A01_contig_292_pilon	0.0110146	0	0	0	0	0
A01_contig_293_pilon	0.989129	1	1	1	1	1
A01_contig_294_pilon	0.999972	1	1	1	1	1
A01_contig_296_pilon	0.981146	1	1	1	1	1
A01_contig_297_pilon	0.999988	1	1	1	1	1
A01_contig_298_pilon	0.999904	1	1	1	1	1
A01_contig_299_pilon	0.801537	1	1	1	1	1
A01_contig_301_pilon	0.999981	1	1	1	1	1
A01_contig_304_pilon	0.999977	1	1	1	1	1
A01_contig_307_pilon	0.83035	1	1	1	1	1
A01_contig_309_pilon	0.954984	1	1	1	1	1
A01_contig_312_pilon	0.0246762	1	1	1	1	1
A01_contig_313_pilon	0.999989	1	1	1	1	1
A01_contig_314_pilon	0.999978	1	1	1	1	1
A01_contig_315_pilon	0.999979	1	1	1	1	1
A01_contig_316_pilon	0	0	0	0	0	0
A01_contig_317_pilon	0.99997	1	1	1	1	1
A01_contig_318_pilon	0.710471	1	1	1	1	1
A01_contig_319_pilon	0.715086	1	1	1	1	1
A01_contig_320_pilon	0.35918	0	0	0	0	0
A01_contig_321_pilon	0.83016	1	1	1	1	1
A01_contig_322_pilon	0.738423	1	1	1	1	1
A01_contig_33_pilon	0.737099	1	1	1	1	1
A01_contig_46_pilon	0.999948	1	1	1	1	1
A01_contig_47_pilon	0.138657	1	1	0	1	0
A01_contig_48_pilon	0.347804	1	1	1	1	1
A01_contig_49_pilon	0.625622	1	1	1	1	1
A01_contig_52_pilon	0.5909	1	0	1	0	0
A01_contig_53_pilon	0.641487	1	1	1	1	1
A01_contig_54_pilon	0.987898	1	1	1	1	1
A01_contig_55_pilon	0.489002	1	1	1	1	1
A01_contig_57_pilon	0.960211	1	1	1	1	1
A01_contig_58_pilon	0.515946	1	1	1	1	1
A01_contig_63_pilon	0.51263	1	1	1	1	1
A01_contig_69_pilon	0	0	0	0	0	0
A01_contig_70_pilon	0.385022	1	1	0	1	0
A01_contig_71_pilon	0.237552	0	0	0	0	0
A01_contig_75_pilon	0.0788333	1	1	1	1	1
A01_contig_76_pilon	0.265917	0	0	0	0	0
A01_contig_77_pilon	0.867068	1	1	1	1	1
A01_contig_78_pilon	0	0	0	0	0	0
A01_contig_79_pilon	0.999945	1	1	1	1	1
A01_contig_81_pilon	0.315004	0	1	0	1	0
A01_contig_82_pilon	0	1	1	1	1	1
A01_contig_83_pilon	0.698804	1	1	0	1	0
A01_contig_85_pilon	0.346471	0	0	0	1	0
A01_contig_87_pilon	0.954989	0	1	0	1	0
A01_contig_88_pilon	0.00519967	0	0	0	0	0
A01_contig_89_pilon	0.670175	1	1	1	1	1
A01_contig_92_pilon	0.99999	1	1	1	1	1
A01_contig_93_pilon	0.941887	1	1	1	1	1
A01_contig_94_pilon	0.983873	1	1	1	1	1
A01_contig_95_pilon	0.945575	1	1	1	1	1
A01_contig_96_pilon	0.731519	1	1	1	1	1
A01_contig_98_pilon	0.564972	1	1	1	1	1
A01_contig_99_pilon	0.143362	0	0	0	0	0
A01_ctg00000004_pilon	0.938415	1	1	1	1	1
A01_ctg00000019_pilon	0.999901	1	1	1	1	1
A01_utg00000001_pilon	0.885514	1	1	1	1	1
A01_utg00000002_pilon	0.710508	1	1	1	1	1
A01_utg00000004_pilon	0.86502	1	1	1	1	1
A01_utg00000007_pilon	0.509496	1	1	1	1	1
A01_utg00000008_pilon	0.704651	1	1	1	1	1
A01_utg00000022_pilon	0.717828	1	1	1	1	1
A01_utg00000024_pilon	0.967468	1	1	1	1	1
A01_utg00000026_pilon	0.707808	1	1	1	1	1
A01_utg00000029_pilon	0.670696	1	1	1	1	1
A01_utg00000033_pilon	0.765651	1	1	1	1	1
A01_utg00000034_pilon	0.789008	1	1	1	1	1
A01_NODE_1	0.921688	1	1	1	1	1
A01_NODE_2	0.652393	1	1	1	1	1
A01_NODE_3	0.99256	1	1	1	1	1
A01_NODE_4	0.966432	1	1	1	1	1
A01_NODE_5	0.969534	1	1	1	1	1
A01_NODE_6	0.99999	1	1	1	1	1
A01_NODE_7	0.99999	1	1	1	1	1
A01_NODE_8	0.999989	1	1	1	1	1
A01_NODE_12	0.944538	1	1	1	1	1
A01_NODE_13	0.991104	1	1	1	1	1
A01_NODE_14	0.989123	1	1	1	1	1
A01_NODE_17	0.99443	1	1	1	1	1
A01_NODE_21	0.813167	1	1	1	1	1
A01_NODE_23	0.999804	1	1	1	1	1
A01_NODE_24	0.982135	1	1	1	1	1
A01_NODE_25	0.999983	1	1	1	1	1
A01_NODE_30	0.896034	1	1	1	1	1
A01_NODE_31	0.996444	1	1	1	1	1
A01_NODE_33	0	0	0	0	0	0
A01_NODE_34	0.999982	1	1	1	1	1
A01_NODE_36	0.0726833	1	1	1	1	1
A01_NODE_37	0.00259945	1	1	1	1	1
A01_NODE_38	0.705791	1	1	1	1	1
A01_NODE_39	0.999981	1	1	1	1	1
A01_NODE_40	0.0015023	1	1	1	1	1
A01_NODE_41	0.511315	0	0	0	1	0
A01_NODE_43	0.11688	1	1	1	1	1
A01_NODE_44	0.847612	1	1	1	1	1
A01_NODE_45	0.999979	1	1	1	1	1
A01_NODE_46	0.999978	1	1	1	1	1
A01_NODE_47	0.703835	1	1	1	1	1
A01_NODE_48	0.97539	1	1	1	1	1
A01_NODE_50	0.999978	1	1	1	1	1
A01_NODE_51	0.919359	1	1	1	1	1
A01_NODE_52	0.999978	1	1	1	1	1
A01_NODE_57	0.974993	1	1	1	1	1
A01_NODE_58	0.0573655	1	1	1	1	1
A01_NODE_59	0.993216	1	1	1	1	1
A01_NODE_61	0.419589	1	1	1	1	1
A01_NODE_62	0.909622	1	1	1	1	1
A01_NODE_63	0.999976	1	1	1	1	1
A01_NODE_65	0.931119	1	1	1	1	1
A01_NODE_68	0.0108103	1	1	1	1	1
A01_NODE_69	0.965523	1	1	1	1	1
A01_NODE_70	0.999739	1	1	1	1	1
A01_NODE_72	0.365312	0	1	0	1	0
A01_NODE_75	0.861379	1	1	1	1	1
A01_NODE_77	0.0129741	1	1	1	1	1
A01_NODE_78	0	0	0	0	0	0
A01_NODE_79	0.47965	1	1	1	1	1
A01_NODE_85	0.562379	1	1	1	1	0
A01_NODE_88	0.941254	1	1	1	1	1
A01_NODE_89	0.315974	1	1	1	1	1
A01_NODE_91	0.941011	1	1	1	1	1
A01_NODE_92	0.976029	1	1	1	1	1
A01_NODE_93	0.251556	0	0	0	0	0
A01_NODE_95	0.814555	1	1	1	1	1
A01_NODE_100	0.0061267	1	1	1	1	1
A01_NODE_101	0.999969	1	1	1	1	1
A01_NODE_102	0.984352	1	1	1	1	1
A01_NODE_103	0.985456	1	1	1	1	1
A01_NODE_105	0.999968	1	1	1	1	1
A01_NODE_112	0.999966	1	1	1	1	1
A01_NODE_113	0.631386	1	1	1	1	1
A01_NODE_116	0.764046	1	1	1	1	1
A01_NODE_117	0	1	1	1	1	1
A01_NODE_119	0.832653	1	1	1	1	1
A01_NODE_120	0.999962	0	0	0	1	0
A01_NODE_125	0.99159	1	1	1	1	1
A01_NODE_126	0.99996	1	1	1	1	1
A01_NODE_130	0.00504862	1	1	1	1	1
A01_NODE_134	0.991723	1	1	1	1	1
A01_NODE_136	0.834475	0	1	0	1	0
A01_NODE_140	0.708733	1	1	1	1	1
A01_NODE_147	0.999953	1	1	1	1	1
A01_NODE_148	0.986338	1	1	1	1	1
A01_NODE_150	0	0	0	0	0	0
A01_NODE_153	0.1004	0	0	0	1	0
A01_NODE_154	0.998514	1	1	1	1	1
A01_NODE_159	0.158449	1	1	0	1	1
A01_NODE_163	0.94699	1	1	1	1	1
A01_NODE_164	0.939778	1	1	1	1	1
A01_NODE_165	0.204281	0	1	0	0	0
A01_NODE_166	0.449038	0	1	0	1	0
A01_NODE_167	0.576546	0	0	0	0	0
A01_NODE_168	0.14361	1	1	1	1	1
A01_NODE_173	0.0182124	1	1	1	1	1
A01_NODE_177	0.244357	1	1	1	1	1
A01_NODE_181	0.965123	1	1	1	1	1
A01_NODE_183	0.999942	1	1	1	1	0
A01_NODE_184	0.913774	1	1	1	1	1
A01_NODE_185	0.964874	1	1	1	1	1
A01_NODE_187	0.245707	1	1	1	1	1
A01_NODE_188	0.391452	0	0	0	0	0
A01_NODE_189	0.0892878	1	1	0	1	0
A01_NODE_194	0.98674	1	1	1	1	1
A01_NODE_196	0.117315	0	1	0	1	0
A01_NODE_197	0.0359311	1	1	1	1	1
A01_NODE_199	0.764486	1	1	1	1	1
A01_NODE_201	0.999938	1	1	1	1	1
A01_NODE_202	0.243348	1	1	1	1	1
A01_NODE_205	0.104695	1	1	1	1	1
A01_NODE_206	0.00553541	0	0	0	0	0
A01_NODE_207	0.999936	1	1	1	1	1
A01_NODE_208	0.519164	0	1	0	1	0
A01_NODE_212	0.999934	1	1	1	1	1
A01_NODE_213	0.7927	1	1	1	1	1
A01_NODE_216	0.999934	1	1	1	1	1
A01_NODE_220	0.0904163	1	1	1	1	1
A01_NODE_221	0.0274877	0	0	0	1	0
A01_NODE_222	0.174634	0	0	0	0	0
A01_NODE_225	0.861512	1	1	1	1	1
A01_NODE_228	0.0612995	0	0	0	0	0
A01_NODE_229	0.543487	0	0	0	0	0
A01_NODE_232	0.969112	1	1	1	1	1
A01_NODE_238	0.99993	1	1	1	1	1
A01_NODE_240	0	0	0	0	0	0
A01_NODE_242	0.176864	0	0	0	1	0
A01_NODE_244	0.339759	0	0	0	1	0
A01_NODE_246	0.00490798	1	1	1	1	1
A01_NODE_247	0.999493	0	0	0	1	0
A01_NODE_248	0.748166	1	1	1	1	1
A01_NODE_251	0.00358633	1	1	1	1	1
A01_NODE_253	0.885754	0	0	0	0	0
A01_NODE_256	0	1	1	1	1	1
A01_NODE_260	0.986053	1	1	1	1	1
A01_NODE_264	0.116957	0	0	0	0	0
A01_NODE_274	0.0150607	0	0	0	0	0
A01_NODE_275	0.0209024	0	0	0	0	0
A01_NODE_283	0.99943	1	1	1	1	1
A01_NODE_285	0.631752	0	0	0	0	0
A01_NODE_286	0.933861	0	0	0	1	0
A01_NODE_290	0.29434	0	0	0	0	0
A01_NODE_293	0	0	0	0	0	0
A01_NODE_296	0.233143	1	1	1	1	1
A01_NODE_297	0.595948	1	1	1	1	1
A01_NODE_298	0.999914	1	1	1	1	1
A01_NODE_301	0.798474	0	1	0	1	0
A01_NODE_303	0.999914	1	1	1	1	0
A01_NODE_304	0	0	0	0	0	0
A01_NODE_308	0.999913	1	1	1	1	1
A01_NODE_309	0.905702	0	0	0	0	0
A01_NODE_313	0	1	1	1	1	1
A01_NODE_315	0.282795	1	1	0	1	1
A01_NODE_317	0.814616	1	1	1	1	1
A01_NODE_320	0.00508075	0	0	0	0	0
A01_NODE_323	0.971545	1	1	1	1	1
A01_NODE_324	0.46657	1	1	1	1	1
A01_NODE_326	0.70366	0	1	0	1	0
A01_NODE_327	0.267443	0	1	0	1	0
A01_NODE_332	0.649324	0	0	0	0	0
A01_NODE_337	0.915069	0	0	0	1	0
A01_NODE_340	0.990671	1	1	1	1	1
A01_NODE_344	0.935737	0	0	1	0	0
A01_NODE_345	0.677252	1	1	1	1	1
A01_NODE_349	0.278916	0	1	0	1	0
A01_NODE_361	0.19649	1	1	1	1	1
A01_NODE_366	0.999899	1	1	1	1	1
A01_NODE_368	0	0	0	0	0	0
A01_NODE_369	0.955414	1	1	1	1	1
A01_NODE_372	0	0	0	0	0	0
A01_NODE_381	0	1	1	1	1	1
A01_NODE_383	0.999897	1	1	1	1	1
A01_NODE_385	0.980033	0	1	0	1	0
A01_NODE_387	0.999895	1	1	1	1	1
A01_NODE_389	0.999895	1	1	1	1	1
A01_NODE_396	0.924792	1	1	1	1	1
A01_NODE_398	0.999891	1	1	1	1	1
A01_NODE_401	0.331516	0	1	1	1	0
A01_NODE_402	0	1	1	1	1	1
A01_NODE_411	0	0	0	0	0	0
A01_NODE_414	0.0196519	1	1	1	1	1
A01_NODE_415	0.538029	1	1	0	1	1
A01_NODE_419	0.489089	1	1	1	1	1
A01_NODE_425	0.998034	1	0	1	0	0
A01_NODE_427	0	0	0	0	1	0
A01_NODE_429	0.228681	0	0	0	0	0
A01_NODE_430	0.0703271	0	0	0	0	0
A01_NODE_432	0.945004	1	1	1	1	1
A01_NODE_437	0	0	0	0	0	0
A01_NODE_443	0.999882	1	1	1	1	1
A01_NODE_444	0.307318	1	1	1	1	1
A01_NODE_445	0.102327	1	1	1	1	1
A01_NODE_446	0	0	0	0	0	0
A01_NODE_447	0.99988	1	1	1	1	1
A01_NODE_453	0.811471	1	1	1	1	1
A01_NODE_454	0.998306	1	1	1	1	1
A01_NODE_455	0	1	1	1	1	1
A01_NODE_458	0.91774	1	1	1	1	1
A01_NODE_462	0	0	0	0	0	0
A01_NODE_463	0.999876	1	1	1	1	1
A01_NODE_465	0.999876	1	1	1	1	1
A01_NODE_466	0	0	0	0	0	0
A01_NODE_467	0.723655	1	1	1	1	1
A01_NODE_468	0.999876	1	1	1	1	1
A01_NODE_473	0.999875	1	1	1	1	1
A01_NODE_474	0.999621	1	1	1	1	1
A01_NODE_478	0	0	0	0	0	0
A01_NODE_482	0.999873	1	1	1	1	1
A01_NODE_483	0	0	0	0	0	0
A01_NODE_485	0	0	0	0	0	0
A01_NODE_487	0	1	1	1	1	1
A01_NODE_492	0.164545	1	1	1	1	0
A01_NODE_496	0.0211709	0	0	0	0	0
A01_NODE_501	0.999605	1	0	1	1	1
A01_NODE_503	0	0	0	0	0	0
A01_NODE_504	0	1	1	1	1	1
A01_NODE_506	0	0	0	0	0	0
A01_NODE_515	0.787633	1	1	1	1	1
A01_NODE_516	0.175811	1	1	0	1	0
A01_NODE_518	0.999865	1	1	1	1	1
A01_NODE_520	0.999864	1	1	1	1	1
A01_NODE_525	0.999863	1	1	1	1	1
A01_NODE_530	0.0647042	0	0	0	0	0
A01_NODE_539	0.999859	1	1	1	1	1
A01_NODE_541	0.999718	1	1	1	1	1
A01_NODE_546	0.117297	0	0	0	0	0
A01_NODE_553	0.999857	1	1	1	1	1
A01_NODE_556	0.425309	1	1	0	1	1
A01_NODE_558	0.999856	1	1	1	1	1
A01_NODE_564	0	0	0	0	0	0
A01_NODE_565	0.0894309	0	0	0	0	0
A01_NODE_568	0.0307737	1	1	1	1	1
A01_NODE_573	0	0	0	0	0	0
A01_NODE_575	0	1	0	1	1	1
A01_NODE_579	0	0	0	0	0	0
A01_NODE_580	0.766118	0	1	1	1	0
A01_NODE_586	0	0	0	0	1	0
A01_NODE_589	0	0	0	0	0	0
A01_NODE_590	0.99985	0	0	0	1	0
A01_NODE_592	0	1	1	1	1	1
A01_NODE_595	0.908571	0	0	0	0	0
A01_NODE_596	0	0	0	0	0	0
A01_NODE_601	0.0791389	1	1	0	1	1
A01_NODE_605	0	0	0	0	0	0
A01_NODE_607	0.0163434	0	0	0	0	0
A01_NODE_608	0	1	1	0	1	0
A01_NODE_611	0.0327692	0	0	0	0	0
A01_NODE_613	0.150339	1	1	1	1	1
A01_NODE_614	0.6302	1	1	1	1	0
A01_NODE_618	0.774164	1	1	1	1	1
A01_NODE_625	0	1	1	1	1	1
A01_NODE_626	0	0	0	0	0	0
A01_NODE_627	0	0	0	0	0	0
A01_NODE_630	0.090281	0	0	0	1	0
A01_NODE_631	0.999843	1	1	1	1	1
A01_NODE_637	0	0	0	0	0	0
A01_NODE_638	0.855086	1	1	1	1	1
A01_NODE_640	0	0	0	0	0	0
A01_NODE_641	0.172425	1	1	1	1	1
A01_NODE_651	0	1	1	1	1	1
A01_NODE_654	0.999838	1	1	1	1	1
A01_NODE_656	0.229484	1	1	1	1	1
A01_NODE_661	0.904994	1	1	1	1	1
A01_NODE_663	0.313569	1	1	1	1	1
A01_NODE_668	0.011153	0	0	0	0	0
A01_NODE_670	0.48448	1	1	1	1	1
A01_NODE_671	0.999836	1	1	1	1	1
A01_NODE_673	0.0369883	0	0	0	0	0
A01_NODE_677	0.669421	1	0	0	0	0
A01_NODE_679	0.999834	1	1	1	1	1
A01_NODE_680	0.999834	1	1	1	1	1
A01_NODE_681	0	0	1	0	1	0
A01_NODE_682	0.999833	1	1	1	1	1
A01_NODE_689	0	0	0	0	0	0
A01_NODE_693	0.996121	1	1	1	1	1
A01_NODE_696	0	0	0	0	0	0
A01_NODE_697	0.00965447	0	1	0	0	1
A01_NODE_698	0.189024	0	0	0	1	0
A01_NODE_699	0.130686	0	1	1	1	1
A01_NODE_700	0.0247019	0	0	0	1	0
A01_NODE_705	0.684301	0	0	0	0	0
A01_NODE_707	0.0677298	0	0	0	0	0
A01_NODE_709	0.0689774	1	1	1	1	1
A01_NODE_710	0.0105209	0	0	0	1	0
A01_NODE_711	0.943572	1	1	1	1	1
A01_NODE_718	0.33646	0	0	0	0	0
A01_NODE_722	0	0	0	0	0	0
A01_NODE_725	0.999825	1	1	1	1	1
A01_NODE_726	0	0	0	0	0	0
A01_NODE_728	0.171253	0	0	0	1	0
A01_NODE_735	0	0	0	0	0	0
A01_NODE_739	0.994504	1	1	1	1	1
A01_NODE_743	0.143264	1	1	1	1	1
A01_NODE_745	0.999822	1	1	1	1	1
A01_NODE_746	0.999821	1	1	1	1	1
A01_NODE_748	0.0790556	1	1	1	1	1
A01_NODE_753	0.00914798	1	1	1	1	1
A01_NODE_757	0	0	1	1	1	0
A01_NODE_758	0	0	0	0	0	0
A01_NODE_764	0.425419	1	1	1	1	1
A01_NODE_765	0.611679	0	0	0	0	0
A01_NODE_771	0.999816	1	1	1	1	1
A01_NODE_773	0.599706	1	1	1	1	1
A01_NODE_776	0.0191317	0	1	1	1	0
A01_NODE_787	0.999814	1	1	1	1	1
A01_NODE_791	0.999813	1	0	1	1	1
A01_NODE_792	0.698131	0	1	0	1	0
A01_NODE_794	0	0	1	1	1	0
A01_NODE_796	0.82537	1	1	1	1	1
A01_NODE_797	0.0148051	1	1	1	1	1
A01_NODE_798	0	0	0	0	0	0
A01_NODE_801	0	0	0	0	0	0
A01_NODE_810	0	0	0	0	0	0
A01_NODE_812	0	0	0	0	0	0
A01_NODE_815	0	0	0	0	1	0
A01_NODE_817	0.999809	1	1	1	1	1
A01_NODE_818	0.742059	1	1	1	1	1
A01_NODE_829	0.102242	0	0	0	1	1
A01_NODE_831	0	1	1	1	0	0
A01_NODE_832	0.0591876	0	0	0	0	0
A01_NODE_834	0.594773	0	0	1	1	0
A01_NODE_838	0.853895	0	0	0	0	0
A01_NODE_839	0	0	0	0	0	0
A01_NODE_844	0.999609	1	1	1	1	1
A01_NODE_847	0.999804	1	1	1	1	1
A01_NODE_848	0.999804	0	0	0	1	0
A01_NODE_849	0	0	0	0	0	0
A01_NODE_852	0.0339184	0	1	1	0	0
A01_NODE_853	0.999803	1	1	1	1	1
A01_NODE_858	0	0	0	0	0	0
A01_NODE_867	0.220735	1	1	1	1	1
A01_NODE_868	0.0291767	0	1	0	1	0
A01_NODE_2528	0.999502	1	1	1	1	1
A01_opera_contig_1	0.999993	1	1	1	1	1
A01_opera_contig_6	0.999987	1	1	1	1	1
A01_opera_contig_7	0.261905	1	1	1	1	1
A01_opera_contig_14	0.999983	1	1	1	1	1
A01_opera_contig_18	0.999981	1	1	1	1	1
A01_opera_contig_20	0.999981	1	1	1	1	1
A01_opera_contig_26	0.917551	1	1	1	1	1
A01_opera_contig_27	0.836729	1	1	1	1	1
A01_opera_contig_28	0.668928	1	1	1	1	1
A01_opera_contig_29	0.99991	1	1	1	1	1
A01_opera_contig_30	0.979842	1	1	1	1	1
A01_opera_contig_32	0.655694	1	1	1	1	1
A01_opera_contig_35	0.999978	1	1	1	1	1
A01_opera_contig_37	0.359588	0	0	0	1	0
A01_opera_contig_38	0.999265	1	1	1	1	1
A01_opera_contig_39	0.999976	1	1	1	1	1
A01_opera_contig_40	0.992956	1	1	1	1	1
A01_opera_contig_41	0.70189	1	1	1	1	1
A01_opera_contig_46	0.738742	1	1	1	1	1
A01_opera_contig_48	0.822131	1	1	1	1	1
A01_opera_contig_53	0.0636313	0	0	0	0	0
A01_opera_contig_55	0.84175	1	1	1	1	1
A01_opera_contig_56	0.0247349	1	1	1	1	1
A01_opera_contig_57	0.11885	1	1	1	1	1
A01_opera_contig_59	0.7021	1	1	1	1	1
A01_opera_contig_62	0	1	1	1	1	1
A01_opera_contig_64	0.999971	1	1	1	1	1
A01_opera_contig_68	0.553659	1	1	1	1	0
A01_opera_contig_71	0.999976	1	1	1	1	1
A01_opera_contig_82	0.999967	1	1	1	1	1
A01_opera_contig_83	0.819765	1	1	1	1	1
A01_opera_contig_84	0.950439	1	1	1	1	1
A01_opera_contig_85	0.266767	0	0	0	0	0
A01_opera_contig_87	0.999977	1	1	1	1	1
A01_opera_contig_91	0.835583	1	1	1	1	1
A01_opera_contig_93	0.98543	1	1	1	1	1
A01_opera_contig_95	0	0	0	0	0	0
A01_opera_contig_97	0.222733	0	0	0	0	0
A01_opera_contig_102	0.209715	1	1	1	1	1
A01_opera_contig_105	0.999959	1	1	1	1	1
A01_opera_contig_106	0.999956	1	1	1	1	1
A01_opera_contig_110	0.94134	1	1	1	1	1
A01_opera_contig_112	0.00455527	1	1	1	1	1
A01_opera_contig_116	0	0	0	0	0	0
A01_opera_contig_117	0.999957	1	1	1	1	1
A01_opera_contig_120	0.604044	1	1	1	1	1
A01_opera_contig_121	0.999906	1	1	1	1	1
A01_opera_contig_123	0.999953	1	1	1	1	1
A01_opera_contig_125	0.196796	0	0	0	0	0
A01_opera_contig_127	0.901687	1	1	1	1	1
A01_opera_contig_131	0.99995	1	1	1	1	1
A01_opera_contig_148	0.999829	1	1	1	1	1
A01_opera_contig_150	0.0293784	0	0	1	1	0
A01_opera_contig_152	0.999963	1	1	1	1	1
A01_opera_contig_153	0.154698	0	0	0	1	0
A01_opera_contig_154	0.792508	1	1	0	1	0
A01_opera_contig_158	0.9632	1	1	1	1	1
A01_opera_contig_165	0.960723	1	1	1	1	1
A01_opera_contig_173	0.984911	1	1	1	1	1
A01_opera_contig_180	0.782698	1	1	1	1	1
A01_opera_contig_182	0	0	1	0	0	0
A01_opera_contig_187	0.170008	0	0	0	0	0
A01_opera_contig_188	0.0712672	0	0	0	1	0
A01_opera_contig_189	0.822878	1	1	1	1	1
A01_opera_contig_194	0.985482	1	1	1	1	1
A01_opera_contig_197	0.152112	0	0	0	1	0
A01_opera_contig_200	0.867666	1	1	1	1	1
A01_opera_contig_204	0.999926	1	1	1	1	1
A01_opera_contig_213	0.999936	1	1	1	1	1
A01_opera_contig_222	0.999923	1	1	0	1	1
A01_opera_contig_223	0.878401	1	1	1	1	1
A01_opera_contig_224	0.999921	1	1	1	1	1
A01_opera_contig_225	0.999924	1	1	1	1	1
A01_opera_contig_227	0.999941	1	1	1	1	1
A01_opera_contig_229	0.999938	0	1	0	1	0
A01_opera_contig_234	0.999925	1	1	1	1	1
A01_opera_contig_235	0.771861	0	0	0	0	0
A01_opera_contig_236	0.315949	0	0	0	0	0
A01_opera_contig_237	0.00794293	0	1	0	1	0
A01_opera_contig_240	0.234227	0	1	0	1	0
A01_opera_contig_247	0.535521	1	1	0	1	0
A01_opera_contig_249	0.377922	0	0	0	1	0
A01_opera_contig_258	0.711046	1	1	1	1	1
A01_opera_contig_261	0.87995	1	1	1	1	1
A01_opera_contig_262	0.984559	1	1	1	1	1
A01_opera_contig_265	0.00517432	0	0	0	0	0
A01_opera_contig_268	0.961291	0	1	0	1	0
A01_opera_contig_277	0	0	0	0	1	0
A01_opera_contig_283	0.840211	1	1	1	1	1
A01_opera_contig_289	0	1	1	0	1	0
A01_opera_contig_294	0.9999	1	1	1	1	1
A01_opera_contig_302	0.508162	0	0	0	0	0
A01_opera_contig_303	0.831812	1	1	1	1	1
A01_opera_contig_306	0.933455	1	1	1	1	1
A01_opera_contig_307	0.755189	1	1	1	1	1
A01_opera_contig_313	0.161314	1	1	1	1	0
A01_opera_contig_314	0	0	1	0	0	0
A01_opera_contig_317	0.453092	0	1	0	1	0
A01_opera_contig_318	0.6406	1	1	1	1	1
A01_opera_contig_319	0.999894	1	1	1	1	1
A01_opera_contig_320	0.96675	1	1	1	1	1
A01_opera_contig_323	0.667025	1	1	1	1	1
A01_opera_contig_324	0.995696	1	0	1	1	1
A01_opera_contig_331	0.118353	0	0	0	1	0
A01_opera_contig_336	0.117846	1	1	1	1	1
A01_opera_contig_346	0.99991	1	1	1	1	1
A01_opera_contig_350	0.817746	1	1	1	1	1
A01_opera_contig_353	0.472001	0	1	0	1	1
A01_opera_contig_357	0.700206	1	1	1	1	0
A01_opera_contig_370	0.190565	0	0	0	0	0
A01_opera_contig_371	0.724423	1	1	1	1	1
A01_opera_contig_372	0	0	0	0	1	0
A01_opera_contig_392	0.109927	0	0	0	1	0
A01_opera_contig_395	0	1	1	1	1	1
A01_opera_contig_409	0.660959	0	1	0	1	0
A01_opera_contig_415	0.999894	1	1	1	1	1
A01_opera_contig_420	0	1	1	1	1	1
A01_opera_contig_423	0	1	1	1	1	1
A01_opera_contig_426	0	1	1	1	1	1
A01_opera_contig_427	0.763242	0	0	0	1	0
A01_opera_contig_430	0.326538	0	0	0	0	0
A01_opera_contig_437	0	0	0	0	0	0
A01_opera_contig_441	0.999894	1	1	1	1	1
A01_opera_contig_446	0.071197	0	0	0	0	0
A01_opera_contig_450	0.0213239	1	1	1	1	1
A01_opera_contig_453	0.752439	0	1	0	1	0
A01_opera_contig_457	0	0	0	0	0	0
A01_opera_contig_458	0.980673	1	1	1	1	1
A01_opera_contig_461	0	0	0	0	0	0
A01_opera_contig_489	0.522138	0	0	0	1	0
A01_opera_contig_493	0	1	1	1	1	1
A01_opera_contig_494	0.665058	0	0	0	1	0
A01_opera_contig_496	0	1	1	0	1	1
A01_opera_contig_497	0.93284	1	1	1	1	1
A01_opera_contig_500	0.999873	1	1	1	1	1
A01_opera_contig_505	0.0313291	0	0	0	0	0
A01_opera_contig_508	0	0	0	0	0	0
A01_opera_contig_516	0	0	0	0	0	0
A01_opera_contig_517	0.268814	1	1	1	1	1
A01_opera_contig_531	0.939214	1	1	1	1	1
A01_opera_contig_533	0.999848	1	1	1	1	1
A01_opera_contig_535	0.999847	1	1	1	1	1
A01_opera_contig_538	0.999847	1	1	1	1	1
A01_opera_contig_540	0.999846	1	1	1	1	1
A01_opera_contig_542	0.328891	0	1	0	0	0
A01_opera_contig_560	0.0526742	1	1	1	1	1
A01_opera_contig_564	0.133607	0	0	0	1	0
A01_opera_contig_569	0.647201	1	1	1	1	1
A01_opera_contig_570	0.999867	1	1	1	1	1
A01_opera_contig_577	0.821178	1	1	1	1	1
A01_opera_contig_582	0	0	0	0	0	0
A01_opera_contig_588	0.138493	0	0	0	1	0
A01_opera_contig_595	0.901895	1	1	1	1	1
A01_opera_contig_609	0.0917211	1	1	1	1	1
A01_opera_contig_613	0.0241629	1	1	1	1	1
A01_opera_contig_615	0.055863	1	1	1	1	1
A01_opera_contig_617	0.922797	0	0	0	1	0
A01_opera_contig_620	0	0	0	0	0	0
A01_opera_contig_625	0.999826	1	1	1	1	1
A01_opera_contig_626	0.480648	0	0	0	0	0
A01_opera_contig_630	0	0	0	0	0	0
A01_opera_contig_631	0	0	0	0	0	0
A01_opera_contig_639	0.999824	1	1	1	1	1
A01_opera_contig_642	0.995431	1	1	1	1	1
A01_opera_contig_646	0.761964	1	1	1	1	1
A01_opera_contig_670	0.999816	1	1	1	1	1
A01_opera_contig_672	0.859487	1	1	1	1	1
A01_opera_contig_676	0.413135	0	0	0	1	0
A01_opera_contig_684	0	0	0	0	0	0
A01_opera_contig_685	0.999853	1	1	1	1	1
A01_opera_contig_688	0.999823	1	1	1	1	1
A01_opera_contig_689	0.0154562	0	0	0	0	0
A01_opera_contig_692	0.377503	0	0	0	0	0
A01_opera_contig_698	0	0	0	0	0	0
A01_opera_contig_699	0.0102002	0	0	0	0	0
A01_opera_contig_711	0.195586	0	1	0	0	0
A01_opera_contig_715	0.00768974	1	1	1	1	1
A01_opera_contig_716	0.0477281	1	1	1	1	1
A01_opera_contig_726	0.447318	1	1	0	1	0
A01_opera_contig_732	0.47626	0	0	0	1	0
A01_opera_contig_737	0	0	1	0	0	0
A01_opera_contig_746	0.99981	1	1	1	1	1
A01_opera_contig_767	0.257267	1	1	1	1	1
A01_opera_contig_799	0	1	1	1	1	1
A01_opera_contig_805	0.661995	1	1	1	1	1
A01_opera_contig_891	0.962637	0	0	0	1	0
A01_opera_contig_941	0.940487	0	0	0	1	1
A01_opera_contig_978	0	1	1	1	1	1
A01_opera_contig_1150	0.242192	1	1	1	1	1
A01_opera_contig_1155	0.219631	0	1	0	1	0
A01_opera_contig_1259	0	1	0	1	1	1
A01_opera_contig_1388	0.0467458	1	1	1	1	1
A01_opera_contig_1415	0.0239391	0	0	0	0	0
A01_opera_contig_1420	0	0	0	0	0	0
A01_opera_contig_1431	0	0	0	0	0	0
A01_opera_contig_1867	0	0	0	0	0	0
A01_opera_contig_2048	0.0910962	0	0	0	0	0
A04_contig-120_0	0.979832	1	1	1	1	1
A04_contig-120_1	0.953368	1	1	1	1	1
A04_contig-120_2	0.891683	1	1	1	1	1
A04_contig-120_3	0.872871	1	1	1	1	1
A04_contig-120_5	0.723355	1	1	1	1	1
A04_contig-120_6	0.999982	1	1	1	1	1
A04_contig-120_7	0.0012203	0	0	0	1	1
A04_contig-120_8	0.998809	1	1	1	1	1
A04_contig-120_9	0.99998	1	1	1	1	1
A04_contig-120_10	0.783699	1	1	1	1	1
A04_contig-120_11	0.337556	1	1	1	1	1
A04_contig-120_12	0.999978	1	1	1	1	1
A04_contig-120_13	0.999978	1	1	1	1	1
A04_contig-120_15	0.999978	1	1	1	1	1
A04_contig-120_16	0.999978	1	1	1	1	1
A04_contig-120_18	0.589041	1	1	1	1	1
A04_contig-120_19	0.935934	1	1	1	1	1
A04_contig-120_20	0.987642	1	1	1	1	1
A04_contig-120_22	0.963088	1	1	1	1	1
A04_contig-120_24	0	1	1	1	1	1
A04_contig-120_25	0.655811	1	1	1	1	1
A04_contig-120_26	0.991585	1	1	1	1	1
A04_contig-120_27	0.932827	1	1	1	1	1
A04_contig-120_28	0.873553	1	1	1	1	1
A04_contig-120_29	0.771465	1	1	1	1	1
A04_contig-120_30	0.999973	1	1	1	1	1
A04_contig-120_31	0.937088	1	1	1	1	1
A04_contig-120_32	0.999972	1	1	1	1	1
A04_contig-120_33	0.999972	1	1	1	1	1
A04_contig-120_34	0.144208	1	1	1	1	1
A04_contig-120_35	0.999972	1	1	1	1	1
A04_contig-120_36	0.999971	1	1	1	1	1
A04_contig-120_37	0	0	0	0	0	0
A04_contig-120_38	0.999971	1	1	1	1	1
A04_contig-120_39	0.317847	1	1	1	1	1
A04_contig-120_40	0.999971	1	1	1	1	1
A04_contig-120_42	0.999969	1	1	1	1	1
A04_contig-120_43	0.550829	1	1	1	1	1
A04_contig-120_44	0.936963	1	1	1	1	1
A04_contig-120_45	0.999968	1	1	1	1	1
A04_contig-120_46	0.0374513	1	1	1	1	1
A04_contig-120_47	0.0261593	1	1	1	1	1
A04_contig-120_48	0.855516	1	1	1	1	1
A04_contig-120_49	0	0	0	0	1	0
A04_contig-120_50	0.00666966	0	0	0	1	1
A04_contig-120_52	0.962585	1	1	1	1	1
A04_contig-120_54	0.522969	1	1	1	1	1
A04_contig-120_57	0.991683	1	1	1	1	1
A04_contig-120_59	0.999958	1	1	1	1	1
A04_contig-120_60	0.445697	0	0	0	0	1
A04_contig-120_61	0.999957	1	1	1	1	1
A04_contig-120_62	0.0399725	0	0	0	0	0
A04_contig-120_64	0.959263	1	1	1	1	1
A04_contig-120_65	0.256493	1	1	1	1	1
A04_contig-120_66	0.171739	1	1	1	1	1
A04_contig-120_67	0.617397	1	1	1	1	1
A04_contig-120_68	0	1	1	1	1	1
A04_contig-120_71	0.0565424	0	0	0	0	0
A04_contig-120_72	0	1	1	1	1	1
A04_contig-120_73	0.784503	1	1	1	1	1
A04_contig-120_74	0.0642837	0	0	0	0	0
A04_contig-120_76	0.326203	1	1	1	1	1
A04_contig-120_77	0.0664669	0	1	0	1	0
A04_contig-120_78	0.699535	1	1	1	1	1
A04_contig-120_79	0.95325	1	1	1	1	1
A04_contig-120_80	0	1	1	1	1	1
A04_contig-120_81	0	1	0	0	1	0
A04_contig-120_82	0.984484	1	1	1	1	1
A04_contig-120_87	0.999948	0	0	0	0	0
A04_contig-120_88	0.00251651	0	0	0	0	0
A04_contig-120_90	0.75226	1	1	1	1	1
A04_contig-120_91	0	1	1	1	1	1
A04_contig-120_93	0	1	1	1	1	1
A04_contig-120_95	0	1	1	1	1	1
A04_contig-120_96	0	0	0	0	1	1
A04_contig-120_98	0.999943	1	1	1	1	1
A04_contig-120_101	0.916041	1	1	1	1	1
A04_contig-120_103	0.989503	1	0	0	0	1
A04_contig-120_106	0	1	1	1	1	1
A04_contig-120_107	0.607241	1	1	1	1	1
A04_contig-120_109	0.221645	1	1	1	1	1
A04_contig-120_110	0	0	0	0	0	0
A04_contig-120_111	0	0	0	0	0	0
A04_contig-120_113	0.99994	1	1	1	1	1
A04_contig-120_116	0.799294	1	1	1	1	1
A04_contig-120_117	0.903006	1	1	1	1	1
A04_contig-120_118	0.999938	1	1	1	1	1
A04_contig-120_120	0.577702	1	1	1	1	1
A04_contig-120_122	0	1	1	1	1	1
A04_contig-120_125	0.414619	1	1	1	1	1
A04_contig-120_129	0.828754	1	1	1	1	1
A04_contig-120_130	0	0	0	0	1	0
A04_contig-120_131	0.00786752	1	1	1	1	1
A04_contig-120_134	0.0245771	1	1	0	1	1
A04_contig-120_136	0.497472	0	0	0	1	0
A04_contig-120_137	0.30508	1	1	1	1	1
A04_contig-120_138	0.999936	1	1	1	1	1
A04_contig-120_139	0.298506	1	1	1	1	1
A04_contig-120_140	0	1	1	1	1	1
A04_contig-120_144	0	0	0	0	0	0
A04_contig-120_145	0.989977	1	1	1	1	1
A04_contig-120_148	0.999932	1	1	1	1	1
A04_contig-120_149	0	0	0	0	0	0
A04_contig-120_151	0	0	0	0	0	0
A04_contig-120_152	0.334771	0	0	0	0	0
A04_contig-120_154	0	0	0	0	0	0
A04_contig-120_158	0.998701	1	0	1	0	1
A04_contig-120_159	0.00354021	0	0	0	0	0
A04_contig-120_161	0.0119187	0	0	0	0	0
A04_contig-120_163	0.918466	1	1	1	1	1
A04_contig-120_164	0.0775399	0	0	0	0	0
A04_contig-120_166	0.801196	1	1	1	1	1
A04_contig-120_167	0.0869437	0	0	0	0	0
A04_contig-120_168	0.999925	1	1	1	1	1
A04_contig-120_169	0.555547	1	1	1	1	1
A04_contig-120_170	0.999923	1	1	1	1	1
A04_contig-120_171	0.445178	0	1	0	1	0
A04_contig-120_173	0	0	0	0	0	0
A04_contig-120_175	0	0	0	0	1	0
A04_contig-120_176	0.0138278	1	1	1	1	1
A04_contig-120_179	0.132287	0	0	0	1	0
A04_contig-120_181	0.0164054	1	1	1	1	1
A04_contig-120_183	0.299968	0	0	0	0	0
A04_contig-120_184	0	1	1	0	0	0
A04_contig-120_185	0	0	0	0	1	0
A04_contig-120_187	0.84849	1	1	1	1	1
A04_contig-120_188	0.961497	1	1	1	1	1
A04_contig-120_189	0.0760852	1	1	1	1	0
A04_contig-120_190	0	1	1	1	1	1
A04_contig-120_192	0	0	0	0	1	0
A04_contig-120_194	0.577983	1	1	1	1	1
A04_contig-120_195	0.0387242	0	0	0	0	0
A04_contig-120_196	0.122902	1	1	1	1	1
A04_contig-120_197	0.999916	1	1	1	1	1
A04_contig-120_200	0.143974	1	1	1	1	1
A04_contig-120_203	0.312301	0	0	0	0	1
A04_contig-120_204	0.999914	1	1	1	1	1
A04_contig-120_210	0.715661	0	0	0	0	0
A04_contig-120_211	0	0	0	0	0	0
A04_contig-120_213	0.0219751	0	0	0	0	0
A04_contig-120_215	0.999912	1	1	1	1	1
A04_contig-120_225	0	0	0	0	0	0
A04_contig-120_226	0	0	0	0	0	0
A04_contig-120_227	0.0715141	1	1	1	1	1
A04_contig-120_229	0	1	1	1	1	1
A04_contig-120_231	0.854769	1	1	1	1	1
A04_contig-120_233	0.979966	1	1	1	1	1
A04_contig-120_234	0.503136	1	1	1	1	1
A04_contig-120_235	0.509155	0	1	1	1	0
A04_contig-120_238	0.929836	1	1	1	1	1
A04_contig-120_239	0.439919	1	1	1	1	1
A04_contig-120_240	0.136752	0	0	0	1	0
A04_contig-120_241	0	0	1	0	1	0
A04_contig-120_242	0.732753	1	1	1	1	1
A04_contig-120_244	0.571569	1	1	1	1	1
A04_contig-120_245	0.999902	1	1	1	1	1
A04_contig-120_246	0.0579681	0	0	0	1	0
A04_contig-120_247	0.00787716	0	0	0	0	0
A04_contig-120_248	0.691648	1	1	1	1	1
A04_contig-120_250	0.9999	1	1	1	1	1
A04_contig-120_251	0.9999	1	1	1	1	1
A04_contig-120_253	0.0133293	1	1	1	1	1
A04_contig-120_254	0.631711	1	1	1	1	1
A04_contig-120_259	0.801444	0	1	0	1	0
A04_contig-120_262	0.916381	1	1	1	1	1
A04_contig-120_264	0.748306	1	1	1	1	1
A04_contig-120_267	0	0	0	0	0	0
A04_contig-120_268	0.99979	1	1	1	1	1
A04_contig-120_270	0.549117	1	1	1	1	1
A04_contig-120_271	0.453707	1	1	1	1	1
A04_contig-120_272	0.125	0	0	0	0	0
A04_contig-120_275	0.855851	0	0	0	0	0
A04_contig-120_277	0	0	0	0	1	0
A04_contig-120_278	0	0	0	0	1	0
A04_contig-120_279	0	1	0	0	1	0
A04_contig-120_281	0.931939	1	1	1	1	1
A04_contig-120_283	0	0	0	0	0	0
A04_contig-120_286	0	0	0	0	1	1
A04_contig-120_287	0	1	1	1	1	1
A04_contig-120_290	0	0	1	0	1	0
A04_contig-120_291	0.743924	0	0	0	0	0
A04_contig-120_292	0.999884	1	1	1	1	1
A04_contig-120_294	0.00711536	0	0	0	1	0
A04_contig-120_300	0.412164	1	1	1	1	1
A04_contig-120_301	0	1	1	1	1	1
A04_contig-120_306	0.99988	1	1	1	1	1
A04_contig-120_307	0.993515	1	1	1	1	1
A04_contig-120_308	0.306774	0	0	0	0	0
A04_contig-120_311	0	0	0	0	1	0
A04_contig-120_313	0.999877	1	1	1	1	1
A04_contig-120_314	0.999877	1	1	1	1	1
A04_contig-120_315	0.588344	1	1	1	1	1
A04_contig-120_316	0.190418	0	0	0	0	1
A04_contig-120_317	0.999877	1	1	1	1	1
A04_contig-120_321	0.708292	1	1	1	1	1
A04_contig-120_325	0.950025	1	1	1	1	1
A04_contig-120_326	0	1	1	1	1	0
A04_contig-120_329	0.0224061	0	0	0	0	0
A04_contig-120_331	0.960031	0	0	0	0	0
A04_contig-120_332	0	0	0	0	1	0
A04_contig-120_333	0.298745	1	1	1	1	1
A04_contig-120_335	0	0	0	0	0	0
A04_contig-120_337	0.785705	1	1	1	1	1
A04_contig-120_338	0.959091	1	1	1	1	1
A04_contig-120_340	0.99987	0	0	0	0	0
A04_contig-120_341	0	0	1	0	1	1
A04_contig-120_342	0	1	1	1	1	1
A04_contig-120_343	0	1	1	1	1	1
A04_contig-120_344	0.965341	1	0	0	0	1
A04_contig-120_345	0.827075	0	0	0	0	0
A04_contig-120_346	0.0871856	1	1	1	1	1
A04_contig-120_352	0	0	0	0	0	0
A04_contig-120_355	0.576258	1	1	1	1	1
A04_contig-120_357	0.0106226	0	1	1	1	0
A04_contig-120_359	0	1	1	1	1	1
A04_contig-120_361	0.365359	1	1	1	1	1
A04_contig-120_364	0	1	0	1	1	1
A04_contig-120_366	0.715247	1	0	1	1	1
A04_contig-120_369	0.0133111	0	0	0	0	0
A04_contig-120_370	0	0	0	0	0	0
A04_contig-120_371	0.975119	1	1	1	1	1
A04_contig-120_372	0.121927	1	1	0	1	0
A04_contig-120_376	0.999858	1	1	1	1	1
A04_contig-120_377	0	1	1	1	1	1
A04_contig-120_378	0.999858	1	1	1	1	1
A04_contig-120_382	0.018941	0	0	0	1	0
A04_contig-120_384	0.45704	1	1	1	1	1
A04_contig-120_386	0.945421	1	1	0	1	0
A04_contig-120_390	0.582238	1	1	1	1	1
A04_contig-120_392	0.801999	1	1	1	1	1
A04_contig-120_393	0.720991	1	1	1	1	1
A04_contig-120_396	0	0	0	0	0	0
A04_contig-120_399	0	0	0	0	0	0
A04_contig-120_400	0	0	0	0	0	0
A04_contig-120_401	0.98726	1	1	1	1	1
A04_contig-120_402	0.0280018	1	1	1	1	1
A04_contig-120_405	0.952374	1	1	1	1	1
A04_contig-120_407	0	0	0	0	0	0
A04_contig-120_416	0.0542753	0	0	0	0	0
A04_contig-120_418	0	1	1	1	1	1
A04_contig-120_419	0.719623	1	1	1	1	1
A04_contig-120_422	0	0	0	0	0	0
A04_contig-120_425	0.00658298	0	0	0	1	1
A04_contig-120_426	0	1	1	1	1	1
A04_contig-120_429	0.0201083	1	1	1	1	1
A04_contig-120_436	0.118298	1	1	1	1	1
A04_contig-120_439	0.999844	1	1	0	1	1
A04_contig-120_442	0	1	1	1	1	1
A04_contig-120_443	0	1	0	0	1	0
A04_contig-120_444	0.999841	1	1	1	1	1
A04_contig-120_445	0.536253	1	1	1	1	1
A04_contig-120_448	0.0223036	0	0	0	0	0
A04_contig-120_449	0.0118004	1	1	1	1	1
A04_contig-120_450	0.258373	1	1	0	1	0
A04_contig-120_451	0.0878454	0	0	0	1	0
A04_contig-120_452	0.81008	1	1	1	1	1
A04_contig-120_453	0.99984	1	1	1	1	1
A04_contig-120_454	0	0	1	0	1	0
A04_contig-120_456	0.996473	1	1	1	1	1
A04_contig-120_461	0.193081	1	1	0	0	0
A04_contig-120_462	0	1	1	1	1	1
A04_contig-120_463	0	0	0	0	1	0
A04_contig-120_464	0.985806	1	1	1	1	1
A04_contig-120_465	0.0510336	1	1	1	1	1
A04_contig-120_467	0	1	1	1	0	1
A04_contig-120_468	0	1	1	1	1	1
A04_contig-120_470	0.0212418	0	0	1	0	0
A04_contig-120_471	0	0	0	0	1	0
A04_contig-120_474	0.303489	1	1	1	1	1
A04_contig-120_477	0.0105541	0	1	0	1	1
A04_contig-120_479	0.00875021	0	0	0	0	0
A04_contig-120_480	0.362194	1	1	1	1	0
A04_contig-120_481	0	1	0	0	1	0
A04_contig-120_483	0.999834	1	1	1	1	1
A04_contig-120_486	0.999667	1	1	1	1	1
A04_contig-120_490	0.0425994	0	0	0	0	0
A04_contig-120_492	0.00803347	0	0	0	0	0
A04_contig-120_496	0	0	0	0	0	0
A04_contig-120_497	0	0	0	0	0	0
A04_contig-120_500	0.995091	1	1	1	1	1
A04_contig-120_501	0.017107	1	1	1	1	0
A04_contig-120_505	0.539404	1	1	1	1	1
A04_contig-120_506	0	1	1	0	1	1
A04_contig-120_507	0	1	1	1	1	1
A04_contig-120_514	0.28472	1	1	1	1	0
A04_contig-120_515	0.0895314	0	0	0	1	0
A04_contig-120_516	0.708806	1	1	1	1	1
A04_contig-120_517	0.999826	1	1	1	1	1
A04_contig-120_518	0.671902	1	1	1	1	1
A04_contig-120_521	0.0767214	0	0	0	0	0
A04_contig-120_523	0	1	1	1	1	1
A04_contig-120_528	0.458987	1	1	1	1	1
A04_contig-120_530	0.0377691	0	0	0	0	0
A04_contig-120_538	0.0386868	0	0	0	0	0
A04_contig-120_540	0.999822	1	1	1	1	1
A04_contig-120_541	0	0	0	0	0	0
A04_contig-120_542	0.00942557	0	0	0	0	0
A04_contig-120_543	0	1	0	1	0	1
A04_contig-120_544	0.0778134	0	0	0	1	0
A04_contig-120_545	0.855635	1	1	0	0	1
A04_contig-120_551	0.0194805	0	1	0	1	0
A04_contig-120_553	0.66377	1	1	1	1	1
A04_contig-120_555	0.0230532	0	0	0	0	0
A04_contig-120_557	0.0275296	1	1	1	1	1
A04_contig-120_558	0	0	0	0	0	0
A04_contig-120_559	0	0	0	0	0	0
A04_contig-120_561	0.0819194	1	1	1	1	1
A04_contig-120_566	0.706163	1	1	0	1	0
A04_contig-120_567	0.119551	0	0	0	0	0
A04_contig-120_568	0.639742	1	1	1	1	1
A04_contig-120_570	0.110824	1	1	1	1	1
A04_contig-120_571	0.840502	1	1	1	1	0
A04_contig-120_574	0.252172	1	1	1	1	0
A04_contig-120_576	0.99685	1	1	1	1	1
A04_contig-120_577	0.954495	1	1	1	1	1
A04_contig-120_578	0	0	0	0	1	0
A04_contig-120_583	0.0841436	1	0	0	1	0
A04_contig-120_588	0	0	0	0	0	1
A04_contig-120_590	0.717867	1	1	1	1	1
A04_contig-120_591	0.736991	1	1	1	1	1
A04_contig-120_592	0.145963	1	1	1	1	1
A04_contig-120_593	0.99981	1	1	1	1	1
A04_contig-120_595	0.904102	1	0	0	0	0
A04_contig-120_597	0	0	0	0	0	0
A04_contig-120_598	0.0265014	0	0	1	1	0
A04_contig-120_600	0.216867	1	0	0	1	1
A04_contig-120_601	0.850306	1	1	1	1	1
A04_contig-120_603	0.150182	1	1	1	1	1
A04_contig-120_605	0	0	0	0	0	1
A04_contig-120_606	0	0	0	0	0	0
A04_contig-120_609	0.999807	1	1	1	1	1
A04_contig-120_610	0	0	0	0	0	0
A04_contig-120_611	0	1	1	1	1	1
A04_contig-120_612	0.998841	1	1	1	1	1
A04_contig-120_614	0	0	0	0	0	0
A04_contig-120_618	0	1	1	1	0	1
A04_contig-120_620	0	0	1	0	1	1
A04_contig-120_622	0.730264	1	1	1	1	1
A04_contig-120_624	0	1	1	0	0	1
A04_contig-120_625	0.999804	1	1	1	1	1
A04_contig-120_627	0.999804	1	1	1	1	1
A04_contig-120_629	0	1	0	0	0	1
A04_contig-120_632	0.451632	1	1	1	1	1
A04_contig-120_633	0	1	1	1	1	1
A04_contig-120_634	0.94798	1	1	1	1	1
A04_contig-120_635	0.446573	0	1	0	1	1
A04_contig-120_636	0	1	0	1	0	0
A04_contig-120_637	0.549354	0	1	0	1	0
A04_contig-120_638	0.111796	1	0	1	1	1
A04_contig-120_639	0.035629	1	1	1	1	1
A04_contig-120_640	0	1	0	1	1	1
A04_contig-120_642	0	0	0	0	0	0
A04_contig-120_643	0.250549	1	1	1	1	1
A06_contig-120_1	0	0	0	0	0	0
A06_contig-120_3	0.0414946	1	1	0	0	0
A06_contig-120_4	0.00287422	0	0	0	0	0
A06_contig-120_5	0	0	0	0	0	0
A06_contig-120_6	0.00252516	1	1	1	1	1
A06_contig-120_7	0.230924	0	0	0	0	0
A06_contig-120_8	0	0	0	0	0	0
A06_contig-120_9	0.99998	1	1	1	1	1
A06_contig-120_10	0.231229	0	0	0	0	0
A06_contig-120_11	0.038989	1	1	1	1	1
A06_contig-120_12	0	1	0	1	1	1
A06_contig-120_13	0.598887	1	1	1	1	1
A06_contig-120_14	0.98724	1	1	1	1	1
A06_contig-120_15	0.99998	1	1	1	1	1
A06_contig-120_16	0.0012317	1	1	1	1	1
A06_contig-120_17	0	1	1	1	1	1
A06_contig-120_18	0	0	0	0	0	0
A06_contig-120_19	0	0	0	0	0	0
A06_contig-120_20	0.999978	1	1	1	1	1
A06_contig-120_21	0	0	0	0	0	0
A06_contig-120_22	0	0	0	0	0	0
A06_contig-120_26	0.410828	1	1	1	1	1
A06_contig-120_27	0.969312	1	1	1	1	1
A06_contig-120_28	0	0	0	0	0	0
A06_contig-120_29	0.307288	0	0	0	0	0
A06_contig-120_30	0.131546	0	0	0	0	0
A06_contig-120_31	0	0	0	0	1	0
A06_contig-120_32	0.933478	1	1	1	1	1
A06_contig-120_33	0.966406	1	1	1	1	1
A06_contig-120_34	0	1	0	1	1	1
A06_contig-120_35	0	0	0	0	0	0
A06_contig-120_36	0.129347	0	0	0	0	0
A06_contig-120_37	0.00242155	0	0	0	0	0
A06_contig-120_38	0.999974	1	1	1	1	1
A06_contig-120_39	0.393531	1	1	1	1	1
A06_contig-120_40	0	0	0	0	0	0
A06_contig-120_41	0.543109	1	1	1	1	1
A06_contig-120_42	0.330329	1	1	1	1	1
A06_contig-120_43	0	0	0	0	0	0
A06_contig-120_44	0.876669	0	0	0	0	0
A06_contig-120_45	0.693658	1	1	1	1	1
A06_contig-120_46	0	0	0	0	0	0
A06_contig-120_47	0.92882	1	1	1	1	1
A06_contig-120_48	0.0052937	0	0	0	0	0
A06_contig-120_49	0.466397	1	1	1	1	1
A06_contig-120_50	0	0	0	0	0	0
A06_contig-120_51	0	0	0	0	0	0
A06_contig-120_52	0.307368	0	0	0	0	0
A06_contig-120_53	0.00238608	0	0	0	0	0
A06_contig-120_54	0.00422482	0	0	0	0	0
A06_contig-120_55	0.999766	1	1	1	1	1
A06_contig-120_56	0.00577436	1	1	1	1	1
A06_contig-120_57	0	0	0	0	0	0
A06_contig-120_58	0.601502	1	1	1	1	1
A06_contig-120_59	0.806132	1	1	1	1	1
A06_contig-120_60	0.00445455	1	1	1	1	1
A06_contig-120_61	0.00177088	0	0	0	0	0
A06_contig-120_62	0.0896503	1	1	1	1	1
A06_contig-120_63	0	0	0	0	0	0
A06_contig-120_64	0.169421	1	1	1	1	1
A06_contig-120_65	0.998817	1	1	1	1	1
A06_contig-120_66	0.0863152	1	1	1	1	1
A06_contig-120_68	0	0	0	0	0	0
A06_contig-120_69	0.909525	1	1	1	1	1
A06_contig-120_70	0.314022	1	1	0	1	1
A06_contig-120_71	0	0	0	0	0	0
A06_contig-120_72	0	0	0	0	0	0
A06_contig-120_73	0.137896	0	0	0	0	0
A06_contig-120_74	0.455583	1	1	0	1	0
A06_contig-120_75	0	0	0	0	0	0
A06_contig-120_76	0	0	0	0	0	0
A06_contig-120_77	0	0	0	0	0	0
A06_contig-120_78	0.0153493	1	1	1	1	1
A06_contig-120_79	0.00392313	0	0	0	0	0
A06_contig-120_80	0	0	0	0	0	0
A06_contig-120_81	0	0	0	0	0	0
A06_contig-120_82	0	0	0	0	0	0
A06_contig-120_83	0.240015	0	0	0	0	0
A06_contig-120_84	0.00161462	0	0	0	0	0
A06_contig-120_86	0.264066	1	1	1	1	1
A06_contig-120_87	0	0	0	0	0	0
A06_contig-120_88	0.0170126	1	1	1	1	1
A06_contig-120_89	0	0	0	0	0	0
A06_contig-120_90	0.418381	1	1	1	1	1
A06_contig-120_91	0.00809802	0	0	0	0	0
A06_contig-120_92	0.634373	1	1	1	1	1
A06_contig-120_93	0	0	0	0	0	0
A06_contig-120_94	0	0	0	0	0	0
A06_contig-120_95	0	0	0	0	0	0
A06_contig-120_97	0	0	0	0	0	0
A06_contig-120_98	0.567575	0	0	0	0	0
A06_contig-120_99	0	1	1	1	1	1
A06_contig-120_101	0.00202452	0	0	0	0	0
A06_contig-120_102	0	0	0	0	0	0
A06_contig-120_103	0.00206759	0	0	0	0	0
A06_contig-120_104	0	0	0	0	0	0
A06_contig-120_105	0	1	0	1	1	1
A06_contig-120_106	0.00899969	1	1	1	1	1
A06_contig-120_107	0	0	0	0	0	0
A06_contig-120_108	0.999961	1	1	1	1	1
A06_contig-120_109	0	0	0	0	1	0
A06_contig-120_110	0.0300319	0	0	0	0	0
A06_contig-120_111	0	1	1	1	1	1
A06_contig-120_112	0.992443	1	1	1	1	1
A06_contig-120_113	0.0426099	1	1	1	1	1
A06_contig-120_114	0.999961	1	1	1	1	1
A06_contig-120_116	0	0	0	0	0	0
A06_contig-120_117	0	0	0	0	0	0
A06_contig-120_119	0	0	0	0	0	0
A06_contig-120_121	0	0	0	0	0	0
A06_contig-120_122	0.686273	1	1	1	1	1
A06_contig-120_123	0	0	0	0	0	0
A06_contig-120_124	0.00209034	0	0	0	0	0
A06_contig-120_125	0.60976	1	1	1	1	1
A06_contig-120_126	0.516849	1	1	1	1	1
A06_contig-120_128	0	0	0	0	0	0
A06_contig-120_129	0	0	0	0	0	0
A06_contig-120_130	0.999957	1	1	1	1	1
A06_contig-120_131	0.0221084	1	1	1	1	1
A06_contig-120_132	0.0072134	0	0	0	0	0
A06_contig-120_133	0.397356	1	1	1	1	1
A06_contig-120_134	0.0814966	0	0	0	0	0
A06_contig-120_136	0.297456	1	1	1	1	1
A06_contig-120_137	0.999956	1	1	1	1	1
A06_contig-120_138	0	0	0	0	1	0
A06_contig-120_139	0.00421772	0	0	0	0	0
A06_contig-120_140	0	0	0	0	0	0
A06_contig-120_141	0	1	1	1	1	1
A06_contig-120_142	0.954458	1	1	1	1	1
A06_contig-120_143	0.113185	0	0	0	0	0
A06_contig-120_144	0	1	0	1	1	1
A06_contig-120_145	0.0023241	0	0	0	0	0
A06_contig-120_146	0	0	0	0	1	0
A06_contig-120_147	0.0099845	0	0	0	1	0
A06_contig-120_148	0.407076	1	1	1	1	1
A06_contig-120_149	0	0	0	0	0	0
A06_contig-120_151	0.996521	1	1	1	1	1
A06_contig-120_152	0.00380246	0	0	0	0	0
A06_contig-120_153	0.999953	1	1	1	1	1
A06_contig-120_154	0	1	1	1	1	1
A06_contig-120_155	0.0589698	0	0	0	1	0
A06_contig-120_156	0	1	1	1	1	1
A06_contig-120_157	0.0429713	1	1	1	1	1
A06_contig-120_158	0.999953	1	1	1	1	1
A06_contig-120_160	0	0	0	0	0	0
A06_contig-120_162	0.898222	1	1	1	1	1
A06_contig-120_163	0.310766	1	1	1	1	1
A06_contig-120_164	0	0	0	0	1	0
A06_contig-120_165	0	0	0	0	0	0
A06_contig-120_166	0.902049	1	1	1	1	1
A06_contig-120_167	0	0	0	0	0	0
A06_contig-120_168	0	0	0	0	0	0
A06_contig-120_169	0.0203823	0	1	0	0	0
A06_contig-120_170	0.00862288	0	0	0	0	0
A06_contig-120_171	0	1	1	1	1	1
A06_contig-120_172	0	0	0	0	1	1
A06_contig-120_173	0.00721092	0	0	0	0	0
A06_contig-120_174	0	0	0	0	0	0
A06_contig-120_175	0	0	0	0	0	0
A06_contig-120_176	0.198096	0	0	0	0	0
A06_contig-120_177	0.00679179	0	0	0	0	0
A06_contig-120_180	0.999947	1	1	1	1	1
A06_contig-120_181	0	0	0	0	0	0
A06_contig-120_182	0.998889	1	1	1	1	1
A06_contig-120_184	0	0	0	0	0	0
A06_contig-120_186	0.0675755	1	1	1	1	1
A06_contig-120_187	0.999947	1	1	1	1	1
A06_contig-120_188	0.0763867	0	0	0	0	0
A06_contig-120_191	0	1	1	1	1	1
A06_contig-120_192	0.100267	0	0	0	0	0
A06_contig-120_193	0.405244	1	1	1	1	1
A06_contig-120_196	0	0	0	0	1	0
A06_contig-120_197	0.431199	0	1	0	1	0
A06_contig-120_198	0.0128291	0	1	0	1	0
A06_contig-120_199	0	0	0	0	0	0
A06_contig-120_200	0.00398429	0	0	0	0	0
A06_contig-120_202	0.00685779	0	0	0	0	0
A06_contig-120_203	0.0203542	0	0	0	0	0
A06_contig-120_204	0.142164	1	1	1	1	1
A06_contig-120_205	0.999943	1	1	1	1	1
A06_contig-120_207	0	0	0	0	0	0
A06_contig-120_208	0.0101791	1	1	1	1	1
A06_contig-120_209	0.721675	1	1	1	1	1
A06_contig-120_210	0.509447	1	1	1	1	1
A06_contig-120_211	0.00797312	0	0	0	0	0
A06_contig-120_212	0	0	0	0	0	0
A06_contig-120_213	0	0	0	0	0	0
A06_contig-120_214	0.999943	1	1	1	1	1
A06_contig-120_215	0	0	0	0	0	0
A06_contig-120_216	0	0	0	0	1	0
A06_contig-120_217	0	0	0	0	0	0
A06_contig-120_220	0.00676232	1	1	1	1	1
A06_contig-120_221	0.999941	1	1	1	1	1
A06_contig-120_223	0	0	0	0	0	0
A06_contig-120_224	0.611392	1	1	1	1	1
A06_contig-120_226	0.977789	1	1	1	1	1
A06_contig-120_227	0.992813	1	1	1	1	1
A06_contig-120_228	0.0153037	0	0	0	0	0
A06_contig-120_229	0	0	0	0	1	0
A06_contig-120_230	0.00597816	0	0	0	1	0
A06_contig-120_231	0	0	0	0	1	0
A06_contig-120_233	0	0	0	0	0	0
A06_contig-120_234	0	0	0	0	1	0
A06_contig-120_235	0	0	0	0	0	0
A06_contig-120_236	0	0	0	0	0	0
A06_contig-120_238	0	0	0	0	0	0
A06_contig-120_240	0	1	1	1	1	1
A06_contig-120_241	0	1	1	0	1	1
A06_contig-120_243	0	1	0	1	1	1
A06_contig-120_244	0	0	0	0	1	0
A06_contig-120_245	0	0	0	0	1	0
A06_contig-120_246	0	0	0	0	0	0
A06_contig-120_247	0	0	0	0	0	0
A06_contig-120_248	0	1	0	0	1	1
A06_contig-120_251	0.037215	1	1	1	1	1
A06_contig-120_252	0.00763555	0	0	0	0	0
A06_contig-120_253	0	0	0	0	1	0
A06_contig-120_254	0	0	0	0	0	0
A06_contig-120_255	0	0	0	0	0	0
A06_contig-120_258	0.134101	0	0	0	0	0
A06_contig-120_259	0	0	0	0	1	0
A06_contig-120_260	0.687635	1	0	1	1	1
A06_contig-120_261	0	0	0	0	0	0
A06_contig-120_262	0	0	0	0	0	0
A06_contig-120_264	0.486734	1	1	1	1	1
A06_contig-120_265	0.815816	0	0	0	0	0
A06_contig-120_266	0	0	0	0	0	0
A06_contig-120_268	0.0258457	0	0	0	0	0
A06_contig-120_269	0.598587	1	1	1	1	1
A06_contig-120_270	0.999932	1	1	1	1	1
A06_contig-120_271	0	1	1	1	1	1
A06_contig-120_272	0.00327824	1	1	1	1	1
A06_contig-120_273	0.446	1	1	1	1	1
A06_contig-120_276	0	0	0	0	0	0
A06_contig-120_277	0	0	0	0	0	0
A06_contig-120_278	0.437246	1	0	1	1	1
A06_contig-120_279	0	0	1	0	1	0
A06_contig-120_281	0.709082	1	1	1	1	1
A06_contig-120_284	0.610286	1	1	1	1	1
A06_contig-120_286	0	1	0	1	1	1
A06_contig-120_287	0.00357043	1	1	1	1	1
A06_contig-120_288	0.0445244	1	0	1	1	1
A06_contig-120_289	0.285896	0	1	0	0	0
A06_contig-120_290	0	1	0	1	1	1
A06_contig-120_291	0.0282094	1	1	1	1	1
A06_contig-120_292	0	1	0	0	1	1
A06_contig-120_294	0	0	0	0	0	0
A06_contig-120_296	0.00812772	1	0	1	1	1
A06_contig-120_297	0	0	0	0	1	0
A06_contig-120_298	0.00371314	1	1	1	1	0
A06_contig-120_299	0.240926	1	1	1	1	1
A06_contig-120_303	0.00883522	0	0	0	0	0
A06_contig-120_307	0	0	0	0	0	0
A06_contig-120_308	0.591092	1	1	1	0	0
A06_contig-120_309	0.999777	1	1	1	1	1
A06_contig-120_311	0.937411	1	1	1	1	1
A06_contig-120_312	0	0	0	0	0	0
A06_contig-120_313	0.00399337	0	0	0	0	0
A06_contig-120_314	0.661393	1	1	1	1	1
A06_contig-120_315	0.167234	1	1	1	1	1
A06_contig-120_316	0.725974	0	1	0	0	0
A06_contig-120_317	0.342833	1	1	1	1	1
A06_contig-120_318	0.00796203	0	0	0	0	0
A06_contig-120_319	0	0	0	0	1	0
A06_contig-120_320	0	1	0	1	1	0
A06_contig-120_322	0	1	1	1	1	1
A06_contig-120_323	0	0	0	0	0	0
A06_contig-120_324	0	0	0	0	0	0
A06_contig-120_325	0	0	0	0	0	0
A06_contig-120_328	0.0166095	1	0	0	0	0
A06_contig-120_329	0	0	0	0	0	0
A06_contig-120_332	0	0	0	0	0	0
A06_contig-120_333	0	0	0	0	0	0
A06_contig-120_334	0.0266211	0	0	0	1	0
A06_contig-120_335	0.0325093	1	0	0	1	0
A06_contig-120_336	0.452871	1	1	1	1	1
A06_contig-120_337	0	1	1	1	1	1
A06_contig-120_338	0.89696	1	1	1	1	1
A06_contig-120_339	0	0	0	0	0	0
A06_contig-120_340	0	0	1	0	1	0
A06_contig-120_341	0	1	1	1	1	1
A06_contig-120_344	0.168857	1	0	1	1	1
A06_contig-120_346	0.847655	1	1	1	1	1
A06_contig-120_347	0.023571	0	1	0	1	0
A06_contig-120_348	0.120912	1	1	1	1	1
A06_contig-120_349	0	0	0	1	0	0
A06_contig-120_350	0.152326	0	0	0	1	0
A06_contig-120_351	0.100753	0	1	0	1	0
A06_contig-120_352	0.999916	1	0	1	1	1
A06_contig-120_354	0	0	0	0	1	0
A06_contig-120_355	0.947981	1	1	1	1	1
A06_contig-120_356	0.0373204	0	0	0	1	0
A06_contig-120_357	0.0236651	1	1	1	1	0
A06_contig-120_359	0.00416305	1	1	1	1	1
A06_contig-120_360	0.960527	1	1	1	1	1
A06_contig-120_362	0	0	0	0	0	0
A06_contig-120_363	0	1	0	0	0	0
A06_contig-120_364	0	1	0	0	1	1
A06_contig-120_366	0	0	0	0	1	0
A06_contig-120_367	0	0	0	0	0	0
A06_contig-120_369	0.0104369	0	0	0	0	0
A06_contig-120_370	0.0091215	0	0	0	1	0
A06_contig-120_371	0	1	0	0	1	1
A06_contig-120_373	0	0	0	0	1	0
A06_contig-120_374	0.99991	1	1	1	1	1
A06_contig-120_375	0.0334656	1	1	1	1	1
A06_contig-120_376	0	0	0	0	0	0
A06_contig-120_377	0	0	0	0	0	0
A06_contig-120_379	0.681938	1	1	1	1	1
A06_contig-120_380	0	0	0	0	0	0
A06_contig-120_381	0	0	0	0	0	0
A06_contig-120_382	0	0	0	0	0	0
A06_contig-120_383	0.00475929	1	1	1	1	1
A06_contig-120_384	0.149642	1	0	1	0	1
A06_contig-120_386	0	0	0	0	0	0
A06_contig-120_387	0	0	0	0	1	1
A06_contig-120_388	0	0	0	0	0	0
A06_contig-120_389	0.846534	1	1	1	1	1
A06_contig-120_390	0	0	0	0	0	0
A06_contig-120_391	0.995058	1	1	1	1	1
A06_contig-120_393	0.744709	1	1	1	1	1
A06_contig-120_394	0	0	0	0	1	0
A06_contig-120_395	0.764761	1	1	1	1	1
A06_contig-120_397	0.0221992	0	0	0	0	0
A06_contig-120_398	0.013511	1	1	1	1	1
A06_contig-120_400	0	0	0	0	0	0
A06_contig-120_401	0	1	1	1	1	1
A06_contig-120_402	0	0	0	0	0	0
A06_contig-120_403	0.89958	1	1	1	1	1
A06_contig-120_404	0	0	0	0	0	0
A06_contig-120_406	0	1	0	0	1	0
A06_contig-120_407	0	0	0	0	0	0
A06_contig-120_408	0	0	0	0	0	0
A06_contig-120_409	0	1	1	1	1	1
A06_contig-120_411	0.323174	1	1	1	1	1
A06_contig-120_412	0.467751	0	0	0	0	0
A06_contig-120_413	0	1	1	0	1	0
A06_contig-120_415	0.0093549	0	0	0	0	0
A06_contig-120_416	0.999902	1	1	1	1	1
A06_contig-120_417	0.908219	1	1	1	1	1
A06_contig-120_422	0	0	0	0	0	0
A06_contig-120_423	0	0	0	0	0	0
A06_contig-120_424	0	0	0	0	0	0
A06_contig-120_427	0	0	0	0	0	0
A06_contig-120_428	0	0	1	0	1	0
A06_contig-120_429	0.00426249	0	0	0	0	0
A06_contig-120_430	0	0	0	0	0	0
A06_contig-120_431	0.0140789	0	0	0	1	0
A06_contig-120_432	0.988275	1	1	1	1	1
A06_contig-120_433	0	1	0	0	0	0
A06_contig-120_434	0	1	0	0	1	0
A06_contig-120_435	0.0914974	1	1	1	1	1
A06_contig-120_436	0	1	1	1	1	1
A06_contig-120_437	0	0	0	0	0	0
A06_contig-120_438	0	0	0	0	0	0
A06_contig-120_440	0.306036	0	0	0	1	0
A06_contig-120_441	0	0	0	0	0	0
A06_contig-120_445	0.0275566	0	0	0	0	0
A06_contig-120_446	0	0	0	0	0	0
A06_contig-120_447	0	0	0	0	0	0
A06_contig-120_448	0	0	0	0	1	1
A06_contig-120_449	0.488884	1	1	1	1	1
A06_contig-120_450	0	0	0	0	0	0
A06_contig-120_451	0.0219474	0	0	0	0	0
A06_contig-120_452	0	1	1	1	1	1
A06_contig-120_453	0.968915	1	1	1	1	1
A06_contig-120_454	0	0	0	0	0	0
A06_contig-120_455	0	0	0	0	1	0
A06_contig-120_458	0.111461	0	0	0	1	0
A06_contig-120_459	0.187599	0	0	0	0	0
A06_contig-120_462	0	1	1	1	1	1
A06_contig-120_463	0	0	1	0	1	1
A06_contig-120_464	0	1	1	1	1	1
A06_contig-120_465	0.0829676	1	1	1	1	1
A06_contig-120_466	0.320557	1	1	1	1	1
A06_contig-120_467	0	0	1	1	1	0
A06_contig-120_468	0	0	0	0	1	0
A06_contig-120_470	0	0	0	0	1	0
A06_contig-120_471	0	0	0	0	0	0
A06_contig-120_474	0	0	0	0	0	0
A06_contig-120_476	0.405672	0	0	0	0	0
A06_contig-120_478	0	0	0	0	1	0
A06_contig-120_479	0	0	0	0	0	0
A06_contig-120_480	0	0	0	0	1	0
A06_contig-120_481	0	1	0	0	1	0
A06_contig-120_483	0	0	0	0	1	0
A06_contig-120_484	0.0129913	0	0	0	0	0
A06_contig-120_485	0.999889	1	1	1	1	1
A06_contig-120_486	0.663737	1	1	1	1	1
A06_contig-120_488	0	0	0	0	1	0
A06_contig-120_489	0.383638	0	0	0	0	0
A06_contig-120_490	0.011484	0	0	0	0	0
A06_contig-120_493	0	1	0	0	1	0
A06_contig-120_494	0.0106359	0	0	0	0	0
A06_contig-120_495	0	1	1	1	1	1
A06_contig-120_497	0.564441	0	1	1	1	1
A06_contig-120_498	0	0	1	0	0	0
A06_contig-120_499	0	1	1	0	1	0
A06_contig-120_500	0	1	1	1	1	1
A06_contig-120_501	0	1	1	1	1	1
A06_contig-120_502	0.00514992	1	1	0	1	1
A06_contig-120_503	0	1	1	1	1	1
A06_contig-120_504	0	0	0	0	0	0
A06_contig-120_505	0	0	0	0	1	0
A06_contig-120_506	0.251472	0	0	0	0	0
A06_contig-120_507	0	1	1	0	1	1
A06_contig-120_509	0.0135873	0	0	0	0	0
A06_contig-120_511	0.990314	1	1	1	1	1
A06_contig-120_512	0.0502107	0	0	0	0	0
A06_contig-120_513	0.0900785	1	1	1	1	1
A06_contig-120_514	0	1	1	1	1	1
A06_contig-120_515	0.822962	1	1	1	1	1
A06_contig-120_516	0	0	0	0	0	0
A06_contig-120_517	0	1	1	1	1	1
A06_contig-120_518	0.189381	1	1	1	1	1
A06_contig-120_519	0.841905	0	1	1	1	0
A06_contig-120_520	0	1	0	1	1	1
A06_contig-120_521	0	1	1	1	1	1
A06_contig-120_522	0	1	1	1	1	1
A06_contig-120_523	0.233982	1	1	1	1	1
A06_contig-120_525	0.833811	1	1	1	1	1
A06_contig-120_526	0	0	0	0	0	0
A06_contig-120_527	0.649617	1	1	1	1	1
A06_contig-120_528	0	0	0	0	0	0
A06_contig-120_529	0.99988	1	1	1	1	1
A06_contig-120_531	0	1	1	1	1	1
A06_contig-120_533	0	0	0	0	1	0
A06_contig-120_535	0	1	0	0	1	0
A06_contig-120_536	0.0694022	0	1	1	1	1
A06_contig-120_537	0	0	0	0	0	0
A06_contig-120_539	0	0	0	0	0	0
A06_contig-120_540	0	0	0	0	1	0
A06_contig-120_541	0.014973	0	0	0	1	0
A06_contig-120_542	0	1	1	0	1	1
A06_contig-120_543	0.0142559	0	0	0	0	1
A06_contig-120_544	0	0	0	0	1	0
A06_contig-120_545	0	0	1	0	1	0
A06_contig-120_546	0	1	1	1	1	1
A06_contig-120_547	0.0381105	1	1	1	1	1
A06_contig-120_548	0.921166	1	1	0	1	0
A06_contig-120_549	0.999876	1	1	1	1	1
A06_contig-120_550	0	1	1	1	1	1
A06_contig-120_551	0	1	1	1	1	1
A06_contig-120_553	0.0219216	0	0	0	1	0
A06_contig-120_554	0	0	0	0	1	0
A06_contig-120_555	0	0	0	0	1	0
A06_contig-120_556	0	0	0	0	0	0
A06_contig-120_557	0.0553668	0	0	0	1	0
A06_contig-120_558	0.457103	1	1	1	1	1
A06_contig-120_559	0	0	0	0	0	0
A06_contig-120_560	0	1	1	1	1	1
A06_contig-120_561	0.999872	1	1	1	1	1
A06_contig-120_563	0.963956	0	0	0	0	0
A06_contig-120_565	0.945779	1	1	1	1	1
A06_contig-120_566	0.00682462	1	1	1	1	1
A06_contig-120_567	0	0	0	0	0	0
A06_contig-120_568	0	0	0	0	0	0
A06_contig-120_569	0	0	0	0	1	0
A06_contig-120_570	0	0	0	0	0	0
A06_contig-120_571	0.103014	0	0	0	0	0
A06_contig-120_572	0	1	1	0	1	1
A06_contig-120_573	0	1	1	1	1	1
A06_contig-120_576	0.0796183	1	1	1	1	1
A06_contig-120_577	0	0	0	0	1	0
A06_contig-120_579	0.00629261	0	0	1	1	1
A06_contig-120_580	0.507868	1	1	1	1	1
A06_contig-120_581	0	0	0	0	0	0
A06_contig-120_582	0	0	0	0	1	0
A06_contig-120_583	0.0128896	1	0	0	1	0
A06_contig-120_585	0.558483	1	1	1	1	1
A06_contig-120_586	0	0	0	0	0	0
A06_contig-120_588	0	1	0	0	1	0
A06_contig-120_590	0	1	1	1	1	1
A06_contig-120_591	0.607	1	1	1	1	1
A06_contig-120_592	0	1	1	1	1	1
A06_contig-120_593	0.810255	0	1	1	1	1
A06_contig-120_594	0.999866	1	0	1	1	1
A06_contig-120_596	0	0	0	0	1	0
A06_contig-120_597	0.644948	1	1	1	1	1
A06_contig-120_601	0	1	0	0	1	0
A06_contig-120_602	0	0	1	0	1	0
A06_contig-120_603	0.979798	1	1	1	1	1
A06_contig-120_604	0.999863	1	1	1	1	1
A06_contig-120_605	0	1	1	1	1	1
A06_contig-120_607	0	1	1	1	1	1
A06_contig-120_608	0	0	0	0	0	0
A06_contig-120_610	0	1	1	1	1	1
A06_contig-120_612	0	1	1	1	1	1
A06_contig-120_614	0	0	0	0	1	0
A06_contig-120_615	0.0124861	1	1	1	1	0
A06_contig-120_616	0	1	1	1	1	1
A06_contig-120_617	0	1	0	0	1	1
A06_contig-120_619	0	0	0	0	0	0
A06_contig-120_620	0.0078718	0	1	0	0	0
A06_contig-120_621	0	0	0	0	0	0
A06_contig-120_622	0	1	1	1	1	1
A06_contig-120_623	0	0	0	0	0	0
A06_contig-120_626	0	0	0	0	1	1
A06_contig-120_627	0.999857	1	1	1	1	1
A06_contig-120_628	0	1	1	1	0	1
A06_contig-120_629	0	1	1	1	1	1
A06_contig-120_630	0	0	1	0	1	0
A06_contig-120_631	0.599885	1	1	1	1	1
A06_contig-120_632	0.543619	1	1	1	1	1
A06_contig-120_633	0	1	0	1	1	1
A06_contig-120_634	0.653412	1	1	1	1	1
A06_contig-120_635	0.571573	1	1	1	1	1
A06_contig-120_636	0	1	1	0	1	0
A06_contig-120_637	0.0256894	1	1	1	1	1
A06_contig-120_639	0	0	0	0	0	0
A06_contig-120_640	0	0	0	0	1	0
A06_contig-120_641	0	1	1	1	1	1
A06_contig-120_642	0	0	0	1	1	0
A06_contig-120_643	0	0	0	0	0	0
A06_contig-120_646	0	1	1	1	1	1
A06_contig-120_647	0.325055	1	0	1	1	1
A06_contig-120_649	0	1	1	1	1	1
A06_contig-120_651	0.999853	1	1	1	1	1
A06_contig-120_652	0	0	0	0	0	0
A06_contig-120_654	0.293857	1	1	1	1	1
A06_contig-120_655	0	0	0	0	0	0
A06_contig-120_658	0	1	1	1	1	1
A06_contig-120_659	0	1	1	1	1	1
A06_contig-120_660	0	1	1	1	1	1
A06_contig-120_661	0.816339	1	1	1	1	1
A06_contig-120_662	0	0	1	0	0	0
A06_contig-120_663	0.0231724	1	1	1	1	1
A06_contig-120_664	0.570081	1	0	1	1	1
A06_contig-120_666	0	0	0	0	0	0
A06_contig-120_667	0.075327	1	0	0	1	1
A06_contig-120_668	0.532561	0	0	0	1	0
A06_contig-120_669	0.892148	0	1	0	1	0
A06_contig-120_670	0	0	0	1	1	0
A06_contig-120_671	0	0	0	0	0	0
A06_contig-120_672	0.0516149	0	0	0	1	0
A06_contig-120_673	0	0	1	0	1	0
A06_contig-120_674	0	0	0	0	1	0
A06_contig-120_675	0.475152	1	1	1	1	1
A06_contig-120_676	0.841801	1	1	1	1	1
A06_contig-120_677	0	1	1	0	1	1
A06_contig-120_678	0.0181375	0	0	0	0	0
A06_contig-120_680	0	0	0	0	0	0
A06_contig-120_681	0	0	0	0	1	0
A06_contig-120_682	0	0	0	0	0	0
A06_contig-120_683	0.432598	1	1	1	1	1
A06_contig-120_684	0.952476	1	1	1	1	1
A06_contig-120_685	0.825346	1	1	1	1	1
A06_contig-120_688	0	0	1	0	1	0
A06_contig-120_689	0.0338695	1	1	1	1	1
A06_contig-120_690	0.0228545	1	1	1	1	1
A06_contig-120_693	0	0	1	0	0	0
A06_contig-120_695	0	1	1	1	1	1
A06_contig-120_696	0	0	0	0	1	0
A06_contig-120_698	0	0	0	0	0	0
A06_contig-120_700	0.00643945	1	0	0	0	0
A06_contig-120_701	0	0	0	0	1	0
A06_contig-120_702	0	1	1	0	0	1
A06_contig-120_704	0	1	1	1	1	1
A06_contig-120_706	0.999842	1	1	1	1	1
A06_contig-120_707	0	1	1	0	1	1
A06_contig-120_708	0	0	0	0	0	0
A06_contig-120_711	0	1	1	1	1	1
A06_contig-120_712	0	0	0	0	1	0
A06_contig-120_713	0.485951	1	1	1	1	1
A06_contig-120_714	0	0	0	0	0	0
A06_contig-120_717	0.0441129	0	0	0	0	0
A06_contig-120_718	0.931012	1	1	0	1	1
A06_contig-120_720	0.412454	1	1	1	1	1
A06_contig-120_722	0.191715	1	1	1	1	1
A06_contig-120_723	0	1	1	1	1	1
A06_contig-120_725	0.956754	0	0	0	0	0
A06_contig-120_726	0.980402	1	1	1	1	1
A06_contig-120_727	0	1	1	1	1	1
A06_contig-120_728	0.975962	1	1	1	1	1
A06_contig-120_729	0.0510486	0	0	0	0	0
A06_contig-120_730	0.180841	1	1	1	1	1
A06_contig-120_731	0.492165	1	0	1	1	1
A06_contig-120_732	0.0879319	1	1	1	1	1
A06_contig-120_735	0.0123132	0	0	0	0	0
A06_contig-120_736	0.849655	1	0	1	1	1
A06_contig-120_737	0.814547	1	1	1	1	1
A06_contig-120_738	0.14561	1	1	1	1	1
A06_contig-120_741	0	1	1	1	1	1
A06_contig-120_742	0.748926	1	1	1	1	1
A06_contig-120_743	0.732385	1	1	1	1	1
A06_contig-120_744	0	0	0	0	0	0
A06_contig-120_746	0.0195591	0	0	0	0	0
A06_contig-120_747	0	0	0	0	0	0
A06_contig-120_748	0.427433	1	0	1	1	1
A06_contig-120_749	0	0	0	0	1	0
A06_contig-120_750	0	0	0	0	0	0
A06_contig-120_752	0	1	1	1	1	1
A06_contig-120_754	0	0	1	1	1	0
A06_contig-120_755	0	0	1	0	1	0
A06_contig-120_756	0	1	1	1	1	1
A06_contig-120_757	0.318121	1	1	1	1	1
A06_contig-120_758	0	1	1	1	1	1
A06_contig-120_760	0	1	1	0	1	1
A06_contig-120_761	0.608321	1	0	0	1	0
A06_contig-120_763	0.861578	1	1	1	1	1
A06_contig-120_764	0	0	0	0	0	0
A06_contig-120_765	0	0	0	0	1	0
A06_contig-120_767	0	0	0	0	0	0
A06_contig-120_768	0.00977702	0	1	1	1	0
A06_contig-120_769	0	0	0	0	1	0
A06_contig-120_770	0.0400414	0	0	0	1	0
A06_contig-120_771	0.0217805	1	1	1	1	1
A06_contig-120_772	0	1	0	1	1	1
A06_contig-120_773	0.285739	0	0	0	0	0
A06_contig-120_774	0	0	0	0	0	0
A06_contig-120_775	0	0	1	1	1	0
A06_contig-120_776	0	1	1	1	1	1
A06_contig-120_781	0.0113319	1	1	1	1	1
A06_contig-120_782	0	0	0	0	0	0
A06_contig-120_783	0	1	0	1	1	1
A06_contig-120_784	0	0	0	1	1	1
A06_contig-120_786	0	1	1	1	1	1
A06_contig-120_787	0.430196	0	1	1	1	1
A06_contig-120_788	0.999825	1	1	1	1	1
A06_contig-120_789	0	0	0	0	0	0
A06_contig-120_790	0.0219221	1	0	0	1	1
A06_contig-120_793	0	1	1	1	1	1
A06_contig-120_794	0	1	1	1	1	1
A06_contig-120_796	0	1	0	0	1	0
A06_contig-120_797	0	1	0	0	1	1
A06_contig-120_798	0	0	0	0	0	0
A06_contig-120_799	0	0	0	1	1	1
A06_contig-120_800	0	1	1	1	1	1
A06_contig-120_801	0.139663	1	1	1	1	1
A06_contig-120_802	0.00906183	1	1	1	1	1
A06_contig-120_803	0	1	1	1	1	0
A06_contig-120_804	0.0966536	1	1	1	1	1
A06_contig-120_807	0	0	0	0	0	0
A06_contig-120_808	0.999821	1	1	1	1	1
A06_contig-120_810	0	0	0	0	1	0
A06_contig-120_811	0.535259	1	1	1	1	1
A06_contig-120_812	0	0	0	0	1	0
A06_contig-120_813	0	0	0	0	0	0
A06_contig-120_814	0	0	0	0	0	0
A06_contig-120_815	0	0	1	0	1	0
A06_contig-120_816	0	0	1	0	1	1
A06_contig-120_817	0	0	0	0	0	0
A06_contig-120_818	0	1	1	1	1	1
A06_contig-120_819	0	0	0	0	0	0
A06_contig-120_820	0	1	0	1	1	1
A06_contig-120_821	0.999819	1	1	1	1	1
A06_contig-120_822	0	1	0	0	0	0
A06_contig-120_823	0	0	0	0	0	0
A06_contig-120_824	0	1	1	1	1	1
A06_contig-120_827	0	0	0	0	0	0
A06_contig-120_828	0.0234218	0	1	0	1	1
A06_contig-120_829	0.710323	1	1	1	1	1
A06_contig-120_830	0.691163	1	1	1	1	1
A06_contig-120_831	0	0	0	0	0	0
A06_contig-120_833	0	0	0	0	0	0
A06_contig-120_834	0	0	0	0	0	0
A06_contig-120_836	0	0	0	0	0	0
A06_contig-120_837	0.395513	1	1	1	1	1
A06_contig-120_838	0.0701039	1	1	0	1	1
A06_contig-120_839	0.41676	1	1	1	1	1
A06_contig-120_840	0	0	0	0	0	0
A06_contig-120_841	0.284306	1	1	1	1	1
A06_contig-120_842	0	0	0	0	1	0
A06_contig-120_843	0	0	1	0	1	1
A06_contig-120_844	0.240962	1	1	1	1	1
A06_contig-120_846	0	0	0	0	0	0
A06_contig-120_847	0	0	0	0	0	0
A06_contig-120_849	0	1	1	0	1	1
A06_contig-120_850	0	0	0	0	0	0
A06_contig-120_851	0	0	1	0	0	0
A06_contig-120_852	0	0	0	0	0	0
A06_contig-120_853	0.363773	0	1	0	0	0
A06_contig-120_854	0	1	1	0	1	0
A06_contig-120_855	0	0	0	0	0	0
A06_contig-120_856	0	0	0	0	0	0
A06_contig-120_858	0.00943218	1	1	1	1	0
A06_contig-120_859	0	1	1	1	1	1
A06_contig-120_860	0.532401	1	1	1	1	1
A06_contig-120_861	0	0	0	0	0	0
A06_contig-120_864	0	1	1	1	1	1
A06_contig-120_865	0	1	1	1	1	1
A06_contig-120_867	0.0150792	0	0	0	0	0
A06_contig-120_868	0	0	1	1	0	1
A06_contig-120_869	0.564909	1	1	1	1	1
A06_contig-120_871	0	1	1	0	1	1
A06_contig-120_873	0.708349	0	0	1	0	0
A06_contig-120_874	0.517905	0	0	0	1	0
A06_contig-120_878	0	0	0	1	1	0
A06_contig-120_879	0	1	1	1	1	1
A06_contig-120_881	0	1	1	1	1	1
A06_contig-120_882	0	0	0	0	1	0
A06_contig-120_883	0.846349	1	1	1	1	1
A06_contig-120_885	0.953388	1	1	1	1	1
A06_contig-120_886	0.0228212	0	0	0	0	0
A06_contig-120_889	0.999803	1	1	1	1	1
A06_contig-120_890	0	1	1	1	1	1
A06_contig-120_891	0	1	1	0	1	1
A06_contig-120_892	0	1	1	1	1	1
A06_contig-120_895	0.104847	1	0	1	1	1
A06_contig-120_896	0	0	1	0	1	1
A06_contig-120_899	0.0922156	0	0	0	0	0
A06_contig-120_900	0.0209665	1	1	1	1	1
A06_contig-120_999	0	1	0	1	1	1
A06_contig-120_1693	0.136901	1	1	1	1	1
A06_contig-120_1860	0	0	0	0	0	0
A06_contig-120_1975	0	1	1	1	1	1
A08_contig-120_3	0.99999	1	1	1	1	1
A08_contig-120_4	0.0175955	0	0	0	0	0
A08_contig-120_5	0.999984	1	1	1	1	1
A08_contig-120_9	0.127312	1	1	1	1	0
A08_contig-120_11	0.994588	1	1	1	1	1
A08_contig-120_13	0.97497	1	1	1	1	1
A08_contig-120_14	0.302573	0	0	0	0	0
A08_contig-120_15	0.0893858	1	1	1	1	0
A08_contig-120_17	0.210913	1	1	1	1	1
A08_contig-120_18	0.0033621	0	0	0	0	0
A08_contig-120_19	0.369427	0	0	0	0	0
A08_contig-120_20	0.296329	0	1	0	0	0
A08_contig-120_22	0.533902	1	1	1	1	0
A08_contig-120_23	0.0161838	0	0	0	0	0
A08_contig-120_24	0	0	0	0	0	0
A08_contig-120_25	0.827199	1	1	1	1	1
A08_contig-120_28	0.0357623	0	1	1	1	0
A08_contig-120_29	0.971593	1	1	1	1	1
A08_contig-120_30	0.62282	1	1	1	1	1
A08_contig-120_31	0.946908	1	1	1	1	1
A08_contig-120_32	0.99551	1	1	1	1	1
A08_contig-120_33	0.924238	1	1	1	1	1
A08_contig-120_34	0.136781	1	1	1	1	1
A08_contig-120_35	0.999975	1	1	1	1	1
A08_contig-120_36	0.995448	1	1	1	1	1
A08_contig-120_37	0.207277	0	0	0	0	0
A08_contig-120_40	0.991598	1	1	1	1	1
A08_contig-120_41	0.963867	1	1	1	1	1
A08_contig-120_47	0.0430626	0	0	0	0	0
A08_contig-120_48	0.120661	0	0	0	0	0
A08_contig-120_50	0.193744	0	0	0	0	0
A08_contig-120_51	0.963004	1	1	1	1	1
A08_contig-120_53	0.999971	1	1	1	1	1
A08_contig-120_54	0.667004	0	0	1	1	0
A08_contig-120_56	0.887862	1	1	1	1	1
A08_contig-120_58	0.403552	1	1	1	1	0
A08_contig-120_59	0.189336	1	1	1	1	1
A08_contig-120_60	0.0395035	0	0	0	0	0
A08_contig-120_62	0.128787	0	0	0	0	0
A08_contig-120_63	0.00320102	0	0	0	0	0
A08_contig-120_64	0.470767	0	0	0	0	0
A08_contig-120_69	0.0162779	0	0	0	0	0
A08_contig-120_71	0.419024	0	0	0	0	0
A08_contig-120_72	0.0331415	0	0	0	0	0
A08_contig-120_73	0.999965	1	1	1	1	1
A08_contig-120_76	0.999964	1	1	1	1	1
A08_contig-120_77	0.499873	0	0	1	1	0
A08_contig-120_78	0	0	0	0	0	0
A08_contig-120_79	0.136574	0	0	0	0	0
A08_contig-120_80	0	0	0	0	0	0
A08_contig-120_82	0.999736	1	1	1	1	1
A08_contig-120_83	0	0	0	0	0	0
A08_contig-120_84	0.999962	1	1	1	1	1
A08_contig-120_85	0.999885	1	1	1	1	1
A08_contig-120_87	0.290981	1	1	1	1	0
A08_contig-120_88	0.770383	1	1	0	1	0
A08_contig-120_91	0	0	0	0	0	0
A08_contig-120_92	0.171945	1	1	1	1	1
A08_contig-120_93	0.118844	0	0	0	0	0
A08_contig-120_94	0.00811013	1	1	1	1	1
A08_contig-120_95	0.922759	1	1	1	1	1
A08_contig-120_98	0.999958	1	1	1	1	1
A08_contig-120_101	0.199361	0	0	0	0	0
A08_contig-120_102	0.132453	1	1	1	1	1
A08_contig-120_103	0.0328145	0	0	0	0	0
A08_contig-120_104	0.507048	0	0	1	1	0
A08_contig-120_108	0.408159	1	1	1	1	1
A08_contig-120_109	0.00859875	0	0	0	0	0
A08_contig-120_113	0.839885	1	1	1	1	1
A08_contig-120_117	0.109941	1	1	0	0	0
A08_contig-120_119	0.00223599	0	0	0	0	0
A08_contig-120_120	0.14295	1	1	1	1	0
A08_contig-120_121	0.0823568	0	0	0	0	0
A08_contig-120_122	0.989566	0	0	0	0	0
A08_contig-120_124	0.769674	0	0	0	0	0
A08_contig-120_125	0.0615242	1	1	1	1	0
A08_contig-120_126	0.999951	1	1	1	1	1
A08_contig-120_130	0.929211	0	0	1	1	0
A08_contig-120_131	0.102015	0	0	0	0	0
A08_contig-120_133	0.721556	0	0	0	0	0
A08_contig-120_134	0.341919	0	0	0	1	0
A08_contig-120_135	0.0168362	0	0	0	0	0
A08_contig-120_136	0.396615	1	1	1	1	1
A08_contig-120_138	0.348696	1	1	1	1	1
A08_contig-120_139	0.64387	1	1	1	1	1
A08_contig-120_140	0	0	0	0	0	0
A08_contig-120_141	0.778585	1	1	1	1	1
[truncated: 95,661 more rows]
