# Supplementary material for: Efficient Recovery of Complete Gut Viral Genomes by Combined Short‐ and Long‐Read Sequencing
Source: Adv Sci (Weinh). 2024 Jan 19;11(13):2305818. doi: 10.1002/advs.202305818 (PMC10987132; doi:10.1002/advs.202305818)
Supplement: Supplementary file 5 — Supplementary Table 4 [file ADVS-11-2305818-s008.xlsx]

## Sheet: Prevalent.phage.in.OtherDB
Subject	Query	Subject coverage	Query coverage	Annotation	Checkv Quality	Host
MGV-GENOME-0329509	SK20_contig-120_315	0.261286	0.999805	Caudovirales	High-quality	NA
uvig_368815	SK05_contig-120_385	0.278136	0.999915	NA	NA	NA
MGV-GENOME-0235818	NC323_contig-120_307	0.600296	0.996966	Caudovirales	Complete	NA
uvig_240021	H44_contig-120_57	0.131178	0.993582	NA	NA	Firmicutes/Clostridia/Lachnospirales/Lachnospiraceae/Roseburia/Roseburia intestinalis,Firmicutes/Clostridia/Lachnospirales/Lachnospiraceae/Coprococcus/Coprococcus sp1
