# Supplementary material for: Efficient Recovery of Complete Gut Viral Genomes by Combined Short‐ and Long‐Read Sequencing
Source: Adv Sci (Weinh). 2024 Jan 19;11(13):2305818. doi: 10.1002/advs.202305818 (PMC10987132; doi:10.1002/advs.202305818)
Supplement: Supplementary file 6 — Supplementary Table 5 [file ADVS-11-2305818-s009.xlsx]

## Sheet: Sheet1
Genome	Origin	Kingdom	Phylum	Class	Order	Family	Genus	Length	VC	Lifestyle	Type	Novelty	Annotation	Prevalence	BacHost	Complete	Checkv_quality	miuvig_quality	Completeness	Contamination	Host	MCP	Primase	Terminase
NCF004_NODE_374	TGS	Unassigned	Unassigned	Unassigned	Unassigned	Unassigned	Unassigned	11263	VC_14512	uncertain_virulent	Normal	Novel	≥2 Software	0.222222	Not Available	Others	Low-quality	Genome-fragment	13.14	0	Unknown	N	N	N
H44_contig-120_57	NGS	Viruses	Uroviricota	Caudoviricetes	Unassigned	Peduoviridae	Unassigned	16048	VC_1319	uncertain_virulent	Normal	Identical	≥2 Software	0.2	Not Available	Others	Low-quality	Genome-fragment	46.52	0	Bacteria	Y	N	N
NC199_contig-120_421	NGS	Viruses	Uroviricota	Caudoviricetes	Unassigned	Casjensviridae	Unassigned	17164	VC_13395	virulent	Normal	Identical	≥2 Software	0.192593	Not Available	Others	Low-quality	Genome-fragment	19.63	0	Bacteria	N	N	N
SK05_contig-120_385	NGS	Viruses	Uroviricota	Caudoviricetes	Unassigned	Casjensviridae	Unassigned	11717	VC_1319	uncertain_virulent	Normal	Identical	≥2 Software	0.185185	Not Available	Others	Low-quality	Genome-fragment	33.64	0	Bacteria	Y	N	N
NCF041_ctg00000007_pilon	TGS	Viruses	Uroviricota	Caudoviricetes	Unassigned	Herelleviridae	Unassigned	17926	VC_15324	virulent	Normal	Identical	≥2 Software	0.185185	Not Available	Others	Low-quality	Genome-fragment	13.35	0	Bacteria	N	N	N
SK41_contig-120_13	Both	Viruses	Uroviricota	Caudoviricetes	Unassigned	Unassigned	Fromanvirus	43012	VC_416	uncertain_virulent	Normal	Novel	≥2 Software	0.17037	Not Available	Others	High-quality	High-quality	100	0	Bacteria	N	Y	N
B14_contig-120_13	Both	Viruses	Uroviricota	Caudoviricetes	Unassigned	Unassigned	Fromanvirus	42866	VC_416	uncertain_virulent	Normal	Novel	≥2 Software	0.17037	Not Available	Others	High-quality	High-quality	99.77	0	Bacteria	N	Y	N
SML01_contig-120_3	NGS	Viruses	Nucleocytoviricota	Megaviricetes	Imitervirales	Mimiviridae	Mimivirus	85165	VC_755	virulent	Normal	Identical	≥2 Software	0.162963	Not Available	Circular	Complete	High-quality	100	0	Dietary/Environmental/Nonhuman Viruses	N	N	N
SK08_NODE_9	TGS	Viruses	Nucleocytoviricota	Megaviricetes	Imitervirales	Mimiviridae	Mimivirus	85094	VC_755	virulent	Normal	Identical	≥2 Software	0.162963	Not Available	Circular	Complete	High-quality	100	0	Dietary/Environmental/Nonhuman Viruses	N	N	N
NC318_contig_61_pilon	TGS	Viruses	Uroviricota	Caudoviricetes	Unassigned	Chaseviridae	Unassigned	22967	VC_14089	virulent	Normal	Identical	≥2 Software	0.162963	Not Available	Others	Low-quality	Genome-fragment	26.21	0	Bacteria	N	N	N
SK08_contig_16_pilon	TGS	Viruses	Nucleocytoviricota	Megaviricetes	Imitervirales	Mimiviridae	Mimivirus	85052	VC_755	virulent	Normal	Identical	≥2 Software	0.155556	Not Available	Others	High-quality	High-quality	97.28	0	Dietary/Environmental/Nonhuman Viruses	N	N	N
NC323_contig-120_307	NGS	Unassigned	Unassigned	Unassigned	Unassigned	Unassigned	Unassigned	20765	VC_14264	uncertain_virulent	Normal	Identical	≥2 Software	0.155556	Not Available	Others	Medium-quality	Genome-fragment	59.6	0	Unknown	N	N	N
SK20_contig-120_315	Both	Viruses	Uroviricota	Caudoviricetes	Unassigned	Salasmaviridae	Unassigned	15364	VC_18271	uncertain_virulent	Normal	Identical	≥2 Software	0.148148	Not Available	Others	Low-quality	Genome-fragment	44.78	0	Bacteria	Y	N	N
NCF058_contig-120_170	NGS	Viruses	Uroviricota	Caudoviricetes	Unassigned	Casjensviridae	Unassigned	12543	VC_16070	virulent	Normal	Identical	≥2 Software	0.148148	Not Available	Others	Low-quality	Genome-fragment	14.52	0	Bacteria	N	N	N
H32_contig_9_pilon	TGS	Viruses	Uroviricota	Caudoviricetes	Unassigned	Herelleviridae	Unassigned	49588	VC_9195	virulent	Normal	Identical	≥2 Software	0.148148	Not Available	Circular	Medium-quality	Genome-fragment	56.72	0	Bacteria	N	N	N
NCF051_opera_contig_188	TGS	Viruses	Uroviricota	Caudoviricetes	Unassigned	Unassigned	Kenoshavirus	10603	VC_15889	uncertain_virulent	Normal	Identical	≥2 Software	0.140741	Not Available	Others	Low-quality	Genome-fragment	17.28	0	Bacteria	N	N	N
NCF026_contig-120_176	NGS	Unassigned	Unassigned	Unassigned	Unassigned	Unassigned	Unassigned	14194	VC_14959	uncertain_virulent	Normal	Novel	≥2 Software	0.140741	Not Available	Others	Low-quality	Genome-fragment	33.04	0	Unknown	N	N	N
H01_contig_1134_pilon	TGS	Viruses	Uroviricota	Caudoviricetes	Unassigned	Unassigned	Fromanvirus	29816	VC_5180	uncertain_virulent	Normal	Novel	≥2 Software	0.140741	Not Available	Others	Medium-quality	Genome-fragment	69.39	0	Bacteria	N	Y	N
