# Supplementary material for: Efficient Recovery of Complete Gut Viral Genomes by Combined Short‐ and Long‐Read Sequencing
Source: Adv Sci (Weinh). 2024 Jan 19;11(13):2305818. doi: 10.1002/advs.202305818 (PMC10987132; doi:10.1002/advs.202305818)
Supplement: Supplementary file 7 — Supplementary Table 6 [file ADVS-11-2305818-s002.csv]

ID	Score-G	Score-S	Integrated Score	Host Name	Superkingdom	Phylum	Class	Order	Family	Genus
B14_contig-120_13	0.7445198337713514	-3.697771539909592	0.7445198337713514	Caulobacter sp. FWC26	Bacteria	Proteobacteria	Alphaproteobacteria	Caulobacterales	Caulobacteraceae	Caulobacter
H01_contig_1134_pilon	0.7829939653606686	-3.692732483286131	0.7829939653606686	Caulobacter sp. FWC26	Bacteria	Proteobacteria	Alphaproteobacteria	Caulobacterales	Caulobacteraceae	Caulobacter
H32_contig_9_pilon	0.30618643261585954	-3.9952156564166077	0.28994706358797423	Prochlorococcus marinus subsp. pastoris str. CCMP1986	Bacteria	Cyanobacteria		Synechococcales	Prochloraceae	Prochlorococcus
H44_contig-120_57	0.3598977595062579	-4.1184979048546895	0.3019125232816341	Lactococcus garvieae	Bacteria	Firmicutes	Bacilli	Lactobacillales	Streptococcaceae	Lactococcus
NC199_contig-120_421	0.2916097975768415	-3.9982698915164137	0.27548087842035596	Prochlorococcus marinus str. MIT 9312	Bacteria	Cyanobacteria		Synechococcales	Prochloraceae	Prochlorococcus
NC318_contig_61_pilon	0.31560823681617256	-3.9906447618547594	0.30176485732968183	Prochlorococcus marinus subsp. pastoris str. CCMP1986	Bacteria	Cyanobacteria		Synechococcales	Prochloraceae	Prochlorococcus
NC323_contig-120_307	0.3056867977275568	-4.110549488597599	0.35460184459738875	Streptococcus pantholopis	Bacteria	Firmicutes	Bacilli	Lactobacillales	Streptococcaceae	Streptococcus
NCF004_NODE_374	0.36223258981058654	-4.120234592123726	0.3471148731960375	Salmonella enterica subsp. enterica serovar Worthington	Bacteria	Proteobacteria	Gammaproteobacteria	Enterobacterales	Enterobacteriaceae	Salmonella
NCF026_contig-120_176	0.8097328940915343	-3.646993247730602	0.8097328940915343	Caulobacter segnis ATCC 21756	Bacteria	Proteobacteria	Alphaproteobacteria	Caulobacterales	Caulobacteraceae	Caulobacter
NCF041_ctg00000007_pilon	0.3129939635178363	-4.012149347055382	0.3008481469796824	Prochlorococcus sp. MIT 0801	Bacteria	Cyanobacteria		Synechococcales	Prochloraceae	Prochlorococcus
NCF051_opera_contig_188	0.32476921271212	-4.07279680907764	0.31133821190334665	Vibrio nigripulchritudo	Bacteria	Proteobacteria	Gammaproteobacteria	Vibrionales	Vibrionaceae	Vibrio
NCF058_contig-120_170	0.466662552516887	-3.9572501326373777	0.4535723489596336	Prochlorococcus marinus str. AS9601	Bacteria	Cyanobacteria		Synechococcales	Prochloraceae	Prochlorococcus
SK05_contig-120_385	0.5247461547814529	-4.095981933426629	0.4943265409037793	Lactococcus garvieae	Bacteria	Firmicutes	Bacilli	Lactobacillales	Streptococcaceae	Lactococcus
SK08_contig_16_pilon	0.3940079639439029	-3.993079846568586	0.3733142969663978	Prochlorococcus sp. MIT 0604	Bacteria	Cyanobacteria		Synechococcales	Prochloraceae	Prochlorococcus
SK08_NODE_9	0.3605759379953339	-3.993180169189015	0.34160200060234847	Prochlorococcus sp. MIT 0604	Bacteria	Cyanobacteria		Synechococcales	Prochloraceae	Prochlorococcus
SK20_contig-120_315	0.34213336574413666	-4.093690278586398	0.3853368098359964	Streptococcus pantholopis	Bacteria	Firmicutes	Bacilli	Lactobacillales	Streptococcaceae	Streptococcus
SK41_contig-120_13	0.7269551089300418	-3.6996677787538834	0.7269551089300418	Caulobacter sp. FWC26	Bacteria	Proteobacteria	Alphaproteobacteria	Caulobacterales	Caulobacteraceae	Caulobacter
SML01_contig-120_3	0.3860595446800182	-3.993187236117987	0.3657077533646064	Prochlorococcus sp. MIT 0604	Bacteria	Cyanobacteria		Synechococcales	Prochloraceae	Prochlorococcus
