# Supplementary material for: Efficient Recovery of Complete Gut Viral Genomes by Combined Short‐ and Long‐Read Sequencing
Source: Adv Sci (Weinh). 2024 Jan 19;11(13):2305818. doi: 10.1002/advs.202305818 (PMC10987132; doi:10.1002/advs.202305818)
Supplement: Supplementary file 8 — Supplementary Table 7 [file ADVS-11-2305818-s005.xlsx]

## Sheet: Sheet1
Function	Cataglory	Count
Function unknown	POORLY CHARACTERIZED	19967
Replication, recombination and repair	INFORMATION STORAGE AND PROCESSING	18222
Transcription	INFORMATION STORAGE AND PROCESSING	16904
Cell cycle control, cell division, chromosome partitioning	CELLULAR PROCESSES AND SIGNALING	15019
Carbohydrate transport and metabolism	METABOLISM	14592
Signal transduction mechanisms	CELLULAR PROCESSES AND SIGNALING	14447
Cell wall/membrane/envelope biogenesis	CELLULAR PROCESSES AND SIGNALING	14205
Posttranslational modification, protein turnover, chaperones	CELLULAR PROCESSES AND SIGNALING	13473
Defense mechanisms	CELLULAR PROCESSES AND SIGNALING	13426
Amino acid transport and metabolism	METABOLISM	12973
Translation, ribosomal structure and biogenesis	INFORMATION STORAGE AND PROCESSING	12290
Intracellular trafficking, secretion, and vesicular transport	CELLULAR PROCESSES AND SIGNALING	12152
Inorganic ion transport and metabolism	METABOLISM	10298
Coenzyme transport and metabolism	METABOLISM	10224
Cell motility	CELLULAR PROCESSES AND SIGNALING	10185
Energy production and conversion	METABOLISM	9729
Secondary metabolites biosynthesis, transport and catabolism	METABOLISM	8953
Nucleotide transport and metabolism	METABOLISM	8912
RNA processing and modification	INFORMATION STORAGE AND PROCESSING	7921
Chromatin structure and dynamics	INFORMATION STORAGE AND PROCESSING	6322
Cytoskeleton	CELLULAR PROCESSES AND SIGNALING	5381
Lipid transport and metabolism	METABOLISM	3773
Extracellular structures	CELLULAR PROCESSES AND SIGNALING	1665
Nuclear structure	CELLULAR PROCESSES AND SIGNALING	190
