# Supplementary material for: Efficient Recovery of Complete Gut Viral Genomes by Combined Short‐ and Long‐Read Sequencing
Source: Adv Sci (Weinh). 2024 Jan 19;11(13):2305818. doi: 10.1002/advs.202305818 (PMC10987132; doi:10.1002/advs.202305818)
Supplement: Supplementary file 9 — Supplementary Table 8 [file ADVS-11-2305818-s003.xlsx]

## Sheet: genome.host
Genome	Kingdom	Phylum	Class	Order	Family	Genus	Species	Confidence	VC
NC151_contig_957_pilon	d__Bacteria	p__Firmicutes	c__Negativicutes	o__Acidaminococcales	f__Acidaminococcaceae	g__Phascolarctobacterium	s__Phascolarctobacterium faecium	Median	VC_4
SK43_contig_679_pilon	d__Bacteria	p__Firmicutes	c__	o__	f__	g__	s__Firmicutes bacterium CAG:103	Median	VC_1
SK43_contig_679_pilon	d__Bacteria	p__Firmicutes	c__Clostridia	o__Clostridiales	f__	g__	s__uncultured Clostridiales bacterium	Median	VC_1
A01_contig_133_pilon	d__Bacteria	p__Bacteroidetes	c__Bacteroidia	o__Bacteroidales	f__Odoribacteraceae	g__Odoribacter	s__Odoribacter splanchnicus	Median	VC_2039
A01_contig_161_pilon	d__Bacteria	p__Firmicutes	c__Clostridia	o__Clostridiales	f__Ruminococcaceae	g__	s__Ruminococcaceae bacterium	Median	VC_2042
A01_contig_161_pilon	d__Bacteria	p__Firmicutes	c__Clostridia	o__Clostridiales	f__Ruminococcaceae	g__Ruminococcus	s__Ruminococcus sp. AM58-7XD	Median	VC_2042
A01_contig_161_pilon	d__Bacteria	p__Firmicutes	c__Clostridia	o__Clostridiales	f__Ruminococcaceae	g__Ruminococcus	s__Ruminococcus sp. TF11-2AC	Median	VC_2042
A01_contig_161_pilon	d__Bacteria	p__Firmicutes	c__Clostridia	o__Clostridiales	f__Ruminococcaceae	g__Ruminococcus	s__Ruminococcus sp. AM27-16	Median	VC_2042
A01_contig_165_pilon	d__Bacteria	p__Firmicutes	c__Clostridia	o__Clostridiales	f__	g__	s__Clostridiales bacterium	Median	VC_2043
A01_contig_165_pilon	d__Bacteria	p__Bacteroidetes	c__Bacteroidia	o__Bacteroidales	f__Odoribacteraceae	g__Odoribacter	s__Odoribacter splanchnicus	Median	VC_2043
A01_contig_180_pilon	d__Bacteria	p__	c__	o__	f__	g__	s__bacterium	Median	VC_2046
A01_contig_222_pilon	d__Bacteria	p__Bacteroidetes	c__Bacteroidia	o__Bacteroidales	f__Bacteroidaceae	g__Bacteroides	s__Bacteroides sartorii	Median	VC_2049
A01_contig_230_pilon	d__Bacteria	p__Firmicutes	c__Clostridia	o__Clostridiales	f__	g__	s__Clostridiales bacterium	Median	VC_2052
A01_contig_273_pilon	d__Bacteria	p__Firmicutes	c__Clostridia	o__Clostridiales	f__Ruminococcaceae	g__Ruminococcus	s__Ruminococcus sp. AM36-5	Median	VC_347
A01_contig_273_pilon	d__Bacteria	p__Firmicutes	c__Clostridia	o__Clostridiales	f__Lachnospiraceae	g__Blautia	s__Blautia obeum	Median	VC_347
A01_contig_277_pilon	d__Bacteria	p__Actinobacteria	c__Actinobacteria	o__Bifidobacteriales	f__Bifidobacteriaceae	g__Bifidobacterium	s__Bifidobacterium adolescentis	Median	VC_28
A01_contig_277_pilon	d__Bacteria	p__Actinobacteria	c__Actinobacteria	o__Bifidobacteriales	f__Bifidobacteriaceae	g__Bifidobacterium	s__Bifidobacterium longum	Median	VC_28
A01_contig_277_pilon	d__Bacteria	p__Actinobacteria	c__Actinobacteria	o__Bifidobacteriales	f__Bifidobacteriaceae	g__Bifidobacterium	s__Bifidobacterium angulatum	Median	VC_28
A01_contig_277_pilon	d__Bacteria	p__Actinobacteria	c__Actinobacteria	o__Bifidobacteriales	f__Bifidobacteriaceae	g__Bifidobacterium	s__Bifidobacterium catenulatum	Median	VC_28
A01_contig_277_pilon	d__Bacteria	p__Actinobacteria	c__Actinobacteria	o__Bifidobacteriales	f__Bifidobacteriaceae	g__Bifidobacterium	s__Bifidobacterium pseudocatenulatum	Median	VC_28
A01_contig_280_pilon	d__Bacteria	p__Firmicutes	c__Clostridia	o__Clostridiales	f__Ruminococcaceae	g__	s__Ruminococcaceae bacterium AF10-16	Median	VC_814
A01_contig_280_pilon	d__Bacteria	p__Firmicutes	c__Clostridia	o__Clostridiales	f__Ruminococcaceae	g__Pseudoflavonifractor	s__Pseudoflavonifractor sp. An44	Median	VC_814
A01_contig_280_pilon	d__Bacteria	p__Firmicutes	c__Clostridia	o__Oscillospirales	f__Oscillospiraceae	g__ER4	s__	Median	VC_814
A01_contig_284_pilon	d__Bacteria	p__Firmicutes	c__Clostridia	o__Clostridiales	f__	g__	s__Clostridiales bacterium	Median	VC_823
A01_contig_285_pilon	d__Bacteria	p__Cyanobacteria	c__	o__Oscillatoriales	f__	g__	s__Oscillatoriales cyanobacterium	Median	VC_349
A01_contig_285_pilon	d__Bacteria	p__Firmicutes	c__Clostridia	o__Clostridiales	f__Ruminococcaceae	g__	s__Ruminococcaceae bacterium AF10-16	Median	VC_349
A01_contig_287_pilon	d__Bacteria	p__Actinobacteria	c__Actinobacteria	o__Bifidobacteriales	f__Bifidobacteriaceae	g__Bifidobacterium	s__Bifidobacterium breve	High	VC_2055
A01_contig_287_pilon	d__Bacteria	p__Actinobacteria	c__Actinobacteria	o__Bifidobacteriales	f__Bifidobacteriaceae	g__Bifidobacterium	s__Bifidobacterium longum	High	VC_2055
A01_contig_289_pilon	d__Bacteria	p__Bacteroidetes	c__Bacteroidia	o__Bacteroidales	f__Tannerellaceae	g__Parabacteroides	s__Parabacteroides merdae	Median	VC_12
A01_contig_294_pilon	d__Bacteria	p__Firmicutes	c__Clostridia	o__Clostridiales	f__Ruminococcaceae	g__Ruminococcus	s__Ruminococcus sp. AF25-19	Median	VC_816
A01_contig_297_pilon	d__Bacteria	p__Bacteroidetes	c__Flavobacteriia	o__Flavobacteriales	f__Flavobacteriaceae	g__	s__Flavobacteriaceae bacterium	Median	VC_3
A01_contig_307_pilon	d__Bacteria	p__Firmicutes	c__Clostridia	o__Clostridiales	f__Lachnospiraceae	g__Blautia	s__Blautia obeum	Median	VC_61
A01_contig_309_pilon	d__Bacteria	p__Firmicutes	c__Clostridia	o__Lachnospirales	f__Lachnospiraceae	g__CAG-510	s__CAG-510 sp000434615	Median	VC_2056
A01_contig_312_pilon	d__Bacteria	p__Bacteroidetes	c__Bacteroidia	o__Bacteroidales	f__Bacteroidaceae	g__Bacteroides	s__Bacteroides ovatus	Median	VC_344
A01_contig_312_pilon	d__Bacteria	p__Bacteroidetes	c__Bacteroidia	o__Bacteroidales	f__Bacteroidaceae	g__Bacteroides	s__Bacteroides sp. D2	Median	VC_344
A01_contig_312_pilon	d__Bacteria	p__Bacteroidetes	c__Bacteroidia	o__Bacteroidales	f__Bacteroidaceae	g__Bacteroides	s__Bacteroides xylanisolvens	High	VC_344
A01_contig_319_pilon	d__Bacteria	p__Bacteroidetes	c__Bacteroidia	o__Bacteroidales	f__Bacteroidaceae	g__Bacteroides	s__Bacteroides togonis	High	VC_350
A01_contig_321_pilon	d__Bacteria	p__Bacteroidetes	c__Bacteroidia	o__Bacteroidales	f__Tannerellaceae	g__Parabacteroides	s__uncultured Parabacteroides sp.	Median	VC_825
A01_contig_322_pilon	d__Bacteria	p__Firmicutes	c__Clostridia	o__Clostridiales	f__Lachnospiraceae	g__Lachnospira	s__Lachnospira eligens	Median	VC_338
A01_contig_322_pilon	d__Bacteria	p__Firmicutes	c__Clostridia	o__Clostridiales	f__Eubacteriaceae	g__Eubacterium	s__Eubacterium sp.	Median	VC_338
A01_contig_46_pilon	d__Bacteria	p__Firmicutes	c__Clostridia	o__Clostridiales	f__Ruminococcaceae	g__Candidatus Cibiobacter	s__Candidatus Cibiobacter qucibialis	Median	VC_2057
A01_contig_54_pilon	d__Bacteria	p__Firmicutes	c__Clostridia	o__Clostridiales	f__Lachnospiraceae	g__Blautia	s__Blautia obeum	Median	VC_346
A01_contig_54_pilon	d__Bacteria	p__Firmicutes	c__Clostridia	o__Clostridiales	f__Lachnospiraceae	g__Mediterraneibacter	s__[Ruminococcus] torques	Median	VC_346
A01_contig_75_pilon	d__Bacteria	p__Firmicutes	c__Bacilli	o__Erysipelotrichales	f__Erysipelotrichaceae	g__Faecalicoccus	s__Faecalicoccus pleomorphus	High	VC_2060
A01_contig_75_pilon	d__Bacteria	p__Firmicutes	c__Erysipelotrichia	o__Erysipelotrichales	f__Erysipelotrichaceae	g__Holdemanella	s__Holdemanella biformis	Median	VC_2060
A01_contig_75_pilon	d__Bacteria	p__Firmicutes	c__Erysipelotrichia	o__Erysipelotrichales	f__Erysipelotrichaceae	g__Faecalicoccus	s__uncultured Faecalicoccus sp.	High	VC_2060
A01_contig_79_pilon	d__Bacteria	p__Firmicutes	c__Clostridia	o__Oscillospirales	f__Acutalibacteraceae	g__	s__	Median	VC_2062
A01_contig_79_pilon	d__Bacteria	p__Firmicutes	c__Tissierellia	o__Tissierellales	f__Peptoniphilaceae	g__Murdochiella	s__Murdochiella massiliensis	Median	VC_2062
A01_contig_89_pilon	d__Bacteria	p__Firmicutes	c__Clostridia	o__Clostridiales	f__Peptococcaceae	g__Dehalobacter	s__Dehalobacter sp. CF	Median	VC_2063
A01_contig_89_pilon	d__Bacteria	p__Firmicutes	c__Clostridia	o__Clostridiales	f__Clostridiaceae	g__Clostridium	s__Clostridium cellulovorans	High	VC_2063
A01_contig_89_pilon	d__Bacteria	p__Firmicutes	c__Clostridia	o__Clostridiales	f__Peptococcaceae	g__Desulfitobacterium	s__Desulfitobacterium metallireducens	Median	VC_2063
A01_contig_89_pilon	d__Bacteria	p__Firmicutes	c__Clostridia	o__Clostridiales	f__Clostridiaceae	g__Clostridium	s__Clostridium autoethanogenum	High	VC_2063
A01_contig_89_pilon	d__Bacteria	p__Firmicutes	c__Clostridia	o__Clostridiales	f__Peptococcaceae	g__Dehalobacter	s__Dehalobacter sp. DCA	Median	VC_2063
A01_contig_89_pilon	d__Bacteria	p__Firmicutes	c__Clostridia	o__Clostridiales	f__Peptococcaceae	g__Desulfosporosinus	s__Desulfosporosinus orientis	Median	VC_2063
A01_contig_89_pilon	d__Bacteria	p__Firmicutes	c__Clostridia	o__Clostridiales	f__Clostridiaceae	g__Clostridium	s__Clostridium saccharoperbutylacetonicum	High	VC_2063
A01_contig_89_pilon	d__Bacteria	p__Firmicutes	c__Clostridia	o__Clostridiales	f__Clostridiaceae	g__Clostridium	s__Clostridium ljungdahlii	High	VC_2063
A01_contig_89_pilon	d__Bacteria	p__Firmicutes	c__Clostridia	o__Clostridiales	f__Clostridiaceae	g__Clostridium	s__Clostridium kluyveri	High	VC_2063
A01_contig_89_pilon	d__Bacteria	p__Firmicutes	c__Bacilli	o__Bacillales	f__Bacillaceae	g__Geobacillus	s__Geobacillus sp. Y4.1MC1	Median	VC_2063
A01_contig_89_pilon	d__Bacteria	p__Firmicutes	c__Bacilli	o__Bacillales	f__	g__Exiguobacterium	s__Exiguobacterium sp. MH3	Median	VC_2063
A01_contig_89_pilon	d__Bacteria	p__Firmicutes	c__Bacilli	o__Bacillales	f__Bacillaceae	g__Parageobacillus	s__Parageobacillus thermoglucosidasius	Median	VC_2063
A01_contig_89_pilon	d__Bacteria	p__Firmicutes	c__Clostridia	o__Clostridiales	f__Peptococcaceae	g__Dehalobacter	s__Dehalobacter restrictus	Median	VC_2063
A01_contig_89_pilon	d__Bacteria	p__Firmicutes	c__Clostridia	o__Clostridiales	f__Ruminococcaceae	g__Ruminococcus	s__uncultured Ruminococcus sp.	High	VC_2063
A01_contig_89_pilon	d__Bacteria	p__Firmicutes	c__Clostridia	o__Clostridiales	f__Clostridiaceae	g__Clostridium	s__Clostridium saccharobutylicum	High	VC_2063
A01_contig_89_pilon	d__Bacteria	p__Firmicutes	c__Bacilli	o__Bacillales	f__Bacillaceae	g__Bacillus	s__Bacillus megaterium	High	VC_2063
A01_contig_89_pilon	d__Bacteria	p__Firmicutes	c__Bacilli	o__Bacillales	f__Staphylococcaceae	g__Staphylococcus	s__Staphylococcus lugdunensis	High	VC_2063
A01_contig_89_pilon	d__Bacteria	p__Firmicutes	c__Clostridia	o__Clostridiales	f__Lachnospiraceae	g__Butyrivibrio	s__Butyrivibrio proteoclasticus	Median	VC_2063
A01_contig_89_pilon	d__Bacteria	p__Firmicutes	c__Clostridia	o__Clostridiales	f__Clostridiaceae	g__Alkaliphilus	s__Alkaliphilus metalliredigens	High	VC_2063
A01_contig_89_pilon	d__Bacteria	p__Firmicutes	c__Clostridia	o__Clostridiales	f__Ruminococcaceae	g__	s__Ruminococcaceae bacterium UBA7105	Median	VC_2063
A01_contig_89_pilon	d__Bacteria	p__Firmicutes	c__Clostridia	o__Clostridiales	f__Ruminococcaceae	g__Ruminococcus	s__Ruminococcus sp. AF17-11	Median	VC_2063
A01_contig_89_pilon	d__Bacteria	p__Firmicutes	c__Clostridia	o__Clostridiales	f__Peptococcaceae	g__Desulfosporosinus	s__Desulfosporosinus acidiphilus	High	VC_2063
A01_contig_89_pilon	d__Bacteria	p__Firmicutes	c__Clostridia	o__Clostridiales	f__Clostridiaceae	g__Clostridium	s__Clostridium pasteurianum	High	VC_2063
A01_contig_89_pilon	d__Bacteria	p__Firmicutes	c__Clostridia	o__Clostridiales	f__Peptococcaceae	g__Desulfotomaculum	s__Desulfotomaculum nigrificans	High	VC_2063
A01_contig_89_pilon	d__Bacteria	p__Firmicutes	c__Clostridia	o__Clostridiales	f__Clostridiaceae	g__Clostridium	s__Clostridium scatologenes	Median	VC_2063
A01_contig_89_pilon	d__Bacteria	p__Firmicutes	c__Clostridia	o__Clostridiales	f__Clostridiaceae	g__Clostridium	s__Clostridium beijerinckii	High	VC_2063
A01_contig_89_pilon	d__Bacteria	p__Firmicutes	c__Clostridia	o__Clostridiales	f__Clostridiaceae	g__Clostridium	s__Clostridium botulinum	High	VC_2063
A01_contig_89_pilon	d__Bacteria	p__Firmicutes	c__Bacilli	o__Bacillales	f__Staphylococcaceae	g__Staphylococcus	s__Staphylococcus pseudintermedius	High	VC_2063
A01_contig_89_pilon	d__Bacteria	p__Firmicutes	c__Bacilli	o__Bacillales	f__Sporolactobacillaceae	g__	s__[Bacillus] selenitireducens	High	VC_2063
A01_contig_89_pilon	d__Bacteria	p__Firmicutes	c__Bacilli	o__Bacillales	f__Planococcaceae	g__Jeotgalibacillus	s__Jeotgalibacillus sp.	High	VC_2063
A01_contig_89_pilon	d__Bacteria	p__Firmicutes	c__Clostridia	o__Clostridiales	f__Peptococcaceae	g__Desulfotomaculum	s__Desulfotomaculum ruminis	High	VC_2063
A01_contig_89_pilon	d__Bacteria	p__Firmicutes	c__Bacilli	o__Bacillales	f__Staphylococcaceae	g__Staphylococcus	s__Staphylococcus epidermidis	High	VC_2063
A01_contig_89_pilon	d__Bacteria	p__Firmicutes	c__Bacilli	o__Bacillales	f__Staphylococcaceae	g__Staphylococcus	s__Staphylococcus saprophyticus	High	VC_2063
A01_contig_89_pilon	d__Bacteria	p__Firmicutes	c__Clostridia	o__Clostridiales	f__Clostridiaceae	g__Clostridium	s__Clostridium sp. SY8519	High	VC_2063
A01_contig_89_pilon	d__Bacteria	p__Firmicutes	c__Clostridia	o__Clostridiales	f__Lachnospiraceae	g__Lacrimispora	s__Lacrimispora saccharolytica	High	VC_2063
A01_contig_89_pilon	d__Bacteria	p__Firmicutes	c__Clostridia	o__Clostridiales	f__Clostridiaceae	g__Clostridium	s__Clostridium tetani	High	VC_2063
A01_contig_89_pilon	d__Bacteria	p__Firmicutes	c__Clostridia	o__Clostridiales	f__Peptococcaceae	g__Desulfitobacterium	s__Desulfitobacterium dichloroeliminans	High	VC_2063
A01_contig_89_pilon	d__Bacteria	p__Firmicutes	c__Bacilli	o__Bacillales	f__	g__Exiguobacterium	s__Exiguobacterium antarcticum	High	VC_2063
A01_contig_89_pilon	d__Bacteria	p__Firmicutes	c__Clostridia	o__Clostridiales	f__Peptococcaceae	g__Desulfitobacterium	s__Desulfitobacterium dehalogenans	High	VC_2063
A01_contig_89_pilon	d__Bacteria	p__Firmicutes	c__Bacilli	o__Bacillales	f__Staphylococcaceae	g__Staphylococcus	s__Staphylococcus pasteuri	High	VC_2063
A01_contig_89_pilon	d__Bacteria	p__Firmicutes	c__Bacilli	o__Bacillales	f__Staphylococcaceae	g__Staphylococcus	s__Staphylococcus hyicus	High	VC_2063
A01_contig_89_pilon	d__Bacteria	p__Firmicutes	c__Clostridia	o__Clostridiales	f__Lachnospiraceae	g__Lachnoclostridium	s__Lachnoclostridium phytofermentans	High	VC_2063
A01_contig_89_pilon	d__Bacteria	p__Firmicutes	c__Bacilli	o__Bacillales	f__	g__Exiguobacterium	s__Exiguobacterium sp. AT1b	High	VC_2063
A01_contig_89_pilon	d__Bacteria	p__Firmicutes	c__Clostridia	o__Clostridiales	f__Peptococcaceae	g__Desulfosporosinus	s__Desulfosporosinus meridiei	High	VC_2063
A01_contig_89_pilon	d__Bacteria	p__Firmicutes	c__Clostridia	o__Clostridiales	f__Peptococcaceae	g__Desulfitobacterium	s__Desulfitobacterium hafniense	High	VC_2063
A01_contig_89_pilon	d__Bacteria	p__Firmicutes	c__Bacilli	o__Bacillales	f__Staphylococcaceae	g__Staphylococcus	s__Staphylococcus carnosus	High	VC_2063
A01_contig_89_pilon	d__Bacteria	p__Firmicutes	c__Bacilli	o__Bacillales	f__Staphylococcaceae	g__Staphylococcus	s__Staphylococcus xylosus	High	VC_2063
A01_contig_89_pilon	d__Bacteria	p__Firmicutes	c__Bacilli	o__Bacillales	f__Bacillaceae	g__Terribacillus	s__Terribacillus aidingensis	High	VC_2063
A01_contig_89_pilon	d__Bacteria	p__Firmicutes	c__Clostridia	o__Clostridiales	f__Peptococcaceae	g__Desulfotomaculum	s__Desulfotomaculum reducens	High	VC_2063
A01_contig_89_pilon	d__Bacteria	p__Firmicutes	c__Bacilli	o__Bacillales	f__Bacillaceae	g__Amphibacillus	s__Amphibacillus xylanus	High	VC_2063
A01_contig_89_pilon	d__Bacteria	p__Firmicutes	c__Bacilli	o__Bacillales	f__Staphylococcaceae	g__Jeotgalicoccus	s__Jeotgalicoccus sp.	High	VC_2063
A01_contig_89_pilon	d__Bacteria	p__Firmicutes	c__Bacilli	o__Bacillales	f__Staphylococcaceae	g__Staphylococcus	s__Staphylococcus aureus	High	VC_2063
A01_contig_89_pilon	d__Bacteria	p__Firmicutes	c__Clostridia	o__Clostridiales	f__Ruminococcaceae	g__Ruminococcus	s__Ruminococcus bromii	High	VC_2063
A01_contig_89_pilon	d__Bacteria	p__Firmicutes	c__Clostridia	o__Clostridiales	f__Peptococcaceae	g__Syntrophobotulus	s__Syntrophobotulus glycolicus	High	VC_2063
A01_contig_89_pilon	d__Bacteria	p__Firmicutes	c__Bacilli	o__Bacillales	f__Bacillaceae	g__Bacillus	s__Bacillus sp. OxB-1	High	VC_2063
A01_contig_89_pilon	d__Bacteria	p__Firmicutes	c__Bacilli	o__Bacillales	f__	g__Exiguobacterium	s__Exiguobacterium sibiricum	High	VC_2063
A01_contig_93_pilon	d__Bacteria	p__Firmicutes	c__Clostridia	o__Clostridiales	f__Clostridiaceae	g__Clostridium	s__Clostridium sp. AM34-9AC	Median	VC_2064
A01_contig_93_pilon	d__Bacteria	p__Firmicutes	c__	o__	f__	g__	s__Firmicutes bacterium	Median	VC_2064
A01_contig_93_pilon	d__Bacteria	p__Firmicutes	c__Clostridia	o__Clostridiales	f__Clostridiaceae	g__Clostridium	s__uncultured Clostridium sp.	Median	VC_2064
A01_contig_93_pilon	d__Bacteria	p__Firmicutes	c__Clostridia	o__Clostridiales	f__Clostridiaceae	g__Clostridium	s__Clostridium sp. AF34-10BH	Median	VC_2064
A01_contig_93_pilon	d__Bacteria	p__Firmicutes	c__Clostridia	o__Clostridiales	f__Clostridiaceae	g__Clostridium	s__Clostridium sp. TF08-15	Median	VC_2064
A01_contig_94_pilon	d__Bacteria	p__Firmicutes	c__Clostridia	o__Lachnospirales	f__Lachnospiraceae	g__Acetatifactor	s__Acetatifactor sp900066365	Median	VC_2065
A01_contig_94_pilon	d__Bacteria	p__Firmicutes	c__Clostridia	o__Clostridiales	f__Clostridiaceae	g__Clostridium	s__Clostridium sp. AF34-10BH	Median	VC_2065
A01_contig_95_pilon	d__Bacteria	p__Proteobacteria	c__Gammaproteobacteria	o__Enterobacterales	f__Enterobacteriaceae	g__Salmonella	s__Salmonella enterica	Median	VC_2066
A01_contig_95_pilon	d__Bacteria	p__Firmicutes	c__Clostridia	o__Clostridiales	f__Clostridiaceae	g__Clostridium	s__Clostridium sp. AF12-28	Median	VC_2066
A01_contig_95_pilon	d__Bacteria	p__Firmicutes	c__Clostridia	o__Lachnospirales	f__Lachnospiraceae	g__CAG-81	s__CAG-81 sp900066785	Median	VC_2066
A01_contig-120_11	d__Bacteria	p__Bacteroidetes	c__Bacteroidia	o__Bacteroidales	f__Tannerellaceae	g__Parabacteroides	s__Parabacteroides merdae	Median	VC_12
A01_contig-120_180	d__Bacteria	p__Firmicutes	c__Negativicutes	o__Veillonellales	f__Veillonellaceae	g__Megasphaera	s__Megasphaera elsdenii	High	VC_2013
A01_contig-120_180	d__Bacteria	p__Firmicutes	c__Negativicutes	o__Veillonellales	f__Veillonellaceae	g__Megasphaera	s__uncultured Megasphaera sp.	Median	VC_2013
A01_contig-120_180	d__Bacteria	p__Firmicutes	c__Negativicutes	o__Veillonellales	f__Veillonellaceae	g__Megasphaera	s__Megasphaera sp.	Median	VC_2013
A01_contig-120_180	d__Bacteria	p__Firmicutes	c__Negativicutes	o__Veillonellales	f__Megasphaeraceae	g__Megasphaera	s__	Median	VC_2013
A01_contig-120_180	d__Bacteria	p__Firmicutes	c__Negativicutes	o__Veillonellales	f__Veillonellaceae	g__	s__Veillonellaceae bacterium	Median	VC_2013
A01_contig-120_20	d__Bacteria	p__Firmicutes	c__Clostridia	o__Clostridiales	f__Eubacteriaceae	g__Eubacterium	s__Eubacterium sp.	Median	VC_338
A01_contig-120_20	d__Bacteria	p__Bacteroidetes	c__Bacteroidia	o__Bacteroidales	f__Bacteroidaceae	g__Bacteroides	s__Bacteroides galacturonicus	Median	VC_338
A01_contig-120_20	d__Bacteria	p__Firmicutes	c__Clostridia	o__Clostridiales	f__Lachnospiraceae	g__Lachnospira	s__uncultured Lachnospira sp.	Median	VC_338
A01_contig-120_20	d__Bacteria	p__Firmicutes	c__Clostridia	o__Clostridiales	f__Lachnospiraceae	g__Lachnospira	s__Lachnospira sp. UBA4290	Median	VC_338
A01_contig-120_21	d__Bacteria	p__Bacteroidetes	c__Bacteroidia	o__Bacteroidales	f__Odoribacteraceae	g__Odoribacter	s__Odoribacter splanchnicus	High	VC_86
A01_contig-120_21	d__Bacteria	p__Bacteroidetes	c__Bacteroidia	o__Bacteroidales	f__Odoribacteraceae	g__Odoribacter	s__Odoribacter sp. UNK.MGS-12	Median	VC_86
A01_contig-120_21	d__Bacteria	p__Bacteroidetes	c__Bacteroidia	o__Bacteroidales	f__Marinifilaceae	g__Odoribacter	s__Odoribacter splanchnicus	Median	VC_86
A01_contig-120_25	d__Bacteria	p__Firmicutes	c__Clostridia	o__Clostridiales	f__Lachnospiraceae	g__Roseburia	s__Roseburia intestinalis	Median	VC_2016
A01_contig-120_25	d__Bacteria	p__Firmicutes	c__Clostridia	o__Clostridiales	f__Lachnospiraceae	g__Roseburia	s__Roseburia inulinivorans	Median	VC_2016
A01_contig-120_34	d__Bacteria	p__Firmicutes	c__Clostridia	o__Clostridiales	f__Clostridiaceae	g__Butyricicoccus	s__Butyricicoccus sp. AF24-19AC	High	VC_159
A01_contig-120_34	d__Bacteria	p__Firmicutes	c__Clostridia	o__Clostridiales	f__Clostridiaceae	g__Butyricicoccus	s__Butyricicoccus sp. AF22-28AC	Median	VC_159
A01_contig-120_34	d__Bacteria	p__Firmicutes	c__Clostridia	o__Clostridiales	f__Clostridiaceae	g__Butyricicoccus	s__uncultured Butyricicoccus sp.	Median	VC_159
A01_contig-120_363	d__Bacteria	p__Bacteroidetes	c__Bacteroidia	o__Bacteroidales	f__Prevotellaceae	g__	s__Prevotellaceae bacterium	High	VC_2021
A01_contig-120_363	d__Bacteria	p__Firmicutes	c__Clostridia	o__Clostridiales	f__	g__	s__Clostridiales bacterium 42_27	Median	VC_2021
A01_contig-120_37	d__Bacteria	p__Firmicutes	c__Clostridia	o__Clostridiales	f__Lachnospiraceae	g__	s__Lachnospiraceae bacterium AM26-1LB	Median	VC_341
A01_contig-120_4	d__Bacteria	p__Bacteroidetes	c__Bacteroidia	o__Bacteroidales	f__Muribaculaceae	g__	s__	Median	VC_2024
A01_contig-120_4	d__Bacteria	p__Bacteroidetes	c__Bacteroidia	o__Bacteroidales	f__Bacteroidaceae	g__Bacteroides	s__Bacteroides heparinolyticus	Median	VC_2024
A01_contig-120_4	d__Bacteria	p__Bacteroidetes	c__Bacteroidia	o__Bacteroidales	f__Bacteroidaceae	g__CAG-462	s__	Median	VC_2024
A01_contig-120_4	d__Bacteria	p__Bacteroidetes	c__Bacteroidia	o__Bacteroidales	f__P3	g__UBA3388	s__	Median	VC_2024
A01_contig-120_4	d__Bacteria	p__Bacteroidetes	c__Bacteroidia	o__Bacteroidales	f__Porphyromonadaceae	g__Porphyromonas	s__Porphyromonas gingivalis	High	VC_2024
A01_contig-120_425	d__Bacteria	p__Firmicutes	c__Clostridia	o__Clostridiales	f__Clostridiaceae	g__Clostridium	s__Clostridium sp. AF12-19	Median	VC_2026
A01_contig-120_45	d__Bacteria	p__Firmicutes	c__Clostridia	o__Clostridiales	f__	g__	s__uncultured Clostridiales bacterium	Median	VC_813
A01_contig-120_48	d__Bacteria	p__Bacteroidetes	c__Bacteroidia	o__Bacteroidales	f__Prevotellaceae	g__Prevotella	s__Prevotella copri	High	VC_2030
A01_contig-120_55	d__Bacteria	p__Firmicutes	c__Clostridia	o__Oscillospirales	f__Ruminococcaceae	g__Gemmiger	s__Gemmiger formicilis	Median	VC_161
A01_contig-120_62	d__Bacteria	p__Firmicutes	c__Clostridia	o__Clostridiales	f__Lachnospiraceae	g__Blautia	s__Blautia sp. An46	Median	VC_815
A01_contig-120_66	d__Bacteria	p__Bacteroidetes	c__Bacteroidia	o__Bacteroidales	f__Bacteroidaceae	g__Bacteroides	s__Bacteroides thetaiotaomicron	Median	VC_344
A01_contig-120_66	d__Bacteria	p__Bacteroidetes	c__Bacteroidia	o__Bacteroidales	f__Bacteroidaceae	g__Bacteroides	s__Bacteroides ovatus	Median	VC_344
A01_contig-120_66	d__Bacteria	p__Bacteroidetes	c__Bacteroidia	o__Bacteroidales	f__Bacteroidaceae	g__Bacteroides	s__Bacteroides xylanisolvens	Median	VC_344
A01_contig-120_70	d__Bacteria	p__Firmicutes	c__Clostridia	o__Clostridiales	f__Ruminococcaceae	g__Ruminococcus	s__Ruminococcus sp. OM07-17	Median	VC_816
A01_contig-120_78	d__Bacteria	p__Firmicutes	c__Clostridia	o__Clostridiales	f__Clostridiaceae	g__Clostridium	s__Clostridium botulinum	Median	VC_345
A01_contig-120_78	d__Bacteria	p__Firmicutes	c__Clostridia	o__Clostridiales	f__Clostridiaceae	g__Clostridium	s__Clostridium kluyveri	High	VC_345
A01_contig-120_78	d__Bacteria	p__Firmicutes	c__Clostridia	o__Clostridiales	f__	g__	s__butyrate-producing bacterium SS3/4	Median	VC_345
A01_contig-120_78	d__Bacteria	p__Firmicutes	c__Clostridia	o__Clostridiales	f__Clostridiaceae	g__Clostridium	s__Clostridium tetani	Median	VC_345
A01_contig-120_78	d__Bacteria	p__Firmicutes	c__Clostridia	o__Clostridiales	f__Clostridiaceae	g__Clostridium	s__Clostridium novyi	Median	VC_345
A01_contig-120_78	d__Bacteria	p__Firmicutes	c__Clostridia	o__Clostridiales	f__Lachnospiraceae	g__Lacrimispora	s__Lacrimispora saccharolytica	High	VC_345
A01_contig-120_78	d__Bacteria	p__Firmicutes	c__Clostridia	o__Clostridiales	f__Clostridiaceae	g__Clostridium	s__Clostridium scatologenes	Median	VC_345
A01_contig-120_78	d__Bacteria	p__Firmicutes	c__Clostridia	o__Clostridiales	f__Lachnospiraceae	g__Mediterraneibacter	s__[Ruminococcus] torques	Median	VC_345
A01_contig-120_82	d__Bacteria	p__Firmicutes	c__Clostridia	o__Oscillospirales	f__Ruminococcaceae	g__Angelakisella	s__	Median	VC_88
A01_contig-120_9	d__Bacteria	p__Firmicutes	c__Clostridia	o__Clostridiales	f__Lachnospiraceae	g__Blautia	s__Blautia obeum	Median	VC_346
A01_contig-120_9	d__Bacteria	p__Firmicutes	c__Clostridia	o__Clostridiales	f__Lachnospiraceae	g__Mediterraneibacter	s__[Ruminococcus] torques	Median	VC_346
A01_NODE_101	d__Bacteria	p__Actinobacteria	c__Actinobacteria	o__Bifidobacteriales	f__Bifidobacteriaceae	g__Bifidobacterium	s__Bifidobacterium longum	Median	VC_2069
A01_NODE_13	d__Bacteria	p__Firmicutes	c__Clostridia	o__Clostridiales	f__Lachnospiraceae	g__Blautia	s__Blautia obeum	Median	VC_346
A01_NODE_13	d__Bacteria	p__Firmicutes	c__Clostridia	o__Clostridiales	f__Lachnospiraceae	g__Mediterraneibacter	s__[Ruminococcus] torques	Median	VC_346
A01_NODE_148	d__Bacteria	p__Firmicutes	c__Clostridia	o__Oscillospirales	f__Oscillospiraceae	g__F23-B02	s__F23-B02 sp002472405	Median	VC_2073
A01_NODE_148	d__Bacteria	p__Firmicutes	c__Clostridia	o__Clostridiales	f__	g__	s__uncultured Clostridiales bacterium	Median	VC_2073
A01_NODE_163	d__Bacteria	p__Actinobacteria	c__Actinobacteria	o__Bifidobacteriales	f__Bifidobacteriaceae	g__Bifidobacterium	s__Bifidobacterium longum	High	VC_2074
A01_NODE_173	d__Bacteria	p__Firmicutes	c__Clostridia	o__Clostridiales	f__Lachnospiraceae	g__Coprococcus	s__Coprococcus comes	High	VC_2077
A01_NODE_184	d__Bacteria	p__Actinobacteria	c__Actinobacteria	o__Bifidobacteriales	f__Bifidobacteriaceae	g__Bifidobacterium	s__Bifidobacterium breve	Median	VC_2080
A01_NODE_184	d__Bacteria	p__Actinobacteria	c__Actinobacteria	o__Bifidobacteriales	f__Bifidobacteriaceae	g__Bifidobacterium	s__Bifidobacterium longum	High	VC_2080
A01_NODE_185	d__Bacteria	p__Firmicutes	c__Clostridia	o__Lachnospirales	f__Lachnospiraceae	g__CAG-81	s__CAG-81 sp900066535	Median	VC_2081
A01_NODE_185	d__Bacteria	p__Firmicutes	c__Clostridia	o__Clostridiales	f__Clostridiaceae	g__	s__Clostridiaceae bacterium	Median	VC_2081
A01_NODE_2	d__Bacteria	p__Firmicutes	c__Bacilli	o__Bacillales	f__Staphylococcaceae	g__Staphylococcus	s__Staphylococcus pseudintermedius	Median	VC_832
A01_NODE_201	d__Bacteria	p__Firmicutes	c__Clostridia	o__Clostridiales	f__Ruminococcaceae	g__	s__Ruminococcaceae bacterium	Median	VC_2083
A01_NODE_201	d__Bacteria	p__Firmicutes	c__Clostridia	o__Clostridiales	f__Ruminococcaceae	g__	s__uncultured Ruminococcaceae bacterium	Median	VC_2083
A01_NODE_201	d__Bacteria	p__Firmicutes	c__Clostridia	o__Clostridiales	f__	g__	s__Clostridiales bacterium UBA4653	Median	VC_2083
A01_NODE_225	d__Bacteria	p__Firmicutes	c__Clostridia	o__Clostridiales	f__Lachnospiraceae	g__Coprococcus	s__Coprococcus catus	Median	VC_831
A01_NODE_225	d__Bacteria	p__Firmicutes	c__Clostridia	o__Clostridiales	f__Lachnospiraceae	g__Blautia	s__Blautia sp. AF22-5LB	Median	VC_831
A01_NODE_225	d__Bacteria	p__Actinobacteria	c__Coriobacteriia	o__Coriobacteriales	f__Atopobiaceae	g__Olsenella	s__Olsenella sp. AF15-43LB	Median	VC_831
A01_NODE_24	d__Bacteria	p__Firmicutes	c__Clostridia	o__Clostridiales	f__Lachnospiraceae	g__Roseburia	s__Roseburia intestinalis	Median	VC_2087
A01_NODE_260	d__Bacteria	p__Bacteroidetes	c__Bacteroidia	o__Bacteroidales	f__Bacteroidaceae	g__Bacteroides	s__Bacteroides sp. 43_108	Median	VC_2090
A01_NODE_3	d__Bacteria	p__Actinobacteria	c__Coriobacteriia	o__	f__	g__	s__Coriobacteriia bacterium	Median	VC_2093
A01_NODE_3	d__Bacteria	p__Firmicutes	c__Clostridia	o__Clostridiales	f__Ruminococcaceae	g__Faecalibacterium	s__Faecalibacterium prausnitzii	Median	VC_2093
A01_NODE_30	d__Bacteria	p__Firmicutes	c__Clostridia	o__Oscillospirales	f__Ruminococcaceae	g__Faecalibacterium	s__Faecalibacterium prausnitzii_G	Median	VC_85
A01_NODE_30	d__Bacteria	p__Firmicutes	c__Clostridia	o__Oscillospirales	f__Ruminococcaceae	g__Faecalibacterium	s__Faecalibacterium prausnitzii_E	Median	VC_85
A01_NODE_317	d__Bacteria	p__Firmicutes	c__Clostridia	o__Clostridiales	f__Clostridiaceae	g__Butyricicoccus	s__Butyricicoccus sp. N15.MGS-46	Median	VC_2096
A01_NODE_36	d__Bacteria	p__Firmicutes	c__Negativicutes	o__Acidaminococcales	f__Acidaminococcaceae	g__Acidaminococcus	s__Acidaminococcus sp. BV3L6	Median	VC_820
A01_NODE_37	d__Bacteria	p__Verrucomicrobia	c__Lentisphaeria	o__Victivallales	f__UBA1829	g__	s__	High	VC_2098
A01_NODE_4	d__Bacteria	p__Firmicutes	c__Clostridia	o__Clostridiales	f__	g__	s__uncultured Clostridiales bacterium	Median	VC_2104
A01_NODE_4	d__Bacteria	p__Firmicutes	c__Clostridia	o__Oscillospirales	f__Oscillospiraceae	g__CAG-83	s__	Median	VC_2104
A01_NODE_4	d__Bacteria	p__Firmicutes	c__Clostridia	o__Oscillospirales	f__Ruminococcaceae	g__	s__	Median	VC_2104
A01_NODE_425	d__Bacteria	p__Proteobacteria	c__Gammaproteobacteria	o__Pasteurellales	f__Pasteurellaceae	g__Haemophilus	s__Haemophilus haemolyticus	Median	VC_2105
A01_NODE_425	d__Bacteria	p__Proteobacteria	c__Gammaproteobacteria	o__Enterobacterales	f__Pasteurellaceae	g__Haemophilus	s__Haemophilus sp002998595	Median	VC_2105
A01_NODE_425	d__Bacteria	p__Proteobacteria	c__Gammaproteobacteria	o__Pasteurellales	f__Pasteurellaceae	g__Haemophilus	s__Haemophilus quentini	Median	VC_2105
A01_NODE_425	d__Bacteria	p__Proteobacteria	c__Gammaproteobacteria	o__Pasteurellales	f__Pasteurellaceae	g__Haemophilus	s__Haemophilus parainfluenzae	Median	VC_2105
A01_NODE_45	d__Bacteria	p__Firmicutes	c__Clostridia	o__Clostridiales	f__Clostridiaceae	g__Butyricicoccus	s__Butyricicoccus sp. N15.MGS-46	Median	VC_159
A01_NODE_45	d__Bacteria	p__Firmicutes	c__Clostridia	o__Clostridiales	f__Clostridiaceae	g__Butyricicoccus	s__Butyricicoccus sp. AF24-19AC	Median	VC_159
A01_NODE_45	d__Bacteria	p__Firmicutes	c__Clostridia	o__Clostridiales	f__Clostridiaceae	g__Butyricicoccus	s__Butyricicoccus sp. AM27-36	Median	VC_159
A01_NODE_45	d__Bacteria	p__Firmicutes	c__Clostridia	o__Clostridiales	f__Clostridiaceae	g__Butyricicoccus	s__Butyricicoccus sp. TM10-16AC	Median	VC_159
A01_NODE_45	d__Bacteria	p__Firmicutes	c__Clostridia	o__Clostridiales	f__Clostridiaceae	g__Butyricicoccus	s__uncultured Butyricicoccus sp.	High	VC_159
A01_NODE_453	d__Bacteria	p__Firmicutes	c__Clostridia	o__Clostridiales	f__	g__	s__Clostridiales bacterium	Median	VC_835
A01_NODE_454	d__Bacteria	p__Firmicutes	c__Clostridia	o__Clostridiales	f__Clostridiaceae	g__Butyricicoccus	s__Butyricicoccus sp. N15.MGS-46	Median	VC_836
A01_NODE_468	d__Bacteria	p__Actinobacteria	c__Actinobacteria	o__	f__	g__	s__Actinobacteria bacterium 66_15	Median	VC_2108
A01_NODE_48	d__Bacteria	p__Proteobacteria	c__Gammaproteobacteria	o__Enterobacterales	f__Enterobacteriaceae	g__Salmonella	s__Salmonella enterica	Median	VC_837
A01_NODE_48	d__Bacteria	p__Firmicutes	c__Clostridia	o__Clostridiales	f__Lachnospiraceae	g__Blautia	s__uncultured Blautia sp.	Median	VC_837
A01_NODE_525	d__Bacteria	p__Firmicutes	c__Clostridia	o__Clostridiales	f__Clostridiaceae	g__Clostridium	s__Clostridium sp. AF12-28	Median	VC_2113
A01_NODE_6	d__Bacteria	p__Bacteroidetes	c__Bacteroidia	o__Bacteroidales	f__Bacteroidaceae	g__Bacteroides	s__Bacteroides vulgatus	Median	VC_352
A01_NODE_61	d__Bacteria	p__Tenericutes	c__Mollicutes	o__Mycoplasmatales	f__Mycoplasmataceae	g__Mycoplasma	s__Mycoplasma ovipneumoniae	Median	VC_2116
A01_NODE_75	d__Bacteria	p__Firmicutes	c__Bacilli	o__Erysipelotrichales	f__Erysipelotrichaceae	g__Holdemanella	s__Holdemanella biformis	High	VC_838
A01_NODE_75	d__Bacteria	p__Firmicutes	c__Bacilli	o__Erysipelotrichales	f__Erysipelotrichaceae	g__Holdemanella	s__	Median	VC_838
A01_NODE_773	d__Bacteria	p__Firmicutes	c__Clostridia	o__Clostridiales	f__	g__	s__Clostridiales bacterium	Median	VC_2132
A01_NODE_797	d__Bacteria	p__Firmicutes	c__Clostridia	o__Clostridiales	f__Lachnospiraceae	g__Coprococcus	s__Coprococcus catus	Median	VC_2134
A01_NODE_95	d__Bacteria	p__Firmicutes	c__Clostridia	o__Clostridiales	f__Ruminococcaceae	g__Ruminococcus	s__Ruminococcus sp. AM28-13	High	VC_2140
A01_opera_contig_1	d__Bacteria	p__Proteobacteria	c__Gammaproteobacteria	o__Chromatiales	f__Chromatiaceae	g__Allochromatium	s__Allochromatium vinosum	High	VC_21
A01_opera_contig_1	d__Bacteria	p__Proteobacteria	c__Gammaproteobacteria	o__Chromatiales	f__Chromatiaceae	g__Marichromatium	s__Marichromatium purpuratum	High	VC_21
A01_opera_contig_1	d__Bacteria	p__Proteobacteria	c__Gammaproteobacteria	o__Methylococcales	f__Methylococcaceae	g__Methylomicrobium	s__Methylomicrobium alcaliphilum	High	VC_21
A01_opera_contig_1	d__Bacteria	p__Proteobacteria	c__Gammaproteobacteria	o__	f__	g__Thiolapillus	s__Thiolapillus brandeum	Median	VC_21
A01_opera_contig_1	d__Bacteria	p__Proteobacteria	c__Gammaproteobacteria	o__Methylococcales	f__Methylococcaceae	g__Methylococcus	s__Methylococcus capsulatus	High	VC_21
A01_opera_contig_1	d__Bacteria	p__Proteobacteria	c__Gammaproteobacteria	o__Methylococcales	f__Methylococcaceae	g__Methylomonas	s__Methylomonas methanica	High	VC_21
A01_opera_contig_1	d__Bacteria	p__Proteobacteria	c__Gammaproteobacteria	o__	f__	g__	s__endosymbiont of unidentified scaly snail isolate Monju	Median	VC_21
A01_opera_contig_1	d__Bacteria	p__Proteobacteria	c__Gammaproteobacteria	o__Chromatiales	f__Chromatiaceae	g__Thiocystis	s__Thiocystis violascens	High	VC_21
A01_opera_contig_14	d__Bacteria	p__Bacteroidetes	c__Bacteroidia	o__Bacteroidales	f__Odoribacteraceae	g__Odoribacter	s__Odoribacter splanchnicus CAG:14	Median	VC_86
A01_opera_contig_14	d__Bacteria	p__Bacteroidetes	c__Bacteroidia	o__Bacteroidales	f__Odoribacteraceae	g__Odoribacter	s__Odoribacter sp. N15.MGS-14	Median	VC_86
A01_opera_contig_14	d__Bacteria	p__Bacteroidetes	c__Bacteroidia	o__Bacteroidales	f__Marinifilaceae	g__Odoribacter	s__Odoribacter splanchnicus	High	VC_86
A01_opera_contig_14	d__Bacteria	p__Bacteroidetes	c__Bacteroidia	o__Bacteroidales	f__Odoribacteraceae	g__Odoribacter	s__Odoribacter sp. 43_10	Median	VC_86
A01_opera_contig_14	d__Bacteria	p__Bacteroidetes	c__Bacteroidia	o__Bacteroidales	f__Odoribacteraceae	g__Odoribacter	s__Odoribacter splanchnicus	High	VC_86
A01_opera_contig_14	d__Bacteria	p__Bacteroidetes	c__Bacteroidia	o__Bacteroidales	f__Odoribacteraceae	g__Odoribacter	s__Odoribacter sp. N54.MGS-14	Median	VC_86
A01_opera_contig_158	d__Bacteria	p__Firmicutes	c__Clostridia	o__Clostridiales	f__Ruminococcaceae	g__Ruminococcus	s__Ruminococcus sp. AF17-24	Median	VC_2149
A01_opera_contig_158	d__Bacteria	p__Firmicutes	c__Clostridia	o__Oscillospirales	f__Ruminococcaceae	g__Ruminococcus_D	s__	High	VC_2149
A01_opera_contig_158	d__Bacteria	p__Firmicutes	c__Clostridia	o__Clostridiales	f__Ruminococcaceae	g__Ruminococcus	s__Ruminococcus sp. AF17-6	Median	VC_2149
A01_opera_contig_158	d__Bacteria	p__Firmicutes	c__Clostridia	o__Clostridiales	f__Ruminococcaceae	g__Ruminococcus	s__Ruminococcus sp. AM28-13	High	VC_2149
A01_opera_contig_158	d__Bacteria	p__Firmicutes	c__Clostridia	o__Clostridiales	f__Ruminococcaceae	g__Ruminococcus	s__Ruminococcus sp. AF17-6LB	Median	VC_2149
A01_opera_contig_158	d__Bacteria	p__Firmicutes	c__Clostridia	o__Clostridiales	f__Ruminococcaceae	g__Ruminococcus	s__Ruminococcus sp. AF17-1AC	Median	VC_2149
A01_opera_contig_158	d__Bacteria	p__Firmicutes	c__Clostridia	o__Clostridiales	f__Ruminococcaceae	g__Ruminococcus	s__Ruminococcus sp. KGMB03662	Median	VC_2149
A01_opera_contig_158	d__Bacteria	p__Firmicutes	c__Clostridia	o__Clostridiales	f__Ruminococcaceae	g__Ruminococcus	s__uncultured Ruminococcus sp.	Median	VC_2149
A01_opera_contig_165	d__Bacteria	p__Firmicutes	c__Clostridia	o__Clostridiales	f__Clostridiaceae	g__Butyricicoccus	s__Butyricicoccus sp. OM06-6AC	Median	VC_2150
A01_opera_contig_165	d__Bacteria	p__Firmicutes	c__Clostridia	o__Clostridiales	f__Clostridiaceae	g__	s__Clostridiaceae bacterium	Median	VC_2150
A01_opera_contig_180	d__Bacteria	p__Firmicutes	c__Clostridia	o__Clostridiales	f__Lachnospiraceae	g__Coprococcus	s__Coprococcus comes	Median	VC_831
A01_opera_contig_180	d__Bacteria	p__Firmicutes	c__Clostridia	o__Clostridiales	f__Lachnospiraceae	g__Coprococcus	s__Coprococcus catus	Median	VC_831
A01_opera_contig_180	d__Bacteria	p__Actinobacteria	c__Coriobacteriia	o__Coriobacteriales	f__Atopobiaceae	g__Olsenella	s__Olsenella sp. AF16-14LB	Median	VC_831
A01_opera_contig_27	d__Bacteria	p__Firmicutes	c__Clostridia	o__Clostridiales	f__Ruminococcaceae	g__Ruminococcus	s__Ruminococcus sp. AM40-10AC	Median	VC_61
A01_opera_contig_294	d__Bacteria	p__Firmicutes	c__Clostridia	o__Clostridiales	f__	g__	s__Clostridiales bacterium	High	VC_2156
A01_opera_contig_294	d__Bacteria	p__Firmicutes	c__Clostridia	o__Clostridiales	f__	g__	s__uncultured Clostridiales bacterium	Median	VC_2156
A01_opera_contig_294	d__Bacteria	p__Firmicutes	c__Clostridia	o__Oscillospirales	f__Oscillospiraceae	g__CAG-170	s__CAG-170 sp000432135	Median	VC_2156
A01_opera_contig_30	d__Bacteria	p__Firmicutes	c__Clostridia	o__Clostridiales	f__Clostridiaceae	g__	s__Clostridiaceae bacterium	High	VC_837
A01_opera_contig_30	d__Bacteria	p__Firmicutes	c__Clostridia	o__Clostridiales	f__Clostridiaceae	g__Clostridium	s__Clostridium sp. AF12-19	Median	VC_837
A01_opera_contig_30	d__Bacteria	p__Firmicutes	c__Clostridia	o__Clostridiales	f__Clostridiaceae	g__Clostridium	s__Clostridium sp. OF03-18AA	Median	VC_837
A01_opera_contig_30	d__Bacteria	p__Proteobacteria	c__Gammaproteobacteria	o__Enterobacterales	f__Enterobacteriaceae	g__Salmonella	s__Salmonella enterica	Median	VC_837
A01_opera_contig_30	d__Bacteria	p__Firmicutes	c__Clostridia	o__Clostridiales	f__	g__	s__Clostridiales bacterium AF36-10	Median	VC_837
A01_opera_contig_30	d__Bacteria	p__Firmicutes	c__Clostridia	o__Lachnospirales	f__Lachnospiraceae	g__CAG-81	s__CAG-81 sp900066535	High	VC_837
A01_opera_contig_30	d__Bacteria	p__Firmicutes	c__Clostridia	o__Clostridiales	f__Clostridiaceae	g__Clostridium	s__Clostridium sp. AM25-23AC	Median	VC_837
A01_opera_contig_32	d__Bacteria	p__Bacteroidetes	c__Bacteroidia	o__Bacteroidales	f__Bacteroidaceae	g__Bacteroides	s__Bacteroides togonis	High	VC_350
A01_opera_contig_320	d__Bacteria	p__Firmicutes	c__Clostridia	o__Oscillospirales	f__Acutalibacteraceae	g__RUG420	s__	Median	VC_2158
A01_opera_contig_320	d__Bacteria	p__Firmicutes	c__Clostridia	o__Clostridiales	f__Ruminococcaceae	g__	s__uncultured Ruminococcaceae bacterium	Median	VC_2158
A01_opera_contig_350	d__Bacteria	p__Firmicutes	c__Clostridia	o__Clostridiales	f__Ruminococcaceae	g__Ruminococcus	s__Ruminococcus sp. JE7A12	Median	VC_2161
A01_opera_contig_38	d__Bacteria	p__Actinobacteria	c__Actinobacteria	o__Bifidobacteriales	f__Bifidobacteriaceae	g__Bifidobacterium	s__Bifidobacterium longum	Median	VC_2162
A01_opera_contig_39	d__Bacteria	p__Firmicutes	c__Clostridia	o__Clostridiales	f__Clostridiaceae	g__Clostridium	s__Clostridium sp. OM02-18AC	High	VC_2163
A01_opera_contig_39	d__Bacteria	p__Firmicutes	c__Clostridia	o__Clostridiales	f__Clostridiaceae	g__	s__Clostridiaceae bacterium	High	VC_2163
A01_opera_contig_41	d__Bacteria	p__Firmicutes	c__Clostridia	o__Oscillospirales	f__Oscillospiraceae	g__ER4	s__ER4 sp000765235	Median	VC_2164
A01_opera_contig_41	d__Bacteria	p__Cyanobacteria	c__	o__Oscillatoriales	f__	g__	s__Oscillatoriales cyanobacterium	Median	VC_2164
A01_opera_contig_46	d__Bacteria	p__Firmicutes	c__Clostridia	o__Clostridiales	f__	g__	s__Clostridiales bacterium	High	VC_2167
A01_opera_contig_46	d__Bacteria	p__Firmicutes	c__Clostridia	o__Clostridiales	f__	g__	s__uncultured Clostridiales bacterium	High	VC_2167
A01_opera_contig_46	d__Bacteria	p__Firmicutes	c__Clostridia	o__Christensenellales	f__CAG-74	g__	s__	High	VC_2167
A01_opera_contig_48	d__Bacteria	p__Bacteroidetes	c__Bacteroidia	o__Bacteroidales	f__Tannerellaceae	g__Parabacteroides	s__uncultured Parabacteroides sp.	Median	VC_825
A01_opera_contig_535	d__Bacteria	p__Bacteroidetes	c__Bacteroidia	o__Bacteroidales	f__Marinifilaceae	g__Odoribacter	s__	Median	VC_2172
A01_opera_contig_538	d__Bacteria	p__Firmicutes	c__Clostridia	o__Clostridiales	f__Clostridiaceae	g__Clostridium	s__Clostridium sp. AF12-19	Median	VC_2173
A01_opera_contig_538	d__Bacteria	p__Firmicutes	c__Clostridia	o__Clostridiales	f__Clostridiaceae	g__Clostridium	s__Clostridium sp. AM22-16AC	Median	VC_2173
A01_opera_contig_56	d__Bacteria	p__Bacteroidetes	c__Bacteroidia	o__Bacteroidales	f__Bacteroidaceae	g__Bacteroides	s__Bacteroides sp. D2	Median	VC_344
A01_opera_contig_56	d__Bacteria	p__Bacteroidetes	c__Bacteroidia	o__Bacteroidales	f__Bacteroidaceae	g__Bacteroides	s__Bacteroides ovatus	Median	VC_344
A01_opera_contig_56	d__Bacteria	p__Bacteroidetes	c__Bacteroidia	o__Bacteroidales	f__Bacteroidaceae	g__Bacteroides	s__Bacteroides fragilis	Median	VC_344
A01_opera_contig_56	d__Bacteria	p__Bacteroidetes	c__Bacteroidia	o__Bacteroidales	f__Bacteroidaceae	g__Bacteroides	s__Bacteroides sp. KFT8	Median	VC_344
A01_opera_contig_570	d__Bacteria	p__Firmicutes	c__Clostridia	o__Clostridiales	f__Lachnospiraceae	g__	s__Lachnospiraceae bacterium	Median	VC_2175
A01_opera_contig_570	d__Bacteria	p__Firmicutes	c__Clostridia	o__Clostridiales	f__Ruminococcaceae	g__Ruminococcus	s__Ruminococcus sp. 5_1_39BFAA	Median	VC_2175
A01_opera_contig_570	d__Bacteria	p__Firmicutes	c__Clostridia	o__Lachnospirales	f__Lachnospiraceae	g__Blautia_A	s__Blautia_A wexlerae	Median	VC_2175
A01_opera_contig_577	d__Bacteria	p__Firmicutes	c__Clostridia	o__Clostridiales	f__	g__	s__Clostridiales bacterium	Median	VC_835
A01_opera_contig_59	d__Bacteria	p__Firmicutes	c__Clostridia	o__	f__	g__	s__Clostridia bacterium	Median	VC_2176
A01_opera_contig_6	d__Bacteria	p__Bacteroidetes	c__Bacteroidia	o__Bacteroidales	f__Tannerellaceae	g__Parabacteroides	s__Parabacteroides merdae	Median	VC_12
A01_opera_contig_91	d__Bacteria	p__Firmicutes	c__Clostridia	o__Clostridiales	f__Lachnospiraceae	g__	s__Lachnospiraceae bacterium UBA5895	Median	VC_2184
A01_utg00000026_pilon	d__Bacteria	p__Bacteroidetes	c__Bacteroidia	o__Bacteroidales	f__Prevotellaceae	g__Prevotella	s__Prevotella copri	Median	VC_2187
A01_utg00000026_pilon	d__Bacteria	p__Bacteroidetes	c__Bacteroidia	o__Bacteroidales	f__Bacteroidaceae	g__Prevotella	s__	Median	VC_2187
A01_utg00000034_pilon	d__Bacteria	p__Bacteroidetes	c__Bacteroidia	o__Bacteroidales	f__Prevotellaceae	g__Prevotella	s__Prevotella copri	Median	VC_843
A04_contig-120_10	d__Bacteria	p__Planctomycetes	c__	o__	f__	g__	s__Planctomycetes bacterium K22_7	Median	VC_2188
A04_contig-120_129	d__Bacteria	p__Actinobacteria	c__Actinobacteria	o__Bifidobacteriales	f__Bifidobacteriaceae	g__Bifidobacterium	s__Bifidobacterium adolescentis	Median	VC_2192
A04_contig-120_129	d__Bacteria	p__Actinobacteria	c__Actinobacteria	o__Bifidobacteriales	f__Bifidobacteriaceae	g__Bifidobacterium	s__Bifidobacterium merycicum	Median	VC_2192
A04_contig-120_137	d__Bacteria	p__Firmicutes	c__Clostridia	o__Lachnospirales	f__Lachnospiraceae	g__Faecalicatena	s__Faecalicatena fissicatena	Median	VC_2195
A04_contig-120_137	d__Bacteria	p__Firmicutes	c__Clostridia	o__Clostridiales	f__Eubacteriaceae	g__Eubacterium	s__Eubacterium sp. SB2	High	VC_2195
A04_contig-120_137	d__Bacteria	p__Firmicutes	c__Clostridia	o__Clostridiales	f__Lachnospiraceae	g__Faecalicatena	s__Faecalicatena fissicatena	Median	VC_2195
A04_contig-120_137	d__Bacteria	p__Firmicutes	c__Clostridia	o__Lachnospirales	f__Lachnospiraceae	g__Faecalicatena	s__Faecalicatena contorta_B	High	VC_2195
A04_contig-120_137	d__Bacteria	p__Firmicutes	c__Clostridia	o__Clostridiales	f__Lachnospiraceae	g__Faecalicatena	s__Faecalicatena contorta	High	VC_2195
A04_contig-120_137	d__Bacteria	p__Firmicutes	c__Clostridia	o__Clostridiales	f__Clostridiaceae	g__Clostridium	s__Clostridium sp. D5	Median	VC_2195
A04_contig-120_15	d__Bacteria	p__Bacteroidetes	c__Bacteroidia	o__Bacteroidales	f__Bacteroidaceae	g__Bacteroides	s__Bacteroides uniformis	Median	VC_354
A04_contig-120_15	d__Bacteria	p__Bacteroidetes	c__Bacteroidia	o__Bacteroidales	f__Bacteroidaceae	g__Prevotellamassilia	s__	Median	VC_354
A04_contig-120_158	d__Bacteria	p__Actinobacteria	c__Coriobacteriia	o__Eggerthellales	f__Eggerthellaceae	g__Eggerthella	s__Eggerthella lenta	Median	VC_2199
A04_contig-120_158	d__Bacteria	p__Actinobacteria	c__Coriobacteriia	o__Eggerthellales	f__Eggerthellaceae	g__Eggerthella	s__Eggerthella sp. 1_3_56FAA	Median	VC_2199
A04_contig-120_158	d__Bacteria	p__Actinobacteria	c__Coriobacteriia	o__Eggerthellales	f__Eggerthellaceae	g__Eggerthella	s__Eggerthella sp. BIOML-A4	Median	VC_2199
A04_contig-120_16	d__Bacteria	p__Firmicutes	c__Clostridia	o__Clostridiales	f__Ruminococcaceae	g__Faecalibacterium	s__Faecalibacterium prausnitzii	Median	VC_169
A04_contig-120_18	d__Bacteria	p__Bacteroidetes	c__Bacteroidia	o__Bacteroidales	f__Prevotellaceae	g__Prevotella	s__Prevotella sp. oral taxon 313	Median	VC_2203
A04_contig-120_197	d__Bacteria	p__Bacteroidetes	c__Bacteroidia	o__Bacteroidales	f__Bacteroidaceae	g__Bacteroides	s__Bacteroides xylanisolvens	High	VC_2205
A04_contig-120_197	d__Bacteria	p__Bacteroidetes	c__Bacteroidia	o__Bacteroidales	f__Bacteroidaceae	g__Bacteroides	s__Bacteroides dorei	High	VC_2205
A04_contig-120_197	d__Bacteria	p__Bacteroidetes	c__Bacteroidia	o__Bacteroidales	f__Bacteroidaceae	g__Bacteroides	s__Bacteroides helcogenes	High	VC_2205
A04_contig-120_197	d__Bacteria	p__Bacteroidetes	c__Bacteroidia	o__Bacteroidales	f__Bacteroidaceae	g__Bacteroides	s__Bacteroides salanitronis	High	VC_2205
A04_contig-120_197	d__Bacteria	p__Bacteroidetes	c__Bacteroidia	o__Bacteroidales	f__Bacteroidaceae	g__Bacteroides	s__Bacteroides thetaiotaomicron	High	VC_2205
A04_contig-120_197	d__Bacteria	p__Bacteroidetes	c__Bacteroidia	o__Bacteroidales	f__Bacteroidaceae	g__Bacteroides	s__Bacteroides fragilis	High	VC_2205
A04_contig-120_197	d__Bacteria	p__Bacteroidetes	c__Bacteroidia	o__Bacteroidales	f__Bacteroidaceae	g__Bacteroides	s__Bacteroides vulgatus	High	VC_2205
A04_contig-120_197	d__Bacteria	p__Bacteroidetes	c__Bacteroidia	o__Bacteroidales	f__Prevotellaceae	g__Prevotella	s__Prevotella sp. oral taxon 299	High	VC_2205
A04_contig-120_203	d__Bacteria	p__Actinobacteria	c__Actinobacteria	o__Actinomycetales	f__Actinomycetaceae	g__Actinomyces	s__Actinomyces dentalis	Median	VC_2206
A04_contig-120_22	d__Bacteria	p__Firmicutes	c__Clostridia	o__Clostridiales	f__Lachnospiraceae	g__	s__uncultured Lachnospiraceae bacterium	Median	VC_2207
A04_contig-120_22	d__Bacteria	p__Firmicutes	c__Clostridia	o__Clostridiales	f__Clostridiaceae	g__	s__Clostridiaceae bacterium	High	VC_2207
A04_contig-120_22	d__Bacteria	p__Firmicutes	c__Clostridia	o__Lachnospirales	f__Lachnospiraceae	g__CAG-81	s__CAG-81 sp000435795	High	VC_2207
A04_contig-120_231	d__Bacteria	p__Actinobacteria	c__Actinobacteria	o__Bifidobacteriales	f__Bifidobacteriaceae	g__Bifidobacterium	s__Bifidobacterium pseudocatenulatum	Median	VC_2209
A04_contig-120_231	d__Bacteria	p__Actinobacteria	c__Actinobacteria	o__Bifidobacteriales	f__Bifidobacteriaceae	g__Bifidobacterium	s__Bifidobacterium adolescentis	High	VC_2209
A04_contig-120_231	d__Bacteria	p__Actinobacteria	c__Actinobacteria	o__Bifidobacteriales	f__Bifidobacteriaceae	g__Bifidobacterium	s__Bifidobacterium longum	Median	VC_2209
A04_contig-120_233	d__Bacteria	p__Actinobacteria	c__Actinobacteria	o__Bifidobacteriales	f__Bifidobacteriaceae	g__Bifidobacterium	s__Bifidobacterium catenulatum	High	VC_2210
A04_contig-120_233	d__Bacteria	p__Actinobacteria	c__Actinobacteria	o__Bifidobacteriales	f__Bifidobacteriaceae	g__Bifidobacterium	s__Bifidobacterium pseudocatenulatum	Median	VC_2210
A04_contig-120_233	d__Bacteria	p__Actinobacteria	c__Actinobacteria	o__Bifidobacteriales	f__Bifidobacteriaceae	g__Bifidobacterium	s__Bifidobacterium adolescentis	Median	VC_2210
A04_contig-120_234	d__Bacteria	p__Proteobacteria	c__Betaproteobacteria	o__Burkholderiales	f__Sutterellaceae	g__Dakarella	s__Dakarella massiliensis	High	VC_2211
A04_contig-120_234	d__Bacteria	p__Proteobacteria	c__Gammaproteobacteria	o__Burkholderiales	f__Burkholderiaceae	g__Dakarella	s__Dakarella massiliensis	High	VC_2211
A04_contig-120_24	d__Bacteria	p__Firmicutes	c__Clostridia	o__Lachnospirales	f__Lachnospiraceae	g__GCA-900066575	s__GCA-900066575 sp900066385	Median	VC_2212
A04_contig-120_24	d__Bacteria	p__Firmicutes	c__Clostridia	o__Clostridiales	f__Peptococcaceae	g__Desulfallas	s__Desulfallas gibsoniae	Median	VC_2212
A04_contig-120_24	d__Bacteria	p__Firmicutes	c__Clostridia	o__Clostridiales	f__Clostridiaceae	g__Clostridium	s__uncultured Clostridium sp.	Median	VC_2212
A04_contig-120_24	d__Bacteria	p__Firmicutes	c__Clostridia	o__Clostridiales	f__Clostridiaceae	g__	s__Clostridiaceae bacterium	Median	VC_2212
A04_contig-120_251	d__Bacteria	p__Actinobacteria	c__Actinobacteria	o__Bifidobacteriales	f__Bifidobacteriaceae	g__Bifidobacterium	s__Bifidobacterium longum	Median	VC_2214
A04_contig-120_271	d__Bacteria	p__Firmicutes	c__Clostridia	o__Clostridiales	f__Eubacteriaceae	g__Eubacterium	s__Eubacterium sp. BIOML-A1	Median	VC_2217
A04_contig-120_271	d__Bacteria	p__Firmicutes	c__Clostridia	o__Clostridiales	f__Lachnospiraceae	g__Faecalicatena	s__Faecalicatena contorta	Median	VC_2217
A04_contig-120_271	d__Bacteria	p__Firmicutes	c__Clostridia	o__Lachnospirales	f__Lachnospiraceae	g__Faecalicatena	s__Faecalicatena contorta_B	Median	VC_2217
A04_contig-120_306	d__Bacteria	p__Actinobacteria	c__Actinobacteria	o__Bifidobacteriales	f__Bifidobacteriaceae	g__Bifidobacterium	s__Bifidobacterium adolescentis	Median	VC_2220
A04_contig-120_306	d__Bacteria	p__Actinobacteria	c__Actinobacteria	o__Bifidobacteriales	f__Bifidobacteriaceae	g__Bifidobacterium	s__Bifidobacterium longum	Median	VC_2220
A04_contig-120_31	d__Bacteria	p__Firmicutes	c__Clostridia	o__Peptostreptococcales	f__Anaerovoracaceae	g__UBA1191	s__	High	VC_2221
A04_contig-120_343	d__Bacteria	p__Firmicutes	c__Negativicutes	o__Veillonellales	f__Veillonellaceae	g__Veillonella	s__Veillonella parvula	Median	VC_2228
A04_contig-120_366	d__Bacteria	p__Firmicutes	c__Clostridia	o__Clostridiales	f__	g__	s__Clostridiales bacterium 41_12_two_minus	Median	VC_2233
A04_contig-120_38	d__Bacteria	p__Firmicutes	c__Clostridia	o__Clostridiales	f__Clostridiaceae	g__Clostridium	s__Clostridium sp. 1001175st1 A10	Median	VC_356
A04_contig-120_38	d__Bacteria	p__Firmicutes	c__Clostridia	o__Clostridiales	f__Clostridiaceae	g__Hungatella	s__Hungatella hathewayi	Median	VC_356
A04_contig-120_38	d__Bacteria	p__Firmicutes	c__Clostridia	o__Lachnospirales	f__Lachnospiraceae	g__Hungatella	s__Hungatella effluvii	Median	VC_356
A04_contig-120_39	d__Bacteria	p__Firmicutes	c__Clostridia	o__Oscillospirales	f__Ruminococcaceae	g__UBA3818	s__	Median	VC_2237
A04_contig-120_39	d__Bacteria	p__Firmicutes	c__Bacilli	o__Erysipelotrichales	f__Erysipelotrichaceae	g__Holdemania	s__Holdemania filiformis	Median	VC_2237
A04_contig-120_39	d__Bacteria	p__Firmicutes	c__Erysipelotrichia	o__Erysipelotrichales	f__Erysipelotrichaceae	g__Holdemania	s__Holdemania filiformis	High	VC_2237
A04_contig-120_390	d__Bacteria	p__Firmicutes	c__Bacilli	o__Lactobacillales	f__Streptococcaceae	g__Streptococcus	s__Streptococcus rubneri	Median	VC_2238
A04_contig-120_390	d__Bacteria	p__Firmicutes	c__Bacilli	o__Lactobacillales	f__Streptococcaceae	g__Streptococcus	s__Streptococcus gordonii	Median	VC_2238
A04_contig-120_436	d__Bacteria	p__Bacteroidetes	c__Bacteroidia	o__Bacteroidales	f__Bacteroidaceae	g__Bacteroides	s__Bacteroides vulgatus	High	VC_853
A04_contig-120_48	d__Bacteria	p__Firmicutes	c__Clostridia	o__Clostridiales	f__Clostridiaceae	g__Clostridium	s__Clostridium sp. D5	High	VC_2251
A04_contig-120_48	d__Bacteria	p__Firmicutes	c__Clostridia	o__Clostridiales	f__	g__	s__Clostridiales bacterium	Median	VC_2251
A04_contig-120_48	d__Bacteria	p__Firmicutes	c__Clostridia	o__Clostridiales	f__Lachnospiraceae	g__Faecalicatena	s__Faecalicatena contorta	High	VC_2251
A04_contig-120_48	d__Bacteria	p__Firmicutes	c__Clostridia	o__Clostridiales	f__Lachnospiraceae	g__Faecalicatena	s__Faecalicatena fissicatena	Median	VC_2251
A04_contig-120_48	d__Bacteria	p__Firmicutes	c__Clostridia	o__Lachnospirales	f__Lachnospiraceae	g__Faecalicatena	s__Faecalicatena sp000509105	Median	VC_2251
A04_contig-120_48	d__Bacteria	p__Firmicutes	c__Clostridia	o__Clostridiales	f__Clostridiaceae	g__Hungatella	s__Hungatella hathewayi	Median	VC_2251
A04_contig-120_5	d__Bacteria	p__Proteobacteria	c__Betaproteobacteria	o__Neisseriales	f__Neisseriaceae	g__Neisseria	s__Neisseria sp. HMSC071A01	High	VC_2252
A04_contig-120_5	d__Bacteria	p__Proteobacteria	c__Betaproteobacteria	o__Neisseriales	f__Neisseriaceae	g__Neisseria	s__Neisseria sp. HMSC064D07	High	VC_2252
A04_contig-120_5	d__Bacteria	p__Proteobacteria	c__Betaproteobacteria	o__Neisseriales	f__Neisseriaceae	g__Neisseria	s__Neisseria mucosa	Median	VC_2252
A04_contig-120_5	d__Bacteria	p__Proteobacteria	c__Betaproteobacteria	o__Neisseriales	f__Neisseriaceae	g__Neisseria	s__Neisseria sp. HMSC078C12	Median	VC_2252
A04_contig-120_5	d__Bacteria	p__Proteobacteria	c__Betaproteobacteria	o__Neisseriales	f__Neisseriaceae	g__Neisseria	s__Neisseria meningitidis	High	VC_2252
A04_contig-120_5	d__Bacteria	p__Proteobacteria	c__Betaproteobacteria	o__Neisseriales	f__Neisseriaceae	g__Neisseria	s__Neisseria sp. HMSC061E12	High	VC_2252
A04_contig-120_5	d__Bacteria	p__Proteobacteria	c__Betaproteobacteria	o__Neisseriales	f__Neisseriaceae	g__Neisseria	s__Neisseria flavescens	Median	VC_2252
A04_contig-120_5	d__Bacteria	p__Proteobacteria	c__Betaproteobacteria	o__Neisseriales	f__Neisseriaceae	g__Neisseria	s__Neisseria subflava	Median	VC_2252
A04_contig-120_5	d__Bacteria	p__Proteobacteria	c__Betaproteobacteria	o__Neisseriales	f__Neisseriaceae	g__Neisseria	s__Neisseria perflava	Median	VC_2252
A04_contig-120_52	d__Bacteria	p__Firmicutes	c__Clostridia	o__Clostridiales	f__Lachnospiraceae	g__Pseudobutyrivibrio	s__uncultured Pseudobutyrivibrio sp.	Median	VC_856
A04_contig-120_54	d__Bacteria	p__Firmicutes	c__Bacilli	o__Lactobacillales	f__Streptococcaceae	g__Streptococcus	s__Streptococcus gordonii	Median	VC_2257
A04_contig-120_54	d__Bacteria	p__Firmicutes	c__Bacilli	o__Lactobacillales	f__Streptococcaceae	g__Streptococcus	s__Streptococcus parasanguinis	Median	VC_2257
A04_contig-120_557	d__Bacteria	p__Firmicutes	c__Bacilli	o__Lactobacillales	f__Streptococcaceae	g__Streptococcus	s__Streptococcus cristatus	Median	VC_2260
A04_contig-120_557	d__Bacteria	p__Firmicutes	c__Bacilli	o__Lactobacillales	f__Streptococcaceae	g__Streptococcus	s__Streptococcus parasanguinis	Median	VC_2260
A04_contig-120_557	d__Bacteria	p__Firmicutes	c__Bacilli	o__Lactobacillales	f__Streptococcaceae	g__Streptococcus	s__Streptococcus canis	Median	VC_2260
A04_contig-120_57	d__Bacteria	p__Firmicutes	c__Clostridia	o__Clostridiales	f__Ruminococcaceae	g__Ruminococcus	s__Ruminococcus sp. AM09-18-1	Median	VC_2261
A04_contig-120_57	d__Bacteria	p__Firmicutes	c__Clostridia	o__Lachnospirales	f__Lachnospiraceae	g__Faecalicatena	s__Faecalicatena faecis	High	VC_2261
A04_contig-120_57	d__Bacteria	p__Firmicutes	c__Clostridia	o__Clostridiales	f__Ruminococcaceae	g__Ruminococcus	s__Ruminococcus sp. AF25-13	Median	VC_2261
A04_contig-120_57	d__Bacteria	p__Firmicutes	c__Clostridia	o__Clostridiales	f__Ruminococcaceae	g__Ruminococcus	s__Ruminococcus sp. AM27-27	High	VC_2261
A04_contig-120_57	d__Bacteria	p__Firmicutes	c__Clostridia	o__Clostridiales	f__Lachnospiraceae	g__Mediterraneibacter	s__[Ruminococcus] torques	High	VC_2261
A04_contig-120_57	d__Bacteria	p__Firmicutes	c__Clostridia	o__Clostridiales	f__Ruminococcaceae	g__Ruminococcus	s__Ruminococcus sp. AM27-11LB	High	VC_2261
A04_contig-120_57	d__Bacteria	p__Firmicutes	c__Clostridia	o__Clostridiales	f__Ruminococcaceae	g__Ruminococcus	s__Ruminococcus sp. AF12-5	High	VC_2261
A04_contig-120_57	d__Bacteria	p__Firmicutes	c__Clostridia	o__Clostridiales	f__Ruminococcaceae	g__Ruminococcus	s__Ruminococcus sp. AF24-16	Median	VC_2261
A04_contig-120_576	d__Bacteria	p__Firmicutes	c__Clostridia	o__Clostridiales	f__Ruminococcaceae	g__Ruminococcus	s__Ruminococcus sp. AF31-14BH	Median	VC_2262
A04_contig-120_576	d__Bacteria	p__Firmicutes	c__Clostridia	o__Clostridiales	f__Lachnospiraceae	g__Mediterraneibacter	s__[Ruminococcus] torques	Median	VC_2262
A04_contig-120_576	d__Bacteria	p__Firmicutes	c__Clostridia	o__Clostridiales	f__Ruminococcaceae	g__Ruminococcus	s__Ruminococcus sp. AF25-13	Median	VC_2262
A04_contig-120_576	d__Bacteria	p__Firmicutes	c__Clostridia	o__Clostridiales	f__Ruminococcaceae	g__Ruminococcus	s__Ruminococcus sp. AM27-27	Median	VC_2262
A04_contig-120_576	d__Bacteria	p__Firmicutes	c__Clostridia	o__Clostridiales	f__Ruminococcaceae	g__Ruminococcus	s__Ruminococcus sp. AM09-18-1	Median	VC_2262
A04_contig-120_577	d__Bacteria	p__Actinobacteria	c__Coriobacteriia	o__Coriobacteriales	f__Atopobiaceae	g__Atopobium	s__Atopobium sp. UBA4302	Median	VC_2263
A04_contig-120_577	d__Bacteria	p__Actinobacteria	c__Actinobacteria	o__Bifidobacteriales	f__Bifidobacteriaceae	g__Bifidobacterium	s__Bifidobacterium adolescentis	Median	VC_2263
A04_contig-120_6	d__Bacteria	p__Firmicutes	c__Clostridia	o__	f__	g__	s__Clostridia bacterium UC5.1-2H6	Median	VC_2266
A04_contig-120_6	d__Bacteria	p__Firmicutes	c__Erysipelotrichia	o__Erysipelotrichales	f__Erysipelotrichaceae	g__Erysipelatoclostridium	s__[Clostridium] cocleatum	Median	VC_2266
A04_contig-120_632	d__Bacteria	p__Firmicutes	c__Clostridia	o__Clostridiales	f__Lachnospiraceae	g__	s__Lachnospiraceae bacterium	Median	VC_2272
A04_contig-120_632	d__Bacteria	p__Firmicutes	c__Clostridia	o__Lachnospirales	f__Lachnospiraceae	g__	s__	Median	VC_2272
A04_contig-120_632	d__Bacteria	p__Firmicutes	c__Clostridia	o__Clostridiales	f__Ruminococcaceae	g__Ruminococcus	s__Ruminococcus sp. AF14-10	High	VC_2272
A04_contig-120_64	d__Bacteria	p__Proteobacteria	c__Betaproteobacteria	o__Burkholderiales	f__Sutterellaceae	g__	s__Sutterellaceae bacterium UBA7131	Median	VC_2274
A04_contig-120_65	d__Bacteria	p__Proteobacteria	c__Gammaproteobacteria	o__Burkholderiales	f__Burkholderiaceae	g__Dakarella	s__Dakarella massiliensis	High	VC_2275
A04_contig-120_65	d__Bacteria	p__Proteobacteria	c__Betaproteobacteria	o__Burkholderiales	f__Sutterellaceae	g__Dakarella	s__Dakarella massiliensis	High	VC_2275
A04_contig-120_67	d__Bacteria	p__Firmicutes	c__Clostridia	o__Clostridiales	f__Clostridiaceae	g__Butyricicoccus	s__Butyricicoccus sp. TM10-16AC	Median	VC_857
A04_contig-120_67	d__Bacteria	p__Firmicutes	c__Clostridia	o__Clostridiales	f__Clostridiaceae	g__Butyricicoccus	s__Butyricicoccus sp. AF35-5AC	High	VC_857
A04_contig-120_8	d__Bacteria	p__	c__	o__	f__	g__	s__bacterium	Median	VC_2279
A04_contig-120_80	d__Bacteria	p__Proteobacteria	c__Gammaproteobacteria	o__Cardiobacteriales	f__Cardiobacteriaceae	g__Cardiobacterium	s__Cardiobacterium hominis	Median	VC_2280
A04_contig-120_9	d__Bacteria	p__Bacteroidetes	c__Bacteroidia	o__Bacteroidales	f__Bacteroidaceae	g__Bacteroides	s__Bacteroides vulgatus	Median	VC_2281
A04_contig-120_91	d__Bacteria	p__Firmicutes	c__Clostridia	o__Clostridiales	f__Clostridiaceae	g__Butyricicoccus	s__Butyricicoccus sp. AM32-19	Median	VC_2282
A04_contig-120_93	d__Bacteria	p__Actinobacteria	c__Actinobacteria	o__Bifidobacteriales	f__Bifidobacteriaceae	g__Bifidobacterium	s__Bifidobacterium ruminantium	Median	VC_2283
A04_contig-120_93	d__Bacteria	p__Actinobacteria	c__Actinobacteria	o__Bifidobacteriales	f__Bifidobacteriaceae	g__Bifidobacterium	s__Bifidobacterium adolescentis	Median	VC_2283
A04_contig-120_93	d__Bacteria	p__Actinobacteria	c__Actinobacteria	o__Bifidobacteriales	f__Bifidobacteriaceae	g__Bifidobacterium	s__Bifidobacterium pseudocatenulatum	High	VC_2283
A04_contig-120_93	d__Bacteria	p__Actinobacteria	c__Actinobacteria	o__Bifidobacteriales	f__Bifidobacteriaceae	g__Bifidobacterium	s__Bifidobacterium thermophilum	Median	VC_2283
A04_contig-120_93	d__Bacteria	p__Actinobacteria	c__Actinobacteria	o__Bifidobacteriales	f__Bifidobacteriaceae	g__Bifidobacterium	s__Bifidobacterium catenulatum	Median	VC_2283
A06_contig-120_11	d__Bacteria	p__Bacteroidetes	c__Bacteroidia	o__Bacteroidales	f__Prevotellaceae	g__Prevotella	s__Prevotella sp. UBA3313	High	VC_2286
A06_contig-120_11	d__Bacteria	p__Bacteroidetes	c__Bacteroidia	o__Bacteroidales	f__Prevotellaceae	g__Prevotella	s__Prevotella sp. UBA7140	High	VC_2286
A06_contig-120_11	d__Bacteria	p__Bacteroidetes	c__Bacteroidia	o__Bacteroidales	f__Prevotellaceae	g__Prevotella	s__Prevotella sp. UBA7051	High	VC_2286
A06_contig-120_11	d__Bacteria	p__Bacteroidetes	c__Bacteroidia	o__Bacteroidales	f__Prevotellaceae	g__Prevotella	s__Prevotella sp. UBA3256	High	VC_2286
A06_contig-120_11	d__Bacteria	p__Bacteroidetes	c__Bacteroidia	o__Bacteroidales	f__	g__Candidatus Symbiothrix	s__Candidatus Symbiothrix dinenymphae	Median	VC_2286
A06_contig-120_122	d__Bacteria	p__Firmicutes	c__Clostridia	o__Clostridiales	f__Peptostreptococcaceae	g_ntestinibacter	s_ntestinibacter bartlettii	Median	VC_2288
A06_contig-120_13	d__Bacteria	p__Firmicutes	c__Bacilli	o__Lactobacillales	f__Streptococcaceae	g__Streptococcus	s__Streptococcus salivarius	Median	VC_357
A06_contig-120_130	d__Bacteria	p__Firmicutes	c__Clostridia	o__Lachnospirales	f__Lachnospiraceae	g__Eisenbergiella	s__Eisenbergiella sp900066775	Median	VC_2290
A06_contig-120_130	d__Bacteria	p__Firmicutes	c__Clostridia	o__Lachnospirales	f__Lachnospiraceae	g__CAG-882	s__CAG-882 sp003486385	Median	VC_2290
A06_contig-120_130	d__Bacteria	p__Firmicutes	c__	o__	f__	g__	s__Firmicutes bacterium TM09-10	Median	VC_2290
A06_contig-120_130	d__Bacteria	p__Firmicutes	c__	o__	f__	g__	s__Firmicutes bacterium AF36-19BH	Median	VC_2290
A06_contig-120_130	d__Bacteria	p__Firmicutes	c__Clostridia	o__Clostridiales	f__Clostridiaceae	g__	s__Clostridiaceae bacterium	Median	VC_2290
A06_contig-120_14	d__Bacteria	p__Firmicutes	c__Clostridia	o__Clostridiales	f__Ruminococcaceae	g__Ruminococcus	s__Ruminococcus sp.	Median	VC_172
A06_contig-120_14	d__Bacteria	p__Firmicutes	c__Clostridia	o__Clostridiales	f__Ruminococcaceae	g__Ruminococcus	s__Ruminococcus sp. AM43-6	High	VC_172
A06_contig-120_14	d__Bacteria	p__Firmicutes	c__Clostridia	o__Clostridiales	f__Ruminococcaceae	g__Ruminococcus	s__Ruminococcus sp. AM28-13	High	VC_172
A06_contig-120_14	d__Bacteria	p__Firmicutes	c__Clostridia	o__Clostridiales	f__Ruminococcaceae	g__Ruminococcus	s__Ruminococcus sp. OM07-17	Median	VC_172
A06_contig-120_14	d__Bacteria	p__Firmicutes	c__Clostridia	o__Clostridiales	f__Ruminococcaceae	g__Ruminococcus	s__Ruminococcus sp. AF37-20	Median	VC_172
A06_contig-120_14	d__Bacteria	p__Firmicutes	c__Clostridia	o__Clostridiales	f__Ruminococcaceae	g__Ruminococcus	s__Ruminococcus sp. AF26-25AA	High	VC_172
A06_contig-120_141	d__Bacteria	p__Bacteroidetes	c__Flavobacteriia	o__Flavobacteriales	f__Flavobacteriaceae	g__Algoriella	s__Algoriella xinjiangensis	Median	VC_2292
A06_contig-120_141	d__Bacteria	p__Bacteroidetes	c__Flavobacteriia	o__Flavobacteriales	f__Flavobacteriaceae	g__Empedobacter	s__Empedobacter brevis	Median	VC_2292
A06_contig-120_15	d__Bacteria	p__Firmicutes	c__Clostridia	o__	f__	g__	s__Clostridia bacterium UC5.1-2H6	Median	VC_860
A06_contig-120_15	d__Bacteria	p__Firmicutes	c__Erysipelotrichia	o__Erysipelotrichales	f__Erysipelotrichaceae	g__Coprobacillus	s__Coprobacillus sp. AF09-1A	Median	VC_860
A06_contig-120_151	d__Bacteria	p__Firmicutes	c__Clostridia	o__Clostridiales	f__Ruminococcaceae	g__Ruminococcus	s__Ruminococcus bromii	Median	VC_2293
A06_contig-120_151	d__Bacteria	p__Firmicutes	c__Clostridia	o__Clostridiales	f__Ruminococcaceae	g__Ruminococcus	s__uncultured Ruminococcus sp.	Median	VC_2293
A06_contig-120_156	d__Bacteria	p__Firmicutes	c__Clostridia	o__Clostridiales	f__Clostridiaceae	g__Clostridium	s__Clostridium perfringens	High	VC_2294
A06_contig-120_162	d__Bacteria	p__Firmicutes	c__Clostridia	o__Clostridiales	f__Clostridiaceae	g__Clostridium	s__Clostridium butyricum	Median	VC_2297
A06_contig-120_171	d__Bacteria	p__Firmicutes	c__Bacilli	o__Lactobacillales	f__Streptococcaceae	g__Streptococcus	s__	High	VC_2300
A06_contig-120_171	d__Bacteria	p__Firmicutes	c__Bacilli	o__Lactobacillales	f__Streptococcaceae	g__Streptococcus	s__Streptococcus parasanguinis	Median	VC_2300
A06_contig-120_171	d__Bacteria	p__Firmicutes	c__Bacilli	o__Lactobacillales	f__Streptococcaceae	g__Streptococcus	s__uncultured Streptococcus sp.	High	VC_2300
A06_contig-120_186	d__Bacteria	p__Firmicutes	c__Bacilli	o__Lactobacillales	f__Streptococcaceae	g__Streptococcus	s__Streptococcus anginosus	Median	VC_2302
A06_contig-120_186	d__Bacteria	p__Firmicutes	c__Bacilli	o__Lactobacillales	f__Lactobacillaceae	g__Lactobacillus	s__Lactobacillus fermentum	Median	VC_2302
A06_contig-120_187	d__Bacteria	p__Bacteroidetes	c__Bacteroidia	o__Bacteroidales	f__Bacteroidaceae	g__Bacteroides	s__Bacteroides sp. HMSC068A09	Median	VC_2303
A06_contig-120_208	d__Bacteria	p__Firmicutes	c__Bacilli	o__Lactobacillales	f__Streptococcaceae	g__Streptococcus	s__Streptococcus anginosus	Median	VC_2306
A06_contig-120_208	d__Bacteria	p__Firmicutes	c__Bacilli	o__Lactobacillales	f__Streptococcaceae	g__Streptococcus	s__Streptococcus suis	Median	VC_2306
A06_contig-120_208	d__Bacteria	p__Firmicutes	c__Bacilli	o__Lactobacillales	f__Streptococcaceae	g__Streptococcus	s__Streptococcus sp. C300	Median	VC_2306
A06_contig-120_208	d__Bacteria	p__Firmicutes	c__Bacilli	o__Lactobacillales	f__Streptococcaceae	g__Streptococcus	s__Streptococcus constellatus	Median	VC_2306
A06_contig-120_214	d__Bacteria	p__Firmicutes	c__Clostridia	o__Oscillospirales	f__Oscillospiraceae	g__Flavonifractor	s__Flavonifractor plautii	High	VC_2308
A06_contig-120_214	d__Bacteria	p__Firmicutes	c__Clostridia	o__Clostridiales	f__Clostridiaceae	g__Clostridium	s__Clostridium sp. ATCC BAA-442	Median	VC_2308
A06_contig-120_214	d__Bacteria	p__Firmicutes	c__Clostridia	o__Clostridiales	f__	g__	s__Clostridiales bacterium	High	VC_2308
A06_contig-120_214	d__Bacteria	p__Firmicutes	c__Clostridia	o__Clostridiales	f__	g__	s__Clostridiales bacterium VE202-03	Median	VC_2308
A06_contig-120_214	d__Bacteria	p__Firmicutes	c__Clostridia	o__Clostridiales	f__Ruminococcaceae	g__Flavonifractor	s__Flavonifractor plautii	Median	VC_2308
A06_contig-120_251	d__Bacteria	p__Firmicutes	c__Clostridia	o__Clostridiales	f__Ruminococcaceae	g__	s__Ruminococcaceae bacterium	Median	VC_2311
A06_contig-120_260	d__Bacteria	p__Proteobacteria	c__Gammaproteobacteria	o__Methylococcales	f__Methylococcaceae	g__Methylomicrobium	s__Methylomicrobium album	Median	VC_2313
A06_contig-120_260	d__Bacteria	p__Proteobacteria	c__Gammaproteobacteria	o__Enterobacterales	f__Enterobacteriaceae	g__Raoultella	s__Raoultella planticola	Median	VC_2313
A06_contig-120_260	d__Bacteria	p__Proteobacteria	c__Gammaproteobacteria	o__Enterobacterales	f__Enterobacteriaceae	g__Citrobacter	s__Citrobacter freundii complex sp. CFNIH5	Median	VC_2313
A06_contig-120_260	d__Bacteria	p__Proteobacteria	c__Gammaproteobacteria	o__Enterobacterales	f__Enterobacteriaceae	g__Enterobacter	s__Enterobacter cloacae	Median	VC_2313
A06_contig-120_260	d__Bacteria	p__Proteobacteria	c__Gammaproteobacteria	o__Enterobacterales	f__Enterobacteriaceae	g__Salmonella	s__Salmonella enterica	High	VC_2313
A06_contig-120_260	d__Bacteria	p__Proteobacteria	c__Gammaproteobacteria	o__Enterobacterales	f__Enterobacteriaceae	g__Cronobacter	s__Cronobacter dublinensis	Median	VC_2313
A06_contig-120_260	d__Bacteria	p__Proteobacteria	c__Gammaproteobacteria	o__Enterobacterales	f__Enterobacteriaceae	g__Citrobacter	s__Citrobacter freundii complex sp. CFNIH3	Median	VC_2313
A06_contig-120_260	d__Bacteria	p__Proteobacteria	c__Gammaproteobacteria	o__Enterobacterales	f__Enterobacteriaceae	g__Raoultella	s__Raoultella sp. BIGb0138	Median	VC_2313
A06_contig-120_260	d__Bacteria	p__Proteobacteria	c__Gammaproteobacteria	o__Enterobacterales	f__Enterobacteriaceae	g__Raoultella	s__Raoultella electrica	Median	VC_2313
A06_contig-120_260	d__Bacteria	p__Proteobacteria	c__Gammaproteobacteria	o__Enterobacterales	f__Enterobacteriaceae	g__Raoultella	s__Raoultella sp. T31	Median	VC_2313
A06_contig-120_260	d__Bacteria	p__Proteobacteria	c__Gammaproteobacteria	o__Enterobacterales	f__Enterobacteriaceae	g__Klebsiella	s__Klebsiella variicola	Median	VC_2313
A06_contig-120_260	d__Bacteria	p__Proteobacteria	c__Gammaproteobacteria	o__Enterobacterales	f__Enterobacteriaceae	g__Klebsiella	s__Klebsiella quasipneumoniae	Median	VC_2313
A06_contig-120_260	d__Bacteria	p__Proteobacteria	c__Gammaproteobacteria	o__Enterobacterales	f__Enterobacteriaceae	g__Klebsiella	s__Klebsiella quasivariicola	Median	VC_2313
A06_contig-120_260	d__Bacteria	p__Proteobacteria	c__Gammaproteobacteria	o__Enterobacterales	f__Enterobacteriaceae	g__Enterobacter	s__Enterobacter roggenkampii	Median	VC_2313
A06_contig-120_260	d__Bacteria	p__Proteobacteria	c__Betaproteobacteria	o__Burkholderiales	f__Burkholderiaceae	g__Burkholderia	s__Burkholderia sp. A1	Median	VC_2313
A06_contig-120_260	d__Bacteria	p__Proteobacteria	c__Gammaproteobacteria	o__Xanthomonadales	f__Xanthomonadaceae	g__Xanthomonas	s__Xanthomonas campestris	Median	VC_2313
A06_contig-120_260	d__Bacteria	p__Proteobacteria	c__Gammaproteobacteria	o__Enterobacterales	f__Enterobacteriaceae	g__Klebsiella	s__Klebsiella pneumoniae	Median	VC_2313
A06_contig-120_260	d__Bacteria	p__Proteobacteria	c__Gammaproteobacteria	o__Enterobacterales	f__Enterobacteriaceae	g__Klebsiella	s__Klebsiella oxytoca	Median	VC_2313
A06_contig-120_260	d__Bacteria	p__Proteobacteria	c__Gammaproteobacteria	o__Enterobacterales	f__Enterobacteriaceae	g__Klebsiella	s__Klebsiella michiganensis	Median	VC_2313
A06_contig-120_260	d__Bacteria	p__Proteobacteria	c__Gammaproteobacteria	o__Enterobacterales	f__Enterobacteriaceae	g__Cronobacter	s__Cronobacter sakazakii	Median	VC_2313
A06_contig-120_270	d__Bacteria	p__Bacteroidetes	c__Bacteroidia	o__Bacteroidales	f__Bacteroidaceae	g__Bacteroides	s__Bacteroides fragilis	Median	VC_2314
A06_contig-120_273	d__Bacteria	p__Firmicutes	c__Clostridia	o__Clostridiales	f__Clostridiaceae	g__Hungatella	s__Hungatella hathewayi	High	VC_2316
A06_contig-120_273	d__Bacteria	p__Firmicutes	c__Clostridia	o__Lachnospirales	f__Lachnospiraceae	g__Hungatella	s__Hungatella hathewayi	High	VC_2316
A06_contig-120_273	d__Bacteria	p__Firmicutes	c__Clostridia	o__Clostridiales	f__Lachnospiraceae	g__Enterocloster	s__Enterocloster citroniae	Median	VC_2316
A06_contig-120_273	d__Bacteria	p__Firmicutes	c__Clostridia	o__Clostridiales	f__Clostridiaceae	g__Clostridium	s__Clostridium sp. 1001175st1 A10	Median	VC_2316
A06_contig-120_278	d__Bacteria	p__Firmicutes	c__Clostridia	o__Clostridiales	f__Clostridiaceae	g__Clostridium	s__Clostridium botulinum	Median	VC_2317
A06_contig-120_288	d__Bacteria	p__Firmicutes	c__Clostridia	o__Clostridiales	f__Clostridiaceae	g__Clostridium	s__Clostridium perfringens	High	VC_2319
A06_contig-120_288	d__Bacteria	p__Firmicutes	c__Clostridia	o__Clostridiales	f__Clostridiaceae	g__Senegalia	s__Senegalia massiliensis	Median	VC_2319
A06_contig-120_299	d__Bacteria	p__Firmicutes	c__Clostridia	o__Lachnospirales	f__Lachnospiraceae	g__Faecalicatena	s__Faecalicatena fissicatena	Median	VC_2320
A06_contig-120_299	d__Bacteria	p__Firmicutes	c__Clostridia	o__Lachnospirales	f__Lachnospiraceae	g__Faecalicatena	s__Faecalicatena contorta_B	Median	VC_2320
A06_contig-120_299	d__Bacteria	p__Firmicutes	c__Clostridia	o__Clostridiales	f__Lachnospiraceae	g__Faecalicatena	s__Faecalicatena fissicatena	Median	VC_2320
A06_contig-120_299	d__Bacteria	p__Firmicutes	c__Clostridia	o__Clostridiales	f__Lachnospiraceae	g__Faecalicatena	s__Faecalicatena contorta	Median	VC_2320
A06_contig-120_299	d__Bacteria	p__Firmicutes	c__Clostridia	o__Clostridiales	f__Eubacteriaceae	g__Eubacterium	s__Eubacterium sp. SB2	Median	VC_2320
A06_contig-120_320	d__Bacteria	p__Proteobacteria	c__Alphaproteobacteria	o__Magnetococcales	f__	g__	s__Magnetococcales bacterium	Median	VC_2324
A06_contig-120_320	d__Bacteria	p__Proteobacteria	c__Alphaproteobacteria	o__Magnetococcales	f__	g__	s__Magnetococcales bacterium DCbin4	Median	VC_2324
A06_contig-120_33	d__Bacteria	p__Firmicutes	c__Clostridia	o__Lachnospirales	f__Lachnospiraceae	g__Clostridium_M	s__Clostridium_M sp000155435	Median	VC_2325
A06_contig-120_33	d__Bacteria	p__Firmicutes	c__Clostridia	o__Clostridiales	f__	g__	s__Clostridiales bacterium TF09-2AC	Median	VC_2325
A06_contig-120_33	d__Bacteria	p__Firmicutes	c__Clostridia	o__Clostridiales	f__	g__	s__Clostridiales bacterium	Median	VC_2325
A06_contig-120_341	d__Bacteria	p__Bacteroidetes	c__Flavobacteriia	o__Flavobacteriales	f__Flavobacteriaceae	g__Empedobacter	s__Empedobacter brevis	Median	VC_2326
A06_contig-120_346	d__Bacteria	p__Bacteroidetes	c__Bacteroidia	o__Bacteroidales	f__Bacteroidaceae	g__Bacteroides	s__Bacteroides thetaiotaomicron	Median	VC_2327
A06_contig-120_346	d__Bacteria	p__Firmicutes	c__Clostridia	o__Clostridiales	f__Ruminococcaceae	g__Flavonifractor	s__Flavonifractor plautii	High	VC_2327
A06_contig-120_348	d__Bacteria	p__Firmicutes	c__Clostridia	o__Lachnospirales	f__Lachnospiraceae	g__Roseburia	s__Roseburia intestinalis	Median	VC_2328
A06_contig-120_355	d__Bacteria	p__Proteobacteria	c__Gammaproteobacteria	o__Enterobacterales	f__Enterobacteriaceae	g__Enterobacter	s__Enterobacter roggenkampii	Median	VC_2329
A06_contig-120_355	d__Bacteria	p__Proteobacteria	c__Gammaproteobacteria	o__Enterobacterales	f__Enterobacteriaceae	g__Escherichia	s__Escherichia sp. E4742	High	VC_2329
A06_contig-120_375	d__Bacteria	p__Firmicutes	c__Clostridia	o__Oscillospirales	f__Oscillospiraceae	g__Ruminiclostridium_C	s__	Median	VC_2330
A06_contig-120_38	d__Bacteria	p__Bacteroidetes	c__Bacteroidia	o__Bacteroidales	f__Bacteroidaceae	g__Bacteroides	s__Bacteroides fragilis	Median	VC_2331
A06_contig-120_395	d__Bacteria	p__Firmicutes	c__Clostridia	o__Clostridiales	f__Clostridiaceae	g__Clostridium	s__Clostridium butyricum	Median	VC_2334
A06_contig-120_395	d__Bacteria	p__Firmicutes	c__Erysipelotrichia	o__Erysipelotrichales	f__Erysipelotrichaceae	g__Erysipelatoclostridium	s__[Clostridium] innocuum	Median	VC_2334
A06_contig-120_395	d__Bacteria	p__Firmicutes	c__Clostridia	o__	f__	g__	s__Clostridia bacterium UC5.1-2G4	Median	VC_2334
A06_contig-120_41	d__Bacteria	p__Firmicutes	c__Bacilli	o__Lactobacillales	f__Enterococcaceae	g__Enterococcus	s__Enterococcus asini	Median	VC_862
A06_contig-120_411	d__Bacteria	p__Proteobacteria	c__Gammaproteobacteria	o__Pasteurellales	f__Pasteurellaceae	g__Haemophilus	s__Haemophilus influenzae	Median	VC_2335
A06_contig-120_411	d__Bacteria	p__Proteobacteria	c__Gammaproteobacteria	o__Pasteurellales	f__Pasteurellaceae	g__Aggregatibacter	s__Aggregatibacter kilianii	Median	VC_2335
A06_contig-120_411	d__Bacteria	p__Proteobacteria	c__Gammaproteobacteria	o__Pasteurellales	f__Pasteurellaceae	g__Haemophilus	s__Haemophilus parainfluenzae	High	VC_2335
A06_contig-120_42	d__Bacteria	p__Firmicutes	c__Clostridia	o__Clostridiales	f__Lachnospiraceae	g__Faecalimonas	s__Faecalimonas umbilicata	Median	VC_2336
A06_contig-120_42	d__Bacteria	p__Firmicutes	c__Clostridia	o__Clostridiales	f__Lachnospiraceae	g__Mediterraneibacter	s__[Ruminococcus] gnavus	Median	VC_2336
A06_contig-120_449	d__Bacteria	p__Firmicutes	c__Clostridia	o__Clostridiales	f__Peptostreptococcaceae	g_ntestinibacter	s_ntestinibacter bartlettii	Median	VC_2337
A06_contig-120_466	d__Bacteria	p__Proteobacteria	c__Gammaproteobacteria	o__Enterobacterales	f__Enterobacteriaceae	g__Klebsiella	s__Klebsiella pneumoniae	Median	VC_2342
A06_contig-120_466	d__Bacteria	p__Proteobacteria	c__Gammaproteobacteria	o__Enterobacterales	f__Enterobacteriaceae	g__Salmonella	s__Salmonella enterica	Median	VC_2342
A06_contig-120_466	d__Bacteria	p__Proteobacteria	c__Gammaproteobacteria	o__Enterobacterales	f__Enterobacteriaceae	g__Klebsiella	s__Klebsiella aerogenes	Median	VC_2342
A06_contig-120_466	d__Bacteria	p__Proteobacteria	c__Gammaproteobacteria	o__Enterobacterales	f__Pectobacteriaceae	g__Dickeya	s__Dickeya chrysanthemi	High	VC_2342
A06_contig-120_47	d__Bacteria	p__Firmicutes	c__Clostridia	o__Clostridiales	f__Ruminococcaceae	g__Flavonifractor	s__Flavonifractor plautii	High	VC_2343
A06_contig-120_47	d__Bacteria	p__Firmicutes	c__Clostridia	o__Clostridiales	f__Lachnospiraceae	g__	s__Lachnospiraceae bacterium 7_1_58FAA	High	VC_2343
A06_contig-120_47	d__Bacteria	p__Firmicutes	c__Clostridia	o__	f__	g__	s__Clostridia bacterium UC5.1-2H11	Median	VC_2343
A06_contig-120_49	d__Bacteria	p__Firmicutes	c__Clostridia	o__Clostridiales	f__Eubacteriaceae	g__Eubacterium	s__Eubacterium limosum	Median	VC_2344
A06_contig-120_527	d__Bacteria	p__Firmicutes	c__Negativicutes	o__Veillonellales	f__Veillonellaceae	g__Megasphaera	s__Megasphaera elsdenii	Median	VC_2350
A06_contig-120_527	d__Bacteria	p__Firmicutes	c__Negativicutes	o__Veillonellales	f__Veillonellaceae	g__Caecibacter	s__Caecibacter massiliensis	Median	VC_2350
A06_contig-120_527	d__Bacteria	p__Firmicutes	c__Negativicutes	o__Veillonellales	f__Veillonellaceae	g__Megasphaera	s__uncultured Megasphaera sp.	Median	VC_2350
A06_contig-120_529	d__Bacteria	p__Firmicutes	c__Clostridia	o__Clostridiales	f__Ruminococcaceae	g__Ruminococcus	s__Ruminococcus sp.	Median	VC_2351
A06_contig-120_55	d__Bacteria	p__Firmicutes	c__Clostridia	o__Clostridiales	f__Ruminococcaceae	g__Ruminococcus	s__Ruminococcus sp. AF16-40	Median	VC_2354
A06_contig-120_55	d__Bacteria	p__Firmicutes	c__Clostridia	o__Clostridiales	f__Ruminococcaceae	g__	s__Ruminococcaceae bacterium UBA3315	Median	VC_2354
A06_contig-120_55	d__Bacteria	p__Firmicutes	c__Clostridia	o__Oscillospirales	f__Acutalibacteraceae	g__Ruminococcus_E	s__Ruminococcus_E bromii_B	Median	VC_2354
A06_contig-120_58	d__Bacteria	p__Firmicutes	c__Clostridia	o__Oscillospirales	f__Ruminococcaceae	g__Faecalibacterium	s__Faecalibacterium prausnitzii_E	Median	VC_2358
A06_contig-120_597	d__Bacteria	p__Proteobacteria	c__Gammaproteobacteria	o__Enterobacterales	f__Enterobacteriaceae	g__Salmonella	s__Salmonella enterica	High	VC_2359
A06_contig-120_597	d__Bacteria	p__Proteobacteria	c__Gammaproteobacteria	o__Enterobacterales	f__Enterobacteriaceae	g__Enterobacter	s__Enterobacter hormaechei	Median	VC_2359
A06_contig-120_597	d__Bacteria	p__Proteobacteria	c__Gammaproteobacteria	o__Enterobacterales	f__Enterobacteriaceae	g__Klebsiella	s__Klebsiella quasipneumoniae	Median	VC_2359
A06_contig-120_597	d__Bacteria	p__Proteobacteria	c__Gammaproteobacteria	o__Enterobacterales	f__Enterobacteriaceae	g__Enterobacter	s__Enterobacter sp. PN108E5IIB	Median	VC_2359
A06_contig-120_597	d__Bacteria	p__Proteobacteria	c__Gammaproteobacteria	o__Enterobacterales	f__Enterobacteriaceae	g__Enterobacter	s__Enterobacter chengduensis	Median	VC_2359
A06_contig-120_597	d__Bacteria	p__Proteobacteria	c__Gammaproteobacteria	o__Enterobacterales	f__Enterobacteriaceae	g__Pluralibacter	s__Pluralibacter gergoviae	Median	VC_2359
A06_contig-120_597	d__Bacteria	p__Proteobacteria	c__Gammaproteobacteria	o__Enterobacterales	f__Enterobacteriaceae	g__Klebsiella	s__Klebsiella pneumoniae	Median	VC_2359
A06_contig-120_597	d__Bacteria	p__Proteobacteria	c__Gammaproteobacteria	o__Enterobacterales	f__Enterobacteriaceae	g__Enterobacter	s__Enterobacter cloacae	Median	VC_2359
A06_contig-120_597	d__Bacteria	p__Proteobacteria	c__Gammaproteobacteria	o__Enterobacterales	f__Enterobacteriaceae	g__Enterobacter	s__Enterobacter sp. HN503E2II	Median	VC_2359
A06_contig-120_6	d__Bacteria	p__Firmicutes	c__Clostridia	o__Clostridiales	f__Lachnospiraceae	g__Lachnoclostridium	s__Lachnoclostridium phytofermentans	Median	VC_2360
A06_contig-120_6	d__Bacteria	p__Firmicutes	c__Clostridia	o__Clostridiales	f__Lachnospiraceae	g__Mediterraneibacter	s__[Ruminococcus] torques	Median	VC_2360
A06_contig-120_66	d__Bacteria	p__Candidatus Saccharibacteria	c__	o__	f__	g__	s__TM7 phylum sp. oral taxon 346	Median	VC_2363
A06_contig-120_66	d__Bacteria	p__Candidatus Saccharibacteria	c__	o__	f__	g__	s__Candidatus Saccharibacteria bacterium	Median	VC_2363
A06_contig-120_66	d__Bacteria	p__Patescibacteria	c__Saccharimonadia	o__Saccharimonadales	f__Saccharimonadaceae	g__TM7x	s__	Median	VC_2363
A06_contig-120_685	d__Bacteria	p__Bacteroidetes	c__Bacteroidia	o__Bacteroidales	f__Bacteroidaceae	g__Bacteroides	s__Bacteroides thetaiotaomicron	Median	VC_2366
A06_contig-120_743	d__Bacteria	p__Firmicutes	c__Clostridia	o__Clostridiales	f__Peptostreptococcaceae	g_ntestinibacter	s_ntestinibacter bartlettii	Median	VC_2373
A06_contig-120_748	d__Bacteria	p__Proteobacteria	c__Gammaproteobacteria	o__Enterobacterales	f__Pectobacteriaceae	g__Dickeya	s__Dickeya undicola	Median	VC_2374
A06_contig-120_748	d__Bacteria	p__Proteobacteria	c__Gammaproteobacteria	o__Enterobacterales	f__Enterobacteriaceae	g__Klebsiella	s__Klebsiella aerogenes	Median	VC_2374
A06_contig-120_748	d__Bacteria	p__Proteobacteria	c__Gammaproteobacteria	o__Enterobacterales	f__Enterobacteriaceae	g__Salmonella	s__Salmonella enterica	Median	VC_2374
A06_contig-120_748	d__Bacteria	p__Proteobacteria	c__Gammaproteobacteria	o__Enterobacterales	f__Enterobacteriaceae	g__Enterobacter	s__Enterobacter hormaechei	Median	VC_2374
A06_contig-120_748	d__Bacteria	p__Proteobacteria	c__Gammaproteobacteria	o__Enterobacterales	f__Enterobacteriaceae	g__Enterobacter	s__Enterobacter cloacae	Median	VC_2374
A06_contig-120_763	d__Bacteria	p__Bacteroidetes	c__Bacteroidia	o__Bacteroidales	f__Bacteroidaceae	g__Bacteroides	s__Bacteroides fragilis	Median	VC_2375
A06_contig-120_821	d__Bacteria	p__Firmicutes	c__Clostridia	o__Clostridiales	f__Peptostreptococcaceae	g_ntestinibacter	s_ntestinibacter bartlettii	Median	VC_2384
A06_contig-120_885	d__Bacteria	p__Proteobacteria	c__Gammaproteobacteria	o__Enterobacterales	f__Enterobacteriaceae	g__Escherichia	s__Escherichia sp. MOD1-EC6300	Median	VC_2387
A06_contig-120_885	d__Bacteria	p__Proteobacteria	c__Gammaproteobacteria	o__Enterobacterales	f__Enterobacteriaceae	g__Escherichia	s__Escherichia coli	Median	VC_2387
A06_contig-120_885	d__Bacteria	p__Proteobacteria	c__Gammaproteobacteria	o__Enterobacterales	f__Enterobacteriaceae	g__Escherichia	s__Escherichia sp. TW15838	Median	VC_2387
A06_contig-120_885	d__Bacteria	p__Proteobacteria	c__Gammaproteobacteria	o__Enterobacterales	f__Enterobacteriaceae	g__Salmonella	s__Salmonella enterica	Median	VC_2387
A06_contig-120_885	d__Bacteria	p__Proteobacteria	c__Betaproteobacteria	o__Burkholderiales	f__Oxalobacteraceae	g__Massilia	s__Massilia namucuonensis	Median	VC_2387
A06_contig-120_9	d__Bacteria	p__Bacteroidetes	c__Bacteroidia	o__Bacteroidales	f__Rikenellaceae	g__Alistipes	s__Alistipes shahii	Median	VC_173
A08_contig_19_pilon	d__Bacteria	p__Firmicutes	c__Clostridia	o__Clostridiales	f__Ruminococcaceae	g__Faecalibacterium	s__Faecalibacterium sp.	Median	VC_360
A08_contig_44_pilon	d__Bacteria	p__Bacteroidetes	c__Bacteroidia	o__Bacteroidales	f__Tannerellaceae	g__Parabacteroides	s__Parabacteroides distasonis	Median	VC_870
A08_contig_47_pilon	d__Bacteria	p__Firmicutes	c__Clostridia	o__Oscillospirales	f__Oscillospiraceae	g__Ruminiclostridium_C	s__	Median	VC_174
A08_contig-120_126	d__Bacteria	p__Firmicutes	c__Clostridia	o__Clostridiales	f__Ruminococcaceae	g__	s__uncultured Ruminococcaceae bacterium	Median	VC_2392
A08_contig-120_170	d__Bacteria	p__Firmicutes	c__Clostridia	o__Clostridiales	f__Eubacteriaceae	g__	s__Eubacteriaceae bacterium	Median	VC_2394
A08_contig-120_175	d__Bacteria	p__Firmicutes	c__Erysipelotrichia	o__Erysipelotrichales	f__Erysipelotrichaceae	g__	s__Erysipelotrichaceae bacterium CAG:64	Median	VC_23
A08_contig-120_175	d__Bacteria	p__Firmicutes	c__Erysipelotrichia	o__Erysipelotrichales	f__Erysipelotrichaceae	g__Erysipelatoclostridium	s__[Clostridium] innocuum	Median	VC_23
A08_contig-120_206	d__Bacteria	p__Firmicutes	c__Clostridia	o__Clostridiales	f__Ruminococcaceae	g__	s__Ruminococcaceae bacterium	Median	VC_865
A08_contig-120_206	d__Bacteria	p__Firmicutes	c__Clostridia	o__Clostridiales	f__Ruminococcaceae	g__Ruminococcus	s__Ruminococcus bicirculans	Median	VC_865
A08_contig-120_206	d__Bacteria	p__Firmicutes	c__Clostridia	o__Clostridiales	f__Ruminococcaceae	g__Ruminococcus	s__Ruminococcus sp. AF26-25AA	Median	VC_865
A08_contig-120_206	d__Bacteria	p__Firmicutes	c__Clostridia	o__Oscillospirales	f__Ruminococcaceae	g__Ruminococcus_D	s__	High	VC_865
A08_contig-120_253	d__Bacteria	p__Proteobacteria	c__Gammaproteobacteria	o__Pasteurellales	f__Pasteurellaceae	g__Haemophilus	s__Haemophilus parainfluenzae	Median	VC_2396
A08_contig-120_266	d__Bacteria	p__Actinobacteria	c__Coriobacteriia	o__Eggerthellales	f__Eggerthellaceae	g__Eggerthella	s__Eggerthella lenta	Median	VC_2397
A08_contig-120_30	d__Bacteria	p__Firmicutes	c__Clostridia	o__Oscillospirales	f__Oscillospiraceae	g__Ruminiclostridium_C	s__	Median	VC_174
A08_contig-120_31	d__Bacteria	p__Firmicutes	c__Clostridia	o__Clostridiales	f__Oscillospiraceae	g__Oscillibacter	s__Oscillibacter sp.	Median	VC_2399
A08_contig-120_32	d__Bacteria	p__Firmicutes	c__Erysipelotrichia	o__Erysipelotrichales	f__Erysipelotrichaceae	g__Holdemania	s__Holdemania massiliensis	Median	VC_2400
A08_contig-120_33	d__Bacteria	p__	c__	o__	f__	g__	s__bacterium	Median	VC_867
A08_contig-120_35	d__Bacteria	p__Firmicutes	c__Clostridia	o__Clostridiales	f__Lachnospiraceae	g__Anaerostipes	s__Anaerostipes hadrus	Median	VC_359
A08_contig-120_36	d__Bacteria	p__Firmicutes	c__Clostridia	o__Clostridiales	f__	g_ntestinimonas	s_ntestinimonas massiliensis	High	VC_2403
A08_contig-120_36	d__Bacteria	p__Firmicutes	c__Clostridia	o__Clostridiales	f__	g__	s__Clostridiales bacterium	Median	VC_2403
A08_contig-120_36	d__Bacteria	p__	c__	o__	f__	g__	s__bacterium	High	VC_2403
A08_contig-120_36	d__Bacteria	p__Firmicutes	c__Clostridia	o__Oscillospirales	f__Oscillospiraceae	g_ntestinimonas	s_ntestinimonas massiliensis	High	VC_2403
A08_contig-120_446	d__Bacteria	p__Proteobacteria	c__Gammaproteobacteria	o__Pasteurellales	f__Pasteurellaceae	g__Haemophilus	s__Haemophilus parainfluenzae	Median	VC_92
A08_contig-120_508	d__Bacteria	p__Bacteroidetes	c__Bacteroidia	o__Bacteroidales	f__Bacteroidaceae	g__Bacteroides	s__Bacteroides vulgatus	High	VC_2407
A08_contig-120_508	d__Bacteria	p__Bacteroidetes	c__Bacteroidia	o__Bacteroidales	f__Rikenellaceae	g__Millionella	s__Millionella massiliensis	Median	VC_2407
A08_contig-120_558	d__Bacteria	p__Firmicutes	c__Clostridia	o__Clostridiales	f__Ruminococcaceae	g__Ruminococcus	s__Ruminococcus sp. AF21-11	Median	VC_2411
A08_contig-120_558	d__Bacteria	p__Firmicutes	c__Clostridia	o__Oscillospirales	f__Ruminococcaceae	g__Ruminococcus_D	s__	High	VC_2411
A08_contig-120_73	d__Bacteria	p__Firmicutes	c__Clostridia	o__Clostridiales	f__Ruminococcaceae	g__Ruminococcus	s__Ruminococcus sp. UNK.MGS-30	Median	VC_176
A08_contig-120_73	d__Bacteria	p__Firmicutes	c__Clostridia	o__Oscillospirales	f__Ruminococcaceae	g__Ruminococcus_C	s__Ruminococcus_C callidus	Median	VC_176
A08_contig-120_76	d__Bacteria	p__Actinobacteria	c__Coriobacteriia	o__Coriobacteriales	f__Coriobacteriaceae	g__Collinsella	s__uncultured Collinsella sp.	Median	VC_24
A08_contig-120_98	d__Bacteria	p__Bacteroidetes	c__Bacteroidia	o__Bacteroidales	f__Bacteroidaceae	g__Bacteroides	s__Bacteroides sp. AF39-16AC	Median	VC_2419
A08_NODE_100	d__Bacteria	p__Firmicutes	c__Erysipelotrichia	o__Erysipelotrichales	f__Erysipelotrichaceae	g__Holdemania	s__Holdemania filiformis	Median	VC_2425
A08_NODE_152	d__Bacteria	p__Firmicutes	c__Clostridia	o__Oscillospirales	f__Ruminococcaceae	g__Ruminococcus_D	s__Ruminococcus_D bicirculans	Median	VC_865
A08_NODE_152	d__Bacteria	p__Firmicutes	c__Bacilli	o__Bacillales	f__Staphylococcaceae	g__Staphylococcus	s__Staphylococcus haemolyticus	High	VC_865
A08_NODE_152	d__Bacteria	p__Proteobacteria	c__Gammaproteobacteria	o__Vibrionales	f__Vibrionaceae	g__Vibrio	s__Vibrio tasmaniensis	High	VC_865
A08_NODE_152	d__Bacteria	p__Proteobacteria	c__Gammaproteobacteria	o__Pseudomonadales	f__Pseudomonadaceae	g__Pseudomonas	s__Pseudomonas resinovorans	High	VC_865
A08_NODE_152	d__Bacteria	p__Firmicutes	c__Clostridia	o__Clostridiales	f__Ruminococcaceae	g__Ruminococcus	s__Ruminococcus sp. AF26-25AA	Median	VC_865
A08_NODE_152	d__Bacteria	p__Proteobacteria	c__Gammaproteobacteria	o__Alteromonadales	f__Shewanellaceae	g__Shewanella	s__Shewanella sediminis	High	VC_865
A08_NODE_152	d__Bacteria	p__Firmicutes	c__Bacilli	o__Bacillales	f__Staphylococcaceae	g__Staphylococcus	s__Staphylococcus saprophyticus	High	VC_865
A08_NODE_152	d__Bacteria	p__Proteobacteria	c__Gammaproteobacteria	o__Alteromonadales	f__Moritellaceae	g__Moritella	s__Moritella viscosa	High	VC_865
A08_NODE_152	d__Bacteria	p__Proteobacteria	c__Gammaproteobacteria	o__Pseudomonadales	f__Pseudomonadaceae	g__Pseudomonas	s__Pseudomonas balearica	High	VC_865
A08_NODE_152	d__Bacteria	p__Proteobacteria	c__Gammaproteobacteria	o__Pseudomonadales	f__Pseudomonadaceae	g__Pseudomonas	s__Pseudomonas knackmussii	High	VC_865
A08_NODE_152	d__Bacteria	p__Firmicutes	c__Bacilli	o__Lactobacillales	f__Lactobacillaceae	g__Lactobacillus	s__Lactobacillus crispatus	High	VC_865
A08_NODE_152	d__Bacteria	p__Proteobacteria	c__Gammaproteobacteria	o__Pseudomonadales	f__Pseudomonadaceae	g__Pseudomonas	s__Pseudomonas rhizosphaerae	Median	VC_865
A08_NODE_152	d__Bacteria	p__Firmicutes	c__Bacilli	o__Lactobacillales	f__Streptococcaceae	g__Streptococcus	s__Streptococcus mitis	High	VC_865
A08_NODE_152	d__Bacteria	p__Proteobacteria	c__Gammaproteobacteria	o__Alteromonadales	f__Shewanellaceae	g__Shewanella	s__Shewanella sp. ANA-3	High	VC_865
A08_NODE_152	d__Bacteria	p__Proteobacteria	c__Gammaproteobacteria	o__Alteromonadales	f__Shewanellaceae	g__Shewanella	s__Shewanella pealeana	High	VC_865
A08_NODE_152	d__Bacteria	p__Proteobacteria	c__Gammaproteobacteria	o__Alteromonadales	f__Shewanellaceae	g__Shewanella	s__Shewanella sp. MR-4	High	VC_865
A08_NODE_152	d__Bacteria	p__Proteobacteria	c__Gammaproteobacteria	o__Alteromonadales	f__Shewanellaceae	g__Shewanella	s__Shewanella sp. MR-7	High	VC_865
A08_NODE_152	d__Bacteria	p__Proteobacteria	c__Gammaproteobacteria	o__Alteromonadales	f__Shewanellaceae	g__Shewanella	s__Shewanella violacea	High	VC_865
A08_NODE_152	d__Bacteria	p__Firmicutes	c__Bacilli	o__Lactobacillales	f__Lactobacillaceae	g__Lactobacillus	s__Lactobacillus amylovorus	High	VC_865
A08_NODE_152	d__Bacteria	p__Proteobacteria	c__Gammaproteobacteria	o__Oceanospirillales	f__Oceanospirillaceae	g__Marinomonas	s__Marinomonas mediterranea	Median	VC_865
A08_NODE_152	d__Bacteria	p__Firmicutes	c__Bacilli	o__Lactobacillales	f__Streptococcaceae	g__Streptococcus	s__Streptococcus equi	High	VC_865
A08_NODE_152	d__Bacteria	p__Proteobacteria	c__Gammaproteobacteria	o__Vibrionales	f__Vibrionaceae	g__Vibrio	s__Vibrio cholerae	High	VC_865
A08_NODE_152	d__Bacteria	p__Firmicutes	c__Bacilli	o__Bacillales	f__Staphylococcaceae	g__Staphylococcus	s__Staphylococcus lugdunensis	High	VC_865
A08_NODE_152	d__Bacteria	p__Firmicutes	c__Clostridia	o__Clostridiales	f__Ruminococcaceae	g__Ruminococcus	s__Ruminococcus sp. AF21-11	Median	VC_865
A08_NODE_152	d__Bacteria	p__Proteobacteria	c__Gammaproteobacteria	o__Pseudomonadales	f__Pseudomonadaceae	g__Pseudomonas	s__Pseudomonas aeruginosa	High	VC_865
A08_NODE_152	d__Bacteria	p__Firmicutes	c__Bacilli	o__Lactobacillales	f__Streptococcaceae	g__Streptococcus	s__Streptococcus lutetiensis	Median	VC_865
A08_NODE_152	d__Bacteria	p__Proteobacteria	c__Gammaproteobacteria	o__Vibrionales	f__Vibrionaceae	g__Vibrio	s__Vibrio vulnificus	High	VC_865
A08_NODE_152	d__Bacteria	p__Firmicutes	c__Bacilli	o__Lactobacillales	f__Streptococcaceae	g__Streptococcus	s__Streptococcus parasanguinis	High	VC_865
A08_NODE_152	d__Bacteria	p__Firmicutes	c__Bacilli	o__Bacillales	f__Staphylococcaceae	g__Staphylococcus	s__Staphylococcus pseudintermedius	High	VC_865
A08_NODE_152	d__Bacteria	p__Firmicutes	c__Bacilli	o__Bacillales	f__Staphylococcaceae	g__Staphylococcus	s__Staphylococcus xylosus	High	VC_865
A08_NODE_152	d__Bacteria	p__Firmicutes	c__Bacilli	o__Lactobacillales	f__Lactobacillaceae	g__Lactobacillus	s__Lactobacillus acidophilus	High	VC_865
A08_NODE_152	d__Bacteria	p__Proteobacteria	c__Gammaproteobacteria	o__Alteromonadales	f__Shewanellaceae	g__Shewanella	s__Shewanella piezotolerans	High	VC_865
A08_NODE_152	d__Bacteria	p__Firmicutes	c__Bacilli	o__Lactobacillales	f__Streptococcaceae	g__Streptococcus	s__Streptococcus oralis	High	VC_865
A08_NODE_152	d__Bacteria	p__Firmicutes	c__Bacilli	o__Lactobacillales	f__Streptococcaceae	g__Streptococcus	s__Streptococcus sp. I-G2	High	VC_865
A08_NODE_152	d__Bacteria	p__Firmicutes	c__Bacilli	o__Lactobacillales	f__Streptococcaceae	g__Streptococcus	s__Streptococcus pyogenes	High	VC_865
A08_NODE_152	d__Bacteria	p__Firmicutes	c__Bacilli	o__Lactobacillales	f__Streptococcaceae	g__Streptococcus	s__Streptococcus parauberis	High	VC_865
A08_NODE_152	d__Bacteria	p__Firmicutes	c__Bacilli	o__Lactobacillales	f__Streptococcaceae	g__Streptococcus	s__Streptococcus sp. I-P16	High	VC_865
A08_NODE_152	d__Bacteria	p__Firmicutes	c__Bacilli	o__Lactobacillales	f__Lactobacillaceae	g__Lactobacillus	s__Lactobacillus helveticus	High	VC_865
A08_NODE_152	d__Bacteria	p__Proteobacteria	c__Gammaproteobacteria	o__Aeromonadales	f__Aeromonadaceae	g__Tolumonas	s__Tolumonas auensis	High	VC_865
A08_NODE_152	d__Bacteria	p__Firmicutes	c__Bacilli	o__Bacillales	f__Staphylococcaceae	g__Staphylococcus	s__Staphylococcus carnosus	High	VC_865
A08_NODE_152	d__Bacteria	p__Firmicutes	c__Bacilli	o__Bacillales	f__Staphylococcaceae	g__Staphylococcus	s__Staphylococcus hyicus	High	VC_865
A08_NODE_152	d__Bacteria	p__Firmicutes	c__Bacilli	o__Bacillales	f__Staphylococcaceae	g__Staphylococcus	s__Staphylococcus aureus	High	VC_865
A08_NODE_152	d__Bacteria	p__Firmicutes	c__Clostridia	o__Clostridiales	f__Clostridiaceae	g__Clostridium	s__Clostridium sp. BNL1100	Median	VC_865
A08_NODE_152	d__Bacteria	p__Proteobacteria	c__Gammaproteobacteria	o__Alteromonadales	f__Shewanellaceae	g__Shewanella	s__Shewanella halifaxensis	High	VC_865
A08_NODE_152	d__Bacteria	p__Firmicutes	c__Bacilli	o__Lactobacillales	f__Streptococcaceae	g__Streptococcus	s__Streptococcus pneumoniae	High	VC_865
A08_NODE_152	d__Bacteria	p__Firmicutes	c__Bacilli	o__Lactobacillales	f__Streptococcaceae	g__Streptococcus	s__Streptococcus mutans	High	VC_865
A08_NODE_152	d__Bacteria	p__Proteobacteria	c__Gammaproteobacteria	o__Alteromonadales	f__Shewanellaceae	g__Shewanella	s__Shewanella woodyi	High	VC_865
A08_NODE_152	d__Bacteria	p__Firmicutes	c__Bacilli	o__Bacillales	f__Staphylococcaceae	g__Staphylococcus	s__Staphylococcus warneri	High	VC_865
A08_NODE_152	d__Bacteria	p__Firmicutes	c__Clostridia	o__Clostridiales	f__Ruminococcaceae	g__Ruminococcus	s__uncultured Ruminococcus sp.	High	VC_865
A08_NODE_152	d__Bacteria	p__Firmicutes	c__Bacilli	o__Bacillales	f__Staphylococcaceae	g__Staphylococcus	s__Staphylococcus epidermidis	High	VC_865
A08_NODE_152	d__Bacteria	p__Firmicutes	c__Bacilli	o__Bacillales	f__Staphylococcaceae	g__Staphylococcus	s__Staphylococcus pasteuri	Median	VC_865
A08_NODE_152	d__Bacteria	p__Firmicutes	c__Bacilli	o__Lactobacillales	f__Streptococcaceae	g__Streptococcus	s__Streptococcus sp. VT 162	High	VC_865
A08_NODE_152	d__Bacteria	p__Firmicutes	c__Clostridia	o__Clostridiales	f__Ruminococcaceae	g__Ruminococcus	s__Ruminococcus champanellensis	Median	VC_865
A08_NODE_152	d__Bacteria	p__Firmicutes	c__Bacilli	o__Lactobacillales	f__Streptococcaceae	g__Streptococcus	s__Streptococcus salivarius	High	VC_865
A08_NODE_152	d__Bacteria	p__Proteobacteria	c__Gammaproteobacteria	o__Enterobacterales	f__Enterobacteriaceae	g__Candidatus Hamiltonella	s__	Median	VC_865
A08_NODE_152	d__Bacteria	p__Firmicutes	c__Bacilli	o__Lactobacillales	f__Streptococcaceae	g__Streptococcus	s__Streptococcus infantarius	High	VC_865
A08_NODE_152	d__Bacteria	p__Firmicutes	c__Bacilli	o__Lactobacillales	f__Lactobacillaceae	g__Lactobacillus	s__Lactobacillus delbrueckii	High	VC_865
A08_NODE_152	d__Bacteria	p__Firmicutes	c__Bacilli	o__Lactobacillales	f__Streptococcaceae	g__Streptococcus	s__Streptococcus pseudopneumoniae	High	VC_865
A08_NODE_152	d__Bacteria	p__Firmicutes	c__Bacilli	o__Lactobacillales	f__Streptococcaceae	g__Streptococcus	s__Streptococcus dysgalactiae	High	VC_865
A08_NODE_159	d__Bacteria	p__Proteobacteria	c__Gammaproteobacteria	o__Enterobacterales	f__Pasteurellaceae	g__Haemophilus_D	s__	Median	VC_2427
A08_NODE_174	d__Bacteria	p__Actinobacteria	c__Coriobacteriia	o__Eggerthellales	f__Eggerthellaceae	g__Eggerthella	s__Eggerthella lenta	High	VC_2429
A08_NODE_174	d__Bacteria	p__Actinobacteria	c__Coriobacteriia	o__Coriobacteriales	f__Eggerthellaceae	g__Arabia	s__Arabia massiliensis	Median	VC_2429
A08_NODE_22	d__Bacteria	p__Firmicutes	c__Clostridia	o__Clostridiales	f__Clostridiaceae	g__Clostridium	s__Clostridium sp. OF03-18AA	Median	VC_866
A08_NODE_233	d__Bacteria	p__Firmicutes	c__Clostridia	o__Clostridiales	f__	g__	s__butyrate-producing bacterium SS3/4	Median	VC_2431
A08_NODE_237	d__Bacteria	p__Firmicutes	c__Clostridia	o__Clostridiales	f__Ruminococcaceae	g__Faecalibacterium	s__Faecalibacterium prausnitzii	Median	VC_2432
A08_NODE_25	d__Bacteria	p__Firmicutes	c__Clostridia	o__Clostridiales	f__Clostridiaceae	g__Clostridium	s__uncultured Clostridium sp.	Median	VC_174
A08_NODE_25	d__Bacteria	p__Firmicutes	c__Clostridia	o__Oscillospirales	f__Oscillospiraceae	g__Ruminiclostridium_C	s__	High	VC_174
A08_NODE_29	d__Bacteria	p__Firmicutes	c__Clostridia	o__Clostridiales	f__	g__	s__Clostridiales bacterium	Median	VC_867
A08_NODE_36	d__Bacteria	p__Firmicutes	c__Negativicutes	o__Selenomonadales	f__Selenomonadaceae	g__Megamonas	s__Megamonas funiformis	High	VC_2439
A08_NODE_36	d__Bacteria	p__Firmicutes	c__Negativicutes	o__Selenomonadales	f__Selenomonadaceae	g__Megamonas	s__Megamonas hypermegale	Median	VC_2439
A08_NODE_36	d__Bacteria	p__Firmicutes	c__Negativicutes	o__Selenomonadales	f__Selenomonadaceae	g__Megamonas	s__Megamonas rupellensis	Median	VC_2439
A08_NODE_38	d__Bacteria	p__Firmicutes	c__Clostridia	o__Clostridiales	f__Eubacteriaceae	g__Eubacterium	s__Eubacterium sp. SB2	Median	VC_2441
A08_NODE_38	d__Bacteria	p__Firmicutes	c__Clostridia	o__Clostridiales	f__Lachnospiraceae	g__Faecalicatena	s__Faecalicatena fissicatena	Median	VC_2441
A08_NODE_38	d__Bacteria	p__Firmicutes	c__Clostridia	o__Lachnospirales	f__Lachnospiraceae	g__Faecalicatena	s__Faecalicatena contorta_B	Median	VC_2441
A08_NODE_38	d__Bacteria	p__Firmicutes	c__Clostridia	o__Clostridiales	f__	g__	s__Clostridiales bacterium VE202-21	Median	VC_2441
A08_NODE_38	d__Bacteria	p__Firmicutes	c__Clostridia	o__Clostridiales	f__Clostridiaceae	g__Clostridium	s__Clostridium sp. D5	High	VC_2441
A08_NODE_38	d__Bacteria	p__Firmicutes	c__Clostridia	o__Clostridiales	f__Lachnospiraceae	g__Faecalicatena	s__Faecalicatena contorta	Median	VC_2441
A08_NODE_38	d__Bacteria	p__Firmicutes	c__Clostridia	o__Lachnospirales	f__Lachnospiraceae	g__Faecalicatena	s__Faecalicatena fissicatena	High	VC_2441
A08_NODE_40	d__Bacteria	p__Firmicutes	c__Clostridia	o__Clostridiales	f__Clostridiaceae	g__Butyricicoccus	s__Butyricicoccus sp. TM10-16AC	Median	VC_2443
A08_NODE_40	d__Bacteria	p__Firmicutes	c__Clostridia	o__Clostridiales	f__Clostridiaceae	g__Butyricicoccus	s__Butyricicoccus sp. AM27-36	Median	VC_2443
A08_NODE_46	d__Bacteria	p__Firmicutes	c__Clostridia	o__Oscillospirales	f__Ruminococcaceae	g__Ruminococcus_D	s__	High	VC_2445
A08_NODE_46	d__Bacteria	p__Firmicutes	c__Clostridia	o__Clostridiales	f__Ruminococcaceae	g__Ruminococcus	s__Ruminococcus sp. AM28-13	Median	VC_2445
A08_NODE_55	d__Bacteria	p__Firmicutes	c__Clostridia	o__Lachnospirales	f__Lachnospiraceae	g__UBA9502	s__	Median	VC_2452
A08_NODE_550	d__Bacteria	p__Proteobacteria	c__Gammaproteobacteria	o__Enterobacterales	f__Morganellaceae	g__Xenorhabdus	s__Xenorhabdus nematophila	Median	VC_2453
A08_NODE_550	d__Bacteria	p__Proteobacteria	c__Gammaproteobacteria	o__Pseudomonadales	f__Pseudomonadaceae	g__Pseudomonas	s__Pseudomonas cichorii	High	VC_2453
A08_NODE_550	d__Bacteria	p__Proteobacteria	c__Gammaproteobacteria	o__Enterobacterales	f__Morganellaceae	g__Xenorhabdus	s__Xenorhabdus doucetiae	Median	VC_2453
A08_NODE_550	d__Bacteria	p__Proteobacteria	c__Gammaproteobacteria	o__Enterobacterales	f__Erwiniaceae	g__Erwinia	s__Erwinia billingiae	Median	VC_2453
A08_NODE_550	d__Bacteria	p__Proteobacteria	c__Gammaproteobacteria	o__Vibrionales	f__Vibrionaceae	g__Vibrio	s__Vibrio sp. EJY3	Median	VC_2453
A08_NODE_550	d__Bacteria	p__Proteobacteria	c__Gammaproteobacteria	o__Oceanospirillales	f__Oceanospirillaceae	g__Marinomonas	s__Marinomonas mediterranea	High	VC_2453
A08_NODE_550	d__Bacteria	p__Proteobacteria	c__Gammaproteobacteria	o__Enterobacterales	f__Morganellaceae	g__Providencia	s__Providencia stuartii	High	VC_2453
A08_NODE_550	d__Bacteria	p__Proteobacteria	c__Gammaproteobacteria	o__Aeromonadales	f__Aeromonadaceae	g__Aeromonas	s__Aeromonas veronii	High	VC_2453
A08_NODE_550	d__Bacteria	p__Firmicutes	c__Bacilli	o__Lactobacillales	f__Streptococcaceae	g__Streptococcus	s__Streptococcus pneumoniae	High	VC_2453
A08_NODE_550	d__Bacteria	p__Proteobacteria	c__Gammaproteobacteria	o__Aeromonadales	f__Aeromonadaceae	g__Aeromonas	s__Aeromonas hydrophila	High	VC_2453
A08_NODE_550	d__Bacteria	p__Proteobacteria	c__Gammaproteobacteria	o__Pasteurellales	f__Pasteurellaceae	g__Glaesserella	s__Glaesserella parasuis	High	VC_2453
A08_NODE_550	d__Bacteria	p__Proteobacteria	c__Gammaproteobacteria	o__Enterobacterales	f__Morganellaceae	g__Morganella	s__Morganella morganii	High	VC_2453
A08_NODE_550	d__Bacteria	p__Proteobacteria	c__Gammaproteobacteria	o__Pseudomonadales	f__Pseudomonadaceae	g__Pseudomonas	s__Pseudomonas fulva	High	VC_2453
A08_NODE_550	d__Bacteria	p__Proteobacteria	c__Gammaproteobacteria	o__Alteromonadales	f__Shewanellaceae	g__Shewanella	s__Shewanella sp. W3-18-1	High	VC_2453
A08_NODE_550	d__Bacteria	p__Proteobacteria	c__Gammaproteobacteria	o__Enterobacterales	f__Morganellaceae	g__Photorhabdus	s__Photorhabdus asymbiotica	High	VC_2453
A08_NODE_550	d__Bacteria	p__Proteobacteria	c__Gammaproteobacteria	o__Enterobacterales	f__Erwiniaceae	g__Erwinia	s__Erwinia sp. Ejp617	High	VC_2453
A08_NODE_550	d__Bacteria	p__Proteobacteria	c__Gammaproteobacteria	o__Vibrionales	f__Vibrionaceae	g__Aliivibrio	s__Aliivibrio salmonicida	Median	VC_2453
A08_NODE_550	d__Bacteria	p__Proteobacteria	c__Gammaproteobacteria	o__Pseudomonadales	f__Pseudomonadaceae	g__Pseudomonas	s__Pseudomonas sp.	High	VC_2453
A08_NODE_550	d__Bacteria	p__Proteobacteria	c__Gammaproteobacteria	o__Aeromonadales	f__Aeromonadaceae	g__Oceanimonas	s__Oceanimonas sp. GK1	High	VC_2453
A08_NODE_550	d__Bacteria	p__Proteobacteria	c__Gammaproteobacteria	o__Enterobacterales	f__Erwiniaceae	g__Erwinia	s__Erwinia amylovora	High	VC_2453
A08_NODE_550	d__Bacteria	p__Proteobacteria	c__Gammaproteobacteria	o__Alteromonadales	f__Shewanellaceae	g__Shewanella	s__Shewanella sp. MR-4	High	VC_2453
A08_NODE_550	d__Bacteria	p__Firmicutes	c__Bacilli	o__Lactobacillales	f__Streptococcaceae	g__Streptococcus	s__Streptococcus sp. I-G2	High	VC_2453
A08_NODE_550	d__Bacteria	p__Proteobacteria	c__Gammaproteobacteria	o__Aeromonadales	f__Aeromonadaceae	g__Tolumonas	s__Tolumonas auensis	High	VC_2453
A08_NODE_550	d__Bacteria	p__Proteobacteria	c__Gammaproteobacteria	o__Vibrionales	f__Vibrionaceae	g__Vibrio	s__Vibrio tasmaniensis	High	VC_2453
A08_NODE_550	d__Bacteria	p__Proteobacteria	c__Gammaproteobacteria	o__Pseudomonadales	f__Pseudomonadaceae	g__Pseudomonas	s__Pseudomonas sp. StFLB209	High	VC_2453
A08_NODE_550	d__Bacteria	p__Proteobacteria	c__Gammaproteobacteria	o__Alteromonadales	f__Shewanellaceae	g__Shewanella	s__Shewanella sp. MR-7	High	VC_2453
A08_NODE_550	d__Bacteria	p__Proteobacteria	c__Gammaproteobacteria	o__Vibrionales	f__Vibrionaceae	g__Vibrio	s__Vibrio parahaemolyticus	High	VC_2453
A08_NODE_550	d__Bacteria	p__Proteobacteria	c__Gammaproteobacteria	o__Pseudomonadales	f__Pseudomonadaceae	g__Pseudomonas	s__Pseudomonas sp. VLB120	High	VC_2453
A08_NODE_550	d__Bacteria	p__Proteobacteria	c__Gammaproteobacteria	o__Enterobacterales	f__Morganellaceae	g__Xenorhabdus	s__Xenorhabdus bovienii	High	VC_2453
A08_NODE_550	d__Bacteria	p__Proteobacteria	c__Gammaproteobacteria	o__Pseudomonadales	f__Pseudomonadaceae	g__Pseudomonas	s__Pseudomonas syringae	High	VC_2453
A08_NODE_550	d__Bacteria	p__Proteobacteria	c__Gammaproteobacteria	o__Alteromonadales	f__Pseudoalteromonadaceae	g__Pseudoalteromonas	s__Pseudoalteromonas sp. SM9913	High	VC_2453
A08_NODE_550	d__Bacteria	p__Proteobacteria	c__Gammaproteobacteria	o__Vibrionales	f__Vibrionaceae	g__Aliivibrio	s__Aliivibrio wodanis	Median	VC_2453
A08_NODE_550	d__Bacteria	p__Proteobacteria	c__Gammaproteobacteria	o__Enterobacterales	f__Erwiniaceae	g__Pantoea	s__Pantoea sp. PSNIH2	Median	VC_2453
A08_NODE_550	d__Bacteria	p__Firmicutes	c__Bacilli	o__Lactobacillales	f__Streptococcaceae	g__Streptococcus	s__Streptococcus sp. I-P16	High	VC_2453
A08_NODE_550	d__Bacteria	p__Firmicutes	c__Bacilli	o__Lactobacillales	f__Streptococcaceae	g__Streptococcus	s__Streptococcus oralis	High	VC_2453
A08_NODE_550	d__Bacteria	p__Proteobacteria	c__Gammaproteobacteria	o__Pseudomonadales	f__Pseudomonadaceae	g__Pseudomonas	s__Pseudomonas sp. UW4	High	VC_2453
A08_NODE_550	d__Bacteria	p__Proteobacteria	c__Gammaproteobacteria	o__Pseudomonadales	f__Pseudomonadaceae	g__Pseudomonas	s__Pseudomonas savastanoi	High	VC_2453
A08_NODE_550	d__Bacteria	p__Proteobacteria	c__Gammaproteobacteria	o__Enterobacterales	f__Morganellaceae	g__Xenorhabdus	s__Xenorhabdus poinarii	Median	VC_2453
A08_NODE_550	d__Bacteria	p__Proteobacteria	c__Gammaproteobacteria	o__Vibrionales	f__Vibrionaceae	g__Vibrio	s__Vibrio campbellii	High	VC_2453
A08_NODE_550	d__Bacteria	p__Proteobacteria	c__Gammaproteobacteria	o__Pseudomonadales	f__Pseudomonadaceae	g__Pseudomonas	s__Pseudomonas mandelii	High	VC_2453
A08_NODE_550	d__Bacteria	p__Firmicutes	c__Clostridia	o__Clostridiales	f__Ruminococcaceae	g__Ruminococcus	s__Ruminococcus bromii	Median	VC_2453
A08_NODE_550	d__Bacteria	p__Firmicutes	c__Clostridia	o__Clostridiales	f__Peptococcaceae	g__Desulfitobacterium	s__Desulfitobacterium metallireducens	High	VC_2453
A08_NODE_550	d__Bacteria	p__Proteobacteria	c__Gammaproteobacteria	o__Pseudomonadales	f__Pseudomonadaceae	g__Pseudomonas	s__Pseudomonas syringae group genomosp. 3	High	VC_2453
A08_NODE_550	d__Bacteria	p__Proteobacteria	c__Gammaproteobacteria	o__Pseudomonadales	f__Pseudomonadaceae	g__Pseudomonas	s__Pseudomonas sp. WCS374	High	VC_2453
A08_NODE_550	d__Bacteria	p__Proteobacteria	c__Gammaproteobacteria	o__Enterobacterales	f__Erwiniaceae	g__Erwinia	s__Erwinia pyrifoliae	High	VC_2453
A08_NODE_550	d__Bacteria	p__Proteobacteria	c__Gammaproteobacteria	o__Pseudomonadales	f__Pseudomonadaceae	g__Pseudomonas	s__Pseudomonas monteilii	High	VC_2453
A08_NODE_550	d__Bacteria	p__Proteobacteria	c__Gammaproteobacteria	o__Alteromonadales	f__Shewanellaceae	g__Shewanella	s__Shewanella oneidensis	High	VC_2453
A08_NODE_550	d__Bacteria	p__Firmicutes	c__Bacilli	o__Lactobacillales	f__Streptococcaceae	g__Streptococcus	s__Streptococcus infantarius	High	VC_2453
A08_NODE_550	d__Bacteria	p__Proteobacteria	c__Gammaproteobacteria	o__Pseudomonadales	f__Pseudomonadaceae	g__Pseudomonas	s__Pseudomonas sp. MT-1	High	VC_2453
A08_NODE_550	d__Bacteria	p__Proteobacteria	c__Gammaproteobacteria	o__Alteromonadales	f__Ferrimonadaceae	g__Ferrimonas	s__Ferrimonas balearica	High	VC_2453
A08_NODE_550	d__Bacteria	p__Firmicutes	c__Clostridia	o__Clostridiales	f__Peptococcaceae	g__Desulfitobacterium	s__Desulfitobacterium dichloroeliminans	High	VC_2453
A08_NODE_550	d__Bacteria	p__Proteobacteria	c__Gammaproteobacteria	o__Pseudomonadales	f__Pseudomonadaceae	g__Pseudomonas	s__Pseudomonas stutzeri	High	VC_2453
A08_NODE_550	d__Bacteria	p__Firmicutes	c__Clostridia	o__Clostridiales	f__Peptococcaceae	g__Desulfitobacterium	s__Desulfitobacterium hafniense	High	VC_2453
A08_NODE_550	d__Bacteria	p__Proteobacteria	c__Gammaproteobacteria	o__Pseudomonadales	f__Pseudomonadaceae	g__Pseudomonas	s__Pseudomonas parafulva	High	VC_2453
A08_NODE_550	d__Bacteria	p__Firmicutes	c__Bacilli	o__Lactobacillales	f__Streptococcaceae	g__Streptococcus	s__Streptococcus sp. VT 162	High	VC_2453
A08_NODE_550	d__Bacteria	p__Firmicutes	c__Bacilli	o__Lactobacillales	f__Streptococcaceae	g__Streptococcus	s__Streptococcus parasanguinis	High	VC_2453
A08_NODE_550	d__Bacteria	p__Proteobacteria	c__Gammaproteobacteria	o__Pseudomonadales	f__Pseudomonadaceae	g__Pseudomonas	s__Pseudomonas alkylphenolica	High	VC_2453
A08_NODE_550	d__Bacteria	p__Proteobacteria	c__Gammaproteobacteria	o__Alteromonadales	f__Shewanellaceae	g__Shewanella	s__Shewanella putrefaciens	High	VC_2453
A08_NODE_550	d__Bacteria	p__Proteobacteria	c__Gammaproteobacteria	o__Alteromonadales	f__Pseudoalteromonadaceae	g__Pseudoalteromonas	s__Pseudoalteromonas haloplanktis	High	VC_2453
A08_NODE_550	d__Bacteria	p__Proteobacteria	c__Gammaproteobacteria	o__Alteromonadales	f__Shewanellaceae	g__Shewanella	s__Shewanella baltica	High	VC_2453
A08_NODE_550	d__Bacteria	p__Firmicutes	c__Clostridia	o__Clostridiales	f__Ruminococcaceae	g__Ruminococcus	s__Ruminococcus champanellensis	Median	VC_2453
A08_NODE_550	d__Bacteria	p__Proteobacteria	c__Gammaproteobacteria	o__Pseudomonadales	f__Pseudomonadaceae	g__Pseudomonas	s__Pseudomonas sp. FGI182	High	VC_2453
A08_NODE_550	d__Bacteria	p__Proteobacteria	c__Gammaproteobacteria	o__Aeromonadales	f__Aeromonadaceae	g__Aeromonas	s__Aeromonas salmonicida	Median	VC_2453
A08_NODE_550	d__Bacteria	p__Proteobacteria	c__Gammaproteobacteria	o__Vibrionales	f__Vibrionaceae	g__Vibrio	s__Vibrio tubiashii	Median	VC_2453
A08_NODE_550	d__Bacteria	p__Firmicutes	c__Bacilli	o__Lactobacillales	f__Streptococcaceae	g__Streptococcus	s__Streptococcus pseudopneumoniae	High	VC_2453
A08_NODE_550	d__Bacteria	p__Proteobacteria	c__Gammaproteobacteria	o__Pseudomonadales	f__Pseudomonadaceae	g__Pseudomonas	s__Pseudomonas brassicacearum	High	VC_2453
A08_NODE_550	d__Bacteria	p__Proteobacteria	c__Gammaproteobacteria	o__Aeromonadales	f__Aeromonadaceae	g__Aeromonas	s__Aeromonas media	High	VC_2453
A08_NODE_550	d__Bacteria	p__Proteobacteria	c__Gammaproteobacteria	o__Alteromonadales	f__Pseudoalteromonadaceae	g__Pseudoalteromonas	s__Pseudoalteromonas sp.	High	VC_2453
A08_NODE_550	d__Bacteria	p__Proteobacteria	c__Gammaproteobacteria	o__Pseudomonadales	f__Pseudomonadaceae	g__Pseudomonas	s__Pseudomonas cremoricolorata	High	VC_2453
A08_NODE_550	d__Bacteria	p__Proteobacteria	c__Gammaproteobacteria	o__Pseudomonadales	f__Pseudomonadaceae	g__Pseudomonas	s__Pseudomonas fluorescens	High	VC_2453
A08_NODE_550	d__Bacteria	p__Firmicutes	c__Clostridia	o__Clostridiales	f__Peptococcaceae	g__Desulfitobacterium	s__Desulfitobacterium dehalogenans	Median	VC_2453
A08_NODE_550	d__Bacteria	p__Proteobacteria	c__Gammaproteobacteria	o__Pseudomonadales	f__Pseudomonadaceae	g__Pseudomonas	s__Pseudomonas sp. TKP	High	VC_2453
A08_NODE_550	d__Bacteria	p__Firmicutes	c__Bacilli	o__Lactobacillales	f__Streptococcaceae	g__Streptococcus	s__Streptococcus mitis	High	VC_2453
A08_NODE_550	d__Bacteria	p__Proteobacteria	c__Gammaproteobacteria	o__Pseudomonadales	f__Pseudomonadaceae	g__Pseudomonas	s__Pseudomonas sp. MRSN12121	High	VC_2453
A08_NODE_550	d__Bacteria	p__Proteobacteria	c__Gammaproteobacteria	o__Alteromonadales	f__Shewanellaceae	g__Shewanella	s__Shewanella amazonensis	High	VC_2453
A08_NODE_550	d__Bacteria	p__Proteobacteria	c__Deltaproteobacteria	o__Desulfovibrionales	f__Desulfovibrionaceae	g__Desulfovibrio	s__Desulfovibrio vulgaris	High	VC_2453
A08_NODE_550	d__Bacteria	p__Proteobacteria	c__Gammaproteobacteria	o__Pseudomonadales	f__Pseudomonadaceae	g__Pseudomonas	s__Pseudomonas chlororaphis	High	VC_2453
A08_NODE_550	d__Bacteria	p__Firmicutes	c__Bacilli	o__Lactobacillales	f__Streptococcaceae	g__Streptococcus	s__Streptococcus lutetiensis	Median	VC_2453
A08_NODE_550	d__Bacteria	p__Proteobacteria	c__Gammaproteobacteria	o__Pseudomonadales	f__Pseudomonadaceae	g__Pseudomonas	s__Pseudomonas rhizosphaerae	High	VC_2453
A08_NODE_550	d__Bacteria	p__Proteobacteria	c__Gammaproteobacteria	o__Pseudomonadales	f__Pseudomonadaceae	g__Pseudomonas	s__Pseudomonas protegens	High	VC_2453
A08_NODE_550	d__Bacteria	p__Proteobacteria	c__Gammaproteobacteria	o__Pseudomonadales	f__Pseudomonadaceae	g__Pseudomonas	s__Pseudomonas entomophila	High	VC_2453
A08_NODE_550	d__Bacteria	p__Proteobacteria	c__Gammaproteobacteria	o__Pseudomonadales	f__Pseudomonadaceae	g__Pseudomonas	s__Pseudomonas putida	High	VC_2453
A08_NODE_550	d__Bacteria	p__Proteobacteria	c__Gammaproteobacteria	o__Alteromonadales	f__Shewanellaceae	g__Shewanella	s__Shewanella loihica	High	VC_2453
A08_NODE_550	d__Bacteria	p__Proteobacteria	c__Gammaproteobacteria	o__Pseudomonadales	f__Pseudomonadaceae	g__Pseudomonas	s__Pseudomonas mosselii	High	VC_2453
A08_NODE_550	d__Bacteria	p__Proteobacteria	c__Gammaproteobacteria	o__Pseudomonadales	f__Pseudomonadaceae	g__Pseudomonas	s__Pseudomonas plecoglossicida	High	VC_2453
A08_NODE_60	d__Bacteria	p__Firmicutes	c__Clostridia	o__Clostridiales	f__Ruminococcaceae	g__Ruminococcus	s__Ruminococcus sp. UNK.MGS-30	Median	VC_176
A08_NODE_60	d__Bacteria	p__Firmicutes	c__Clostridia	o__Clostridiales	f__Ruminococcaceae	g__Pseudoflavonifractor	s__Pseudoflavonifractor sp. An187	Median	VC_176
A08_NODE_62	d__Bacteria	p__Firmicutes	c__Clostridia	o__Clostridiales	f__Ruminococcaceae	g__Ruminococcus	s__Ruminococcus sp. OM07-17	Median	VC_2456
A09_contig_139_pilon	d__Bacteria	p__Bacteroidetes	c__Bacteroidia	o__Bacteroidales	f__Bacteroidaceae	g__Bacteroides	s__Bacteroides coprophilus	Median	VC_889
A09_contig_240_pilon	d__Bacteria	p__Firmicutes	c__Clostridia	o__Clostridiales	f__Ruminococcaceae	g__	s__uncultured Ruminococcaceae bacterium	Median	VC_2479
A09_contig_322_pilon	d__Bacteria	p__Bacteroidetes	c__Bacteroidia	o__Bacteroidales	f__Bacteroidaceae	g__Bacteroides	s__Bacteroides thetaiotaomicron	High	VC_2484
A09_contig_322_pilon	d__Bacteria	p__Bacteroidetes	c__Bacteroidia	o__Bacteroidales	f__Bacteroidaceae	g__Bacteroides	s__Bacteroides salanitronis	High	VC_2484
A09_contig_322_pilon	d__Bacteria	p__Bacteroidetes	c__Bacteroidia	o__Bacteroidales	f__Tannerellaceae	g__Tannerella	s__Tannerella forsythia	High	VC_2484
A09_contig_322_pilon	d__Bacteria	p__Bacteroidetes	c__Bacteroidia	o__Bacteroidales	f__Bacteroidaceae	g__Bacteroides	s__Bacteroides dorei	High	VC_2484
A09_contig_322_pilon	d__Bacteria	p__Bacteroidetes	c__Bacteroidia	o__Bacteroidales	f__Bacteroidaceae	g__Bacteroides	s__Bacteroides fragilis	High	VC_2484
A09_contig_322_pilon	d__Bacteria	p__Bacteroidetes	c__Bacteroidia	o__Bacteroidales	f__Porphyromonadaceae	g__Porphyromonas	s__Porphyromonas asaccharolytica	Median	VC_2484
A09_contig_322_pilon	d__Bacteria	p__Bacteroidetes	c__Bacteroidia	o__Bacteroidales	f__Prevotellaceae	g__Prevotella	s__Prevotella sp. oral taxon 299	High	VC_2484
A09_contig_322_pilon	d__Bacteria	p__Bacteroidetes	c__Bacteroidia	o__Bacteroidales	f__Odoribacteraceae	g__Odoribacter	s__Odoribacter splanchnicus	Median	VC_2484
A09_contig_322_pilon	d__Bacteria	p__Bacteroidetes	c__Bacteroidia	o__Bacteroidales	f__Bacteroidaceae	g__Bacteroides	s__Bacteroides xylanisolvens	High	VC_2484
A09_contig_322_pilon	d__Bacteria	p__Bacteroidetes	c__Bacteroidia	o__Bacteroidales	f__Tannerellaceae	g__Parabacteroides	s__Parabacteroides distasonis	High	VC_2484
A09_contig_322_pilon	d__Bacteria	p__Bacteroidetes	c__Bacteroidia	o__Bacteroidales	f__Porphyromonadaceae	g__	s__Porphyromonadaceae bacterium	Median	VC_2484
A09_contig_322_pilon	d__Bacteria	p__Bacteroidetes	c__Bacteroidia	o__Bacteroidales	f__Prevotellaceae	g__Prevotella	s__Prevotella melaninogenica	High	VC_2484
A09_contig_322_pilon	d__Bacteria	p__Bacteroidetes	c__Bacteroidia	o__Bacteroidales	f__Prevotellaceae	g__Prevotella	s__Prevotella ruminicola	High	VC_2484
A09_contig_322_pilon	d__Bacteria	p__Bacteroidetes	c__Bacteroidia	o__Bacteroidales	f__Bacteroidaceae	g__Bacteroides	s__Bacteroides helcogenes	High	VC_2484
A09_contig_322_pilon	d__Bacteria	p__Bacteroidetes	c__Bacteroidia	o__Bacteroidales	f__Prevotellaceae	g__Prevotella	s__Prevotella denticola	High	VC_2484
A09_contig_322_pilon	d__Bacteria	p__Bacteroidetes	c__Bacteroidia	o__Bacteroidales	f__	g__Candidatus Azobacteroides	s__Candidatus Azobacteroides pseudotrichonymphae	Median	VC_2484
A09_contig_322_pilon	d__Bacteria	p__Bacteroidetes	c__Bacteroidia	o__Bacteroidales	f__Bacteroidaceae	g__Bacteroides	s__Bacteroides vulgatus	High	VC_2484
A09_contig_322_pilon	d__Bacteria	p__Bacteroidetes	c__Bacteroidia	o__Bacteroidales	f__Porphyromonadaceae	g__Porphyromonas	s__Porphyromonas gingivalis	High	VC_2484
A09_contig_322_pilon	d__Bacteria	p__Bacteroidetes	c__Bacteroidia	o__Bacteroidales	f__Paludibacteraceae	g__Paludibacter	s__Paludibacter propionicigenes	High	VC_2484
A09_contig_322_pilon	d__Bacteria	p__Bacteroidetes	c__Bacteroidia	o__Bacteroidales	f__Prevotellaceae	g__Prevotella	s__Prevotella dentalis	High	VC_2484
A09_contig_322_pilon	d__Bacteria	p__Bacteroidetes	c__Bacteroidia	o__Bacteroidales	f__Barnesiellaceae	g__Barnesiella	s__Barnesiella viscericola	Median	VC_2484
A09_contig_322_pilon	d__Bacteria	p__Bacteroidetes	c__Bacteroidia	o__Bacteroidales	f__Prevotellaceae	g__Prevotella	s__Prevotella intermedia	High	VC_2484
A09_contig_38_pilon	d__Bacteria	p__Bacteroidetes	c__Bacteroidia	o__Bacteroidales	f__Bacteroidaceae	g__Bacteroides	s__uncultured Bacteroides sp.	Median	VC_2487
A09_contig_38_pilon	d__Bacteria	p__Bacteroidetes	c__Bacteroidia	o__Bacteroidales	f__Odoribacteraceae	g__Odoribacter	s__Odoribacter splanchnicus	Median	VC_2487
A09_contig_404_pilon	d__Bacteria	p__Firmicutes	c__Clostridia	o__Clostridiales	f__Ruminococcaceae	g__Ruminococcus	s__Ruminococcus sp. AF18-29	High	VC_890
A09_contig_404_pilon	d__Bacteria	p__Firmicutes	c__Clostridia	o__Oscillospirales	f__Ruminococcaceae	g__Ruminococcus_D	s__	High	VC_890
A09_contig_404_pilon	d__Bacteria	p__Firmicutes	c__Clostridia	o__Clostridiales	f__Ruminococcaceae	g__Ruminococcus	s__Ruminococcus sp. AM43-6	Median	VC_890
A09_contig_404_pilon	d__Bacteria	p__Firmicutes	c__Clostridia	o__Clostridiales	f__Ruminococcaceae	g__Ruminococcus	s__Ruminococcus sp. AF17-1AC	Median	VC_890
A09_contig_404_pilon	d__Bacteria	p__Firmicutes	c__Clostridia	o__Clostridiales	f__Ruminococcaceae	g__Ruminococcus	s__Ruminococcus sp. N15.MGS-57	Median	VC_890
A09_contig_405_pilon	d__Bacteria	p__Firmicutes	c__Clostridia	o__Clostridiales	f__Ruminococcaceae	g__Ruminococcus	s__Ruminococcus sp. OM07-17	High	VC_891
A09_contig_405_pilon	d__Bacteria	p__Firmicutes	c__Clostridia	o__Clostridiales	f__Ruminococcaceae	g__Ruminococcus	s__Ruminococcus sp. AM28-13	Median	VC_891
A09_contig_405_pilon	d__Bacteria	p__Firmicutes	c__Clostridia	o__Clostridiales	f__Ruminococcaceae	g__Ruminococcus	s__Ruminococcus sp. AF17-6	Median	VC_891
A09_contig_405_pilon	d__Bacteria	p__Firmicutes	c__Clostridia	o__Clostridiales	f__Ruminococcaceae	g__Ruminococcus	s__Ruminococcus sp. AF17-1AC	Median	VC_891
A09_contig_405_pilon	d__Bacteria	p__Firmicutes	c__Clostridia	o__Clostridiales	f__Ruminococcaceae	g__Ruminococcus	s__Ruminococcus sp. AF17-6LB	Median	VC_891
A09_contig_405_pilon	d__Bacteria	p__Firmicutes	c__Clostridia	o__Clostridiales	f__Ruminococcaceae	g__Ruminococcus	s__Ruminococcus sp. AF25-19	Median	VC_891
A09_contig_405_pilon	d__Bacteria	p__Firmicutes	c__Clostridia	o__Clostridiales	f__Ruminococcaceae	g__Ruminococcus	s__Ruminococcus sp. AF17-24	Median	VC_891
A09_contig_411_pilon	d__Bacteria	p__Firmicutes	c__Clostridia	o__Clostridiales	f__Ruminococcaceae	g__Faecalibacterium	s__Faecalibacterium prausnitzii	Median	VC_2489
A09_contig_418_pilon	d__Bacteria	p__Firmicutes	c__Clostridia	o__Clostridiales	f__Ruminococcaceae	g__Ruminococcus	s__Ruminococcus sp. 5_1_39BFAA	Median	VC_893
A09_contig_418_pilon	d__Bacteria	p__Firmicutes	c__Clostridia	o__Clostridiales	f__Lachnospiraceae	g__Blautia	s__Blautia wexlerae	Median	VC_893
A09_contig_418_pilon	d__Bacteria	p__Firmicutes	c__Clostridia	o__Clostridiales	f__Lachnospiraceae	g__Blautia	s__Blautia sp. LMAG:36	Median	VC_893
A09_contig_419_pilon	d__Bacteria	p__Firmicutes	c__Clostridia	o__Clostridiales	f__Lachnospiraceae	g__Blautia	s__Blautia obeum	Median	VC_363
A09_contig_433_pilon	d__Bacteria	p__Bacteroidetes	c__Bacteroidia	o__Bacteroidales	f__Bacteroidaceae	g__Bacteroides	s__Bacteroides barnesiae	Median	VC_2491
A09_contig_433_pilon	d__Bacteria	p__Bacteroidetes	c__Bacteroidia	o__Bacteroidales	f__Bacteroidaceae	g__Bacteroides	s__Bacteroides plebeius	Median	VC_2491
A09_contig_433_pilon	d__Bacteria	p__Bacteroidetes	c__Bacteroidia	o__Bacteroidales	f__Bacteroidaceae	g__Bacteroides	s__Bacteroides sp. 43_108	Median	VC_2491
A09_contig_462_pilon	d__Bacteria	p__Firmicutes	c__Clostridia	o__Lachnospirales	f__Lachnospiraceae	g__Roseburia	s__	Median	VC_877
A09_contig_462_pilon	d__Bacteria	p__Firmicutes	c__Clostridia	o__Clostridiales	f__Lachnospiraceae	g__Roseburia	s__Roseburia sp. AM23-20	Median	VC_877
A09_contig_462_pilon	d__Bacteria	p__Firmicutes	c__Clostridia	o__Clostridiales	f__Lachnospiraceae	g__Roseburia	s__Roseburia intestinalis	Median	VC_877
A09_contig_497_pilon	d__Bacteria	p__Firmicutes	c__Erysipelotrichia	o__Erysipelotrichales	f__Erysipelotrichaceae	g__Coprobacillus	s__Coprobacillus sp. AF13-15	High	VC_2492
A09_contig_544_pilon	d__Bacteria	p__Firmicutes	c__Clostridia	o__Clostridiales	f__Clostridiaceae	g__Clostridium	s__uncultured Clostridium sp.	Median	VC_878
A09_contig_544_pilon	d__Bacteria	p__Firmicutes	c__	o__	f__	g__	s__Firmicutes bacterium	Median	VC_878
A09_contig_544_pilon	d__Bacteria	p__Firmicutes	c__Clostridia	o__Lachnospirales	f__Lachnospiraceae	g__CAG-510	s__CAG-510 sp000434615	Median	VC_878
A09_contig_544_pilon	d__Bacteria	p__Proteobacteria	c__Gammaproteobacteria	o__Enterobacterales	f__Enterobacteriaceae	g__Salmonella	s__Salmonella enterica	Median	VC_878
A09_contig_595_pilon	d__Bacteria	p__Actinobacteria	c__Actinobacteria	o__Actinomycetales	f__Actinomycetaceae	g__Actinomyces	s__Actinomyces sp. oral taxon 180	Median	VC_2499
A09_contig_651_pilon	d__Bacteria	p__Firmicutes	c__Clostridia	o__Oscillospirales	f__Acutalibacteraceae	g__CAG-217	s__CAG-217 sp000436335	Median	VC_2503
A09_contig_663_pilon	d__Bacteria	p__Firmicutes	c__Clostridia	o__Clostridiales	f__	g__	s__uncultured Clostridiales bacterium	High	VC_2504
A09_contig_673_pilon	d__Bacteria	p__Firmicutes	c__Clostridia	o__Oscillospirales	f__Oscillospiraceae	g__ER4	s__ER4 sp000765235	Median	VC_881
A09_contig_673_pilon	d__Bacteria	p__Firmicutes	c__Clostridia	o__Oscillospirales	f__Oscillospiraceae	g__CAG-83	s__	Median	VC_881
A09_contig_688_pilon	d__Bacteria	p__	c__	o__	f__	g__	s__bacterium	High	VC_896
A09_contig_688_pilon	d__Bacteria	p__Firmicutes	c__Clostridia	o__Oscillospirales	f__Ruminococcaceae	g__Faecalibacterium	s__Faecalibacterium prausnitzii_E	High	VC_896
A09_contig_688_pilon	d__Bacteria	p__Firmicutes	c__Clostridia	o__Clostridiales	f__Ruminococcaceae	g__Faecalibacterium	s__Faecalibacterium prausnitzii	High	VC_896
A09_contig_688_pilon	d__Bacteria	p__Firmicutes	c__Clostridia	o__Clostridiales	f__Ruminococcaceae	g__Faecalibacterium	s__Faecalibacterium sp. AF28-13AC	Median	VC_896
A09_contig_688_pilon	d__Bacteria	p__Bacteroidetes	c__Bacteroidia	o__Bacteroidales	f__	g__	s__Bacteroidales bacterium	Median	VC_896
A09_contig_691_pilon	d__Bacteria	p__Bacteroidetes	c__Bacteroidia	o__Bacteroidales	f__Tannerellaceae	g__Parabacteroides	s__Parabacteroides sp. AT13	Median	VC_876
A09_contig_691_pilon	d__Bacteria	p__Bacteroidetes	c__Bacteroidia	o__Bacteroidales	f__Tannerellaceae	g__Parabacteroides	s__Parabacteroides distasonis	Median	VC_876
A09_contig_691_pilon	d__Bacteria	p__Bacteroidetes	c__Bacteroidia	o__Bacteroidales	f__Tannerellaceae	g__Parabacteroides	s__Parabacteroides sp. CT06	Median	VC_876
A09_contig_695_pilon	d__Bacteria	p__Firmicutes	c__	o__	f__	g__	s__Firmicutes bacterium CAG:137	Median	VC_898
A09_contig_697_pilon	d__Bacteria	p__Firmicutes	c__Clostridia	o__Clostridiales	f__Lachnospiraceae	g__Dorea	s__Dorea sp. AM58-8	High	VC_899
A09_contig_699_pilon	d__Bacteria	p__Firmicutes	c__Clostridia	o__Oscillospirales	f__Oscillospiraceae	g__Oscillibacter	s__	Median	VC_900
A09_contig-120_11	d__Bacteria	p__Bacteroidetes	c__Bacteroidia	o__Bacteroidales	f__Rikenellaceae	g__Alistipes	s__Alistipes finegoldii	Median	VC_6
A09_contig-120_22	d__Bacteria	p__Bacteroidetes	c__Bacteroidia	o__Bacteroidales	f__Tannerellaceae	g__Parabacteroides	s__Parabacteroides distasonis	High	VC_876
A09_contig-120_22	d__Bacteria	p__Bacteroidetes	c__Bacteroidia	o__Bacteroidales	f__Tannerellaceae	g__Parabacteroides	s__Parabacteroides sp. AF39-10AC	Median	VC_876
A09_contig-120_22	d__Bacteria	p__Bacteroidetes	c__Bacteroidia	o__Bacteroidales	f__Tannerellaceae	g__Parabacteroides	s__Parabacteroides sp. UBA1708	Median	VC_876
A09_contig-120_23	d__Bacteria	p__Firmicutes	c__Clostridia	o__Clostridiales	f__Lachnospiraceae	g__	s__[Eubacterium] rectale	Median	VC_877
A09_contig-120_23	d__Bacteria	p__Firmicutes	c__Clostridia	o__Clostridiales	f__Lachnospiraceae	g__Roseburia	s__Roseburia intestinalis	Median	VC_877
A09_contig-120_23	d__Bacteria	p__Firmicutes	c__Clostridia	o__Clostridiales	f__Lachnospiraceae	g__	s__Lachnospiraceae bacterium	Median	VC_877
A09_contig-120_26	d__Bacteria	p__Proteobacteria	c__Gammaproteobacteria	o__Enterobacterales	f__Enterobacteriaceae	g__Salmonella	s__Salmonella enterica	Median	VC_878
A09_contig-120_26	d__Bacteria	p__Firmicutes	c__Clostridia	o__Lachnospirales	f__Lachnospiraceae	g__Acetatifactor	s__	Median	VC_878
A09_contig-120_26	d__Bacteria	p__Firmicutes	c__Clostridia	o__Lachnospirales	f__Lachnospiraceae	g__Acetatifactor	s__Acetatifactor sp900066365	Median	VC_878
A09_contig-120_271	d__Bacteria	p__Firmicutes	c__Clostridia	o__Clostridiales	f__Oscillospiraceae	g__Oscillibacter	s__uncultured Oscillibacter sp.	Median	VC_180
A09_contig-120_3	d__Bacteria	p__Bacteroidetes	c__Bacteroidia	o__Bacteroidales	f__Prevotellaceae	g__Prevotella	s__Prevotella dentalis	High	VC_2465
A09_contig-120_3	d__Bacteria	p__Bacteroidetes	c__Bacteroidia	o__Bacteroidales	f__Barnesiellaceae	g__Barnesiella	s__Barnesiella viscericola	Median	VC_2465
A09_contig-120_3	d__Bacteria	p__Bacteroidetes	c__Bacteroidia	o__Bacteroidales	f__Tannerellaceae	g__Parabacteroides	s__Parabacteroides distasonis	High	VC_2465
A09_contig-120_3	d__Bacteria	p__Bacteroidetes	c__Bacteroidia	o__Bacteroidales	f__Bacteroidaceae	g__Bacteroides	s__Bacteroides thetaiotaomicron	High	VC_2465
A09_contig-120_3	d__Bacteria	p__Bacteroidetes	c__Bacteroidia	o__Bacteroidales	f__Prevotellaceae	g__Prevotella	s__Prevotella melaninogenica	High	VC_2465
A09_contig-120_3	d__Bacteria	p__Bacteroidetes	c__Bacteroidia	o__Bacteroidales	f__Bacteroidaceae	g__Bacteroides	s__Bacteroides vulgatus	High	VC_2465
A09_contig-120_3	d__Bacteria	p__Bacteroidetes	c__Bacteroidia	o__Bacteroidales	f__Porphyromonadaceae	g__Porphyromonas	s__Porphyromonas asaccharolytica	Median	VC_2465
A09_contig-120_3	d__Bacteria	p__Bacteroidetes	c__Bacteroidia	o__Bacteroidales	f__Bacteroidaceae	g__Bacteroides	s__Bacteroides dorei	High	VC_2465
A09_contig-120_3	d__Bacteria	p__Bacteroidetes	c__Bacteroidia	o__Bacteroidales	f__Porphyromonadaceae	g__Porphyromonas	s__Porphyromonas gingivalis	High	VC_2465
A09_contig-120_3	d__Bacteria	p__Bacteroidetes	c__Bacteroidia	o__Bacteroidales	f__Prevotellaceae	g__Prevotella	s__Prevotella intermedia	High	VC_2465
A09_contig-120_3	d__Bacteria	p__Bacteroidetes	c__Bacteroidia	o__Bacteroidales	f__Tannerellaceae	g__Tannerella	s__Tannerella forsythia	High	VC_2465
A09_contig-120_3	d__Bacteria	p__Bacteroidetes	c__Bacteroidia	o__Bacteroidales	f__Prevotellaceae	g__Prevotella	s__Prevotella sp. oral taxon 299	High	VC_2465
A09_contig-120_3	d__Bacteria	p__Bacteroidetes	c__Bacteroidia	o__Bacteroidales	f__Bacteroidaceae	g__Bacteroides	s__Bacteroides helcogenes	High	VC_2465
A09_contig-120_3	d__Bacteria	p__Bacteroidetes	c__Bacteroidia	o__Bacteroidales	f__Prevotellaceae	g__Prevotella	s__Prevotella ruminicola	High	VC_2465
A09_contig-120_3	d__Bacteria	p__Bacteroidetes	c__Bacteroidia	o__Bacteroidales	f__	g__Candidatus Azobacteroides	s__Candidatus Azobacteroides pseudotrichonymphae	Median	VC_2465
A09_contig-120_3	d__Bacteria	p__Bacteroidetes	c__Bacteroidia	o__Bacteroidales	f__Bacteroidaceae	g__Bacteroides	s__Bacteroides xylanisolvens	High	VC_2465
A09_contig-120_3	d__Bacteria	p__Bacteroidetes	c__Bacteroidia	o__Bacteroidales	f__Porphyromonadaceae	g__	s__Porphyromonadaceae bacterium	Median	VC_2465
A09_contig-120_3	d__Bacteria	p__Bacteroidetes	c__Bacteroidia	o__Bacteroidales	f__Bacteroidaceae	g__Bacteroides	s__Bacteroides salanitronis	High	VC_2465
A09_contig-120_3	d__Bacteria	p__Bacteroidetes	c__Bacteroidia	o__Bacteroidales	f__Odoribacteraceae	g__Odoribacter	s__Odoribacter splanchnicus	Median	VC_2465
A09_contig-120_3	d__Bacteria	p__Bacteroidetes	c__Bacteroidia	o__Bacteroidales	f__Bacteroidaceae	g__Bacteroides	s__Bacteroides fragilis	High	VC_2465
A09_contig-120_3	d__Bacteria	p__Bacteroidetes	c__Bacteroidia	o__Bacteroidales	f__Paludibacteraceae	g__Paludibacter	s__Paludibacter propionicigenes	High	VC_2465
A09_contig-120_3	d__Bacteria	p__Bacteroidetes	c__Bacteroidia	o__Bacteroidales	f__Prevotellaceae	g__Prevotella	s__Prevotella denticola	High	VC_2465
A09_contig-120_36	d__Bacteria	p__	c__	o__	f__	g__	s__bacterium	Median	VC_364
A09_contig-120_4	d__Bacteria	p__Bacteroidetes	c__Bacteroidia	o__Bacteroidales	f__Bacteroidaceae	g__Bacteroides	s__Bacteroides dorei	Median	VC_63
A09_contig-120_43	d__Bacteria	p__Firmicutes	c__Clostridia	o__Clostridiales	f__Ruminococcaceae	g__	s__uncultured Ruminococcaceae bacterium	Median	VC_879
A09_contig-120_5	d__Bacteria	p__Firmicutes	c__Clostridia	o__Clostridiales	f__Lachnospiraceae	g__Lacrimispora	s__Lacrimispora saccharolytica	High	VC_884
A09_contig-120_5	d__Bacteria	p__Firmicutes	c__Clostridia	o__Clostridiales	f__Clostridiaceae	g__Clostridium	s__Clostridium sp. AM43-3BH	Median	VC_884
A09_contig-120_5	d__Bacteria	p__Firmicutes	c__Clostridia	o__Clostridiales	f__Lachnospiraceae	g__Mediterraneibacter	s__[Ruminococcus] torques	Median	VC_884
A09_contig-120_55	d__Bacteria	p__Firmicutes	c__Clostridia	o__Clostridiales	f__	g__	s__Clostridiales bacterium	Median	VC_367
A09_contig-120_57	d__Bacteria	p__Firmicutes	c__Clostridia	o__Oscillospirales	f__Oscillospiraceae	g__UBA738	s__	Median	VC_368
A09_contig-120_68	d__Bacteria	p__Firmicutes	c__Clostridia	o__Clostridiales	f__Ruminococcaceae	g__Ruminococcus	s__Ruminococcus sp. UNK.MGS-30	Median	VC_29
A09_contig-120_70	d__Bacteria	p__Bacteroidetes	c__Bacteroidia	o__Bacteroidales	f__Bacteroidaceae	g__Bacteroides	s__Bacteroides coprophilus	High	VC_2473
A09_NODE_1	d__Bacteria	p__Bacteroidetes	c__Bacteroidia	o__Bacteroidales	f__Barnesiellaceae	g__Barnesiella	s__Barnesiella viscericola	Median	VC_2510
A09_NODE_1	d__Bacteria	p__Bacteroidetes	c__Bacteroidia	o__Bacteroidales	f__Paludibacteraceae	g__Paludibacter	s__Paludibacter propionicigenes	High	VC_2510
A09_NODE_1	d__Bacteria	p__Bacteroidetes	c__Bacteroidia	o__Bacteroidales	f__Porphyromonadaceae	g__Porphyromonas	s__Porphyromonas gingivalis	High	VC_2510
A09_NODE_1	d__Bacteria	p__Bacteroidetes	c__Bacteroidia	o__Bacteroidales	f__Prevotellaceae	g__Prevotella	s__Prevotella intermedia	High	VC_2510
A09_NODE_1	d__Bacteria	p__Bacteroidetes	c__Bacteroidia	o__Bacteroidales	f__Prevotellaceae	g__Prevotella	s__Prevotella melaninogenica	High	VC_2510
A09_NODE_1	d__Bacteria	p__Bacteroidetes	c__Bacteroidia	o__Bacteroidales	f__Odoribacteraceae	g__Odoribacter	s__Odoribacter splanchnicus	Median	VC_2510
A09_NODE_1	d__Bacteria	p__Bacteroidetes	c__Bacteroidia	o__Bacteroidales	f__Porphyromonadaceae	g__Porphyromonas	s__Porphyromonas asaccharolytica	Median	VC_2510
A09_NODE_1	d__Bacteria	p__Bacteroidetes	c__Bacteroidia	o__Bacteroidales	f__Prevotellaceae	g__Prevotella	s__Prevotella sp. oral taxon 299	High	VC_2510
A09_NODE_1	d__Bacteria	p__Bacteroidetes	c__Bacteroidia	o__Bacteroidales	f__	g__Candidatus Azobacteroides	s__Candidatus Azobacteroides pseudotrichonymphae	Median	VC_2510
A09_NODE_1	d__Bacteria	p__Bacteroidetes	c__Bacteroidia	o__Bacteroidales	f__Bacteroidaceae	g__Bacteroides	s__Bacteroides xylanisolvens	High	VC_2510
A09_NODE_1	d__Bacteria	p__Bacteroidetes	c__Bacteroidia	o__Bacteroidales	f__Prevotellaceae	g__Prevotella	s__Prevotella ruminicola	High	VC_2510
A09_NODE_1	d__Bacteria	p__Bacteroidetes	c__Bacteroidia	o__Bacteroidales	f__Bacteroidaceae	g__Bacteroides	s__Bacteroides salanitronis	High	VC_2510
A09_NODE_1	d__Bacteria	p__Bacteroidetes	c__Bacteroidia	o__Bacteroidales	f__Bacteroidaceae	g__Bacteroides	s__Bacteroides vulgatus	High	VC_2510
A09_NODE_1	d__Bacteria	p__Bacteroidetes	c__Bacteroidia	o__Bacteroidales	f__Bacteroidaceae	g__Bacteroides	s__Bacteroides fragilis	High	VC_2510
A09_NODE_1	d__Bacteria	p__Bacteroidetes	c__Bacteroidia	o__Bacteroidales	f__Bacteroidaceae	g__Bacteroides	s__Bacteroides helcogenes	High	VC_2510
A09_NODE_1	d__Bacteria	p__Bacteroidetes	c__Bacteroidia	o__Bacteroidales	f__Porphyromonadaceae	g__	s__Porphyromonadaceae bacterium	Median	VC_2510
A09_NODE_1	d__Bacteria	p__Bacteroidetes	c__Bacteroidia	o__Bacteroidales	f__Prevotellaceae	g__Prevotella	s__Prevotella dentalis	High	VC_2510
A09_NODE_1	d__Bacteria	p__Bacteroidetes	c__Bacteroidia	o__Bacteroidales	f__Bacteroidaceae	g__Bacteroides	s__Bacteroides sp. AM27-13	Median	VC_2510
A09_NODE_1	d__Bacteria	p__Bacteroidetes	c__Bacteroidia	o__Bacteroidales	f__Bacteroidaceae	g__Bacteroides	s__Bacteroides thetaiotaomicron	High	VC_2510
A09_NODE_1	d__Bacteria	p__Bacteroidetes	c__Bacteroidia	o__Bacteroidales	f__Bacteroidaceae	g__Bacteroides	s__Bacteroides dorei	High	VC_2510
A09_NODE_1	d__Bacteria	p__Bacteroidetes	c__Bacteroidia	o__Bacteroidales	f__Tannerellaceae	g__Tannerella	s__Tannerella forsythia	High	VC_2510
A09_NODE_1	d__Bacteria	p__Bacteroidetes	c__Bacteroidia	o__Bacteroidales	f__Tannerellaceae	g__Parabacteroides	s__Parabacteroides distasonis	High	VC_2510
A09_NODE_1	d__Bacteria	p__Bacteroidetes	c__Bacteroidia	o__Bacteroidales	f__Prevotellaceae	g__Prevotella	s__Prevotella denticola	High	VC_2510
A09_NODE_103	d__Bacteria	p__Firmicutes	c__Clostridia	o__Clostridiales	f__Ruminococcaceae	g__Ruminococcus	s__Ruminococcus sp. AM36-5	Median	VC_2512
A09_NODE_103	d__Bacteria	p__Firmicutes	c__Clostridia	o__Lachnospirales	f__Lachnospiraceae	g__Blautia_A	s__Blautia_A sp900066335	Median	VC_2512
A09_NODE_13	d__Bacteria	p__Firmicutes	c__Clostridia	o__Oscillospirales	f__Acutalibacteraceae	g__	s__	Median	VC_9
A09_NODE_16	d__Bacteria	p__Firmicutes	c__Clostridia	o__Clostridiales	f__Clostridiaceae	g__Clostridium	s__Clostridium sp. AF32-7AC	Median	VC_884
A09_NODE_16	d__Bacteria	p__Firmicutes	c__Clostridia	o__Clostridiales	f__Clostridiaceae	g__Clostridium	s__Clostridium sp. AF24-2LB	Median	VC_884
A09_NODE_16	d__Bacteria	p__Firmicutes	c__Clostridia	o__Clostridiales	f__Lachnospiraceae	g__Lacrimispora	s__Lacrimispora saccharolytica	High	VC_884
A09_NODE_16	d__Bacteria	p__Firmicutes	c__Clostridia	o__Clostridiales	f__Lachnospiraceae	g__Mediterraneibacter	s__[Ruminococcus] torques	Median	VC_884
A09_NODE_181	d__Bacteria	p__Firmicutes	c__Erysipelotrichia	o__Erysipelotrichales	f__Erysipelotrichaceae	g__Coprobacillus	s__Coprobacillus sp. AF13-4LB	High	VC_2522
A09_NODE_20	d__Bacteria	p__Firmicutes	c__Clostridia	o__Clostridiales	f__Ruminococcaceae	g__Ruminococcus	s__Ruminococcus sp. AM34-9LB	Median	VC_363
A09_NODE_20	d__Bacteria	p__Firmicutes	c__Clostridia	o__Clostridiales	f__Ruminococcaceae	g__Ruminococcus	s__Ruminococcus sp. AM46-18	Median	VC_363
A09_NODE_24	d__Bacteria	p__Bacteroidetes	c__Bacteroidia	o__Bacteroidales	f__Bacteroidaceae	g__Bacteroides	s__Bacteroides uniformis	Median	VC_2525
A09_NODE_28	d__Bacteria	p__Firmicutes	c__Clostridia	o__Clostridiales	f__Ruminococcaceae	g__Ruminococcus	s__Ruminococcus sp. AF19-29	Median	VC_2529
A09_NODE_28	d__Bacteria	p__Firmicutes	c__Clostridia	o__Clostridiales	f__Ruminococcaceae	g__Ruminococcus	s__Ruminococcus sp. 5_1_39BFAA	Median	VC_2529
A09_NODE_28	d__Bacteria	p__Firmicutes	c__Clostridia	o__Clostridiales	f__Lachnospiraceae	g__Roseburia	s__uncultured Roseburia sp.	Median	VC_2529
A09_NODE_28	d__Bacteria	p__Firmicutes	c__Clostridia	o__Clostridiales	f__Ruminococcaceae	g__Ruminococcus	s__Ruminococcus sp. OM05-7	Median	VC_2529
A09_NODE_28	d__Bacteria	p__Firmicutes	c__Clostridia	o__Clostridiales	f__Lachnospiraceae	g__	s__Lachnospiraceae bacterium	Median	VC_2529
A09_NODE_28	d__Bacteria	p__Firmicutes	c__Clostridia	o__Lachnospirales	f__Lachnospiraceae	g__Blautia_A	s__Blautia_A wexlerae	Median	VC_2529
A09_NODE_280	d__Bacteria	p__Firmicutes	c__Erysipelotrichia	o__Erysipelotrichales	f__Erysipelotrichaceae	g__Coprobacillus	s__Coprobacillus sp. CAG:235_29_27	Median	VC_2530
A09_NODE_280	d__Bacteria	p__Firmicutes	c__Clostridia	o__Clostridiales	f__Clostridiaceae	g__Clostridium	s__uncultured Clostridium sp.	Median	VC_2530
A09_NODE_29	d__Bacteria	p__Bacteroidetes	c__Bacteroidia	o__Bacteroidales	f__Bacteroidaceae	g__Bacteroides	s__Bacteroides coprophilus	Median	VC_889
A09_NODE_33	d__Bacteria	p__Bacteroidetes	c__Bacteroidia	o__Bacteroidales	f__Odoribacteraceae	g__Butyricimonas	s__Butyricimonas virosa	Median	VC_372
A09_NODE_350	d__Bacteria	p__Firmicutes	c__Clostridia	o__Clostridiales	f__Clostridiaceae	g__Clostridium	s__uncultured Clostridium sp.	Median	VC_2537
A09_NODE_352	d__Bacteria	p__Actinobacteria	c__Actinobacteria	o__Actinomycetales	f__Actinomycetaceae	g__Actinomyces	s__Actinomyces naeslundii	Median	VC_2538
A09_NODE_364	d__Bacteria	p__Firmicutes	c__Erysipelotrichia	o__Erysipelotrichales	f__Erysipelotrichaceae	g__Coprobacillus	s__Coprobacillus sp. AF17-11AC	Median	VC_2540
A09_NODE_38	d__Bacteria	p__Firmicutes	c__Clostridia	o__Clostridiales	f__Lachnospiraceae	g__	s__Lachnospiraceae bacterium NK4A179	Median	VC_2541
A09_NODE_38	d__Bacteria	p__Firmicutes	c__Clostridia	o__Clostridiales	f__Eubacteriaceae	g__Eubacterium	s__Eubacterium sp.	Median	VC_2541
A09_NODE_38	d__Bacteria	p__Firmicutes	c__Bacilli	o__Lactobacillales	f__Enterococcaceae	g__Enterococcus	s__Enterococcus cecorum	Median	VC_2541
A09_NODE_4	d__Bacteria	p__Firmicutes	c__Clostridia	o__Clostridiales	f__Clostridiaceae	g__Butyricicoccus	s__Butyricicoccus sp. AF35-5AC	Median	VC_2542
A09_NODE_40	d__Bacteria	p__Firmicutes	c__Clostridia	o__Clostridiales	f__Eubacteriaceae	g__	s__Eubacteriaceae bacterium	Median	VC_2543
A09_NODE_40	d__Bacteria	p__Firmicutes	c__Clostridia	o__Clostridiales	f__Lachnospiraceae	g__Dorea	s__Dorea sp. AF36-15AT	Median	VC_2543
A09_NODE_40	d__Bacteria	p__Firmicutes	c__Clostridia	o__Clostridiales	f__Eubacteriaceae	g__Eubacterium	s__uncultured Eubacterium sp.	Median	VC_2543
A09_NODE_42	d__Bacteria	p__Firmicutes	c__Clostridia	o__Clostridiales	f__Clostridiaceae	g__Clostridium	s__uncultured Clostridium sp.	High	VC_2545
A09_NODE_42	d__Bacteria	p__Firmicutes	c__	o__	f__	g__	s__Firmicutes bacterium	High	VC_2545
A09_NODE_42	d__Bacteria	p__Firmicutes	c__	o__	f__	g__	s__Firmicutes bacterium AF22-6AC	Median	VC_2545
A09_NODE_42	d__Bacteria	p__Firmicutes	c__Clostridia	o__Lachnospirales	f__Lachnospiraceae	g__Acetatifactor	s__	Median	VC_2545
A09_NODE_42	d__Bacteria	p__Firmicutes	c__Clostridia	o__Lachnospirales	f__Lachnospiraceae	g__Acetatifactor	s__Acetatifactor sp900066365	Median	VC_2545
A09_NODE_47	d__Bacteria	p__Firmicutes	c__Clostridia	o__Clostridiales	f__Ruminococcaceae	g__Ruminococcus	s__Ruminococcus sp. AF37-20	Median	VC_891
A09_NODE_47	d__Bacteria	p__Firmicutes	c__Clostridia	o__Clostridiales	f__Ruminococcaceae	g__Ruminococcus	s__Ruminococcus sp. AF19-15	Median	VC_891
A09_NODE_47	d__Bacteria	p__Firmicutes	c__Clostridia	o__Clostridiales	f__Ruminococcaceae	g__Ruminococcus	s__Ruminococcus sp. AF26-25AA	Median	VC_891
A09_NODE_47	d__Bacteria	p__Firmicutes	c__Clostridia	o__Oscillospirales	f__Ruminococcaceae	g__Ruminococcus_D	s__	High	VC_891
A09_NODE_47	d__Bacteria	p__Firmicutes	c__Clostridia	o__Clostridiales	f__Ruminococcaceae	g__Ruminococcus	s__Ruminococcus sp. AM28-13	Median	VC_891
A09_NODE_47	d__Bacteria	p__Firmicutes	c__Clostridia	o__Clostridiales	f__Ruminococcaceae	g__Ruminococcus	s__Ruminococcus sp. AM43-6	Median	VC_891
A09_NODE_481	d__Bacteria	p__Firmicutes	c__Clostridia	o__Clostridiales	f__Lachnospiraceae	g__	s__[Eubacterium] rectale	Median	VC_2550
A09_NODE_484	d__Bacteria	p__Firmicutes	c__Tissierellia	o__Tissierellales	f__Tissierellaceae	g__	s__[Clostridium] ultunense	High	VC_2551
A09_NODE_5	d__Bacteria	p__Bacteroidetes	c__Bacteroidia	o__Bacteroidales	f__Odoribacteraceae	g__Odoribacter	s__Odoribacter splanchnicus	Median	VC_894
A09_NODE_539	d__Bacteria	p__Actinobacteria	c__Actinobacteria	o__Actinomycetales	f__Actinomycetaceae	g__Actinomyces	s__Actinomyces oris	Median	VC_2557
A09_NODE_57	d__Bacteria	p__Firmicutes	c__Clostridia	o__Clostridiales	f__Eubacteriaceae	g__Eubacterium	s__Eubacterium sp.	Median	VC_2559
A09_NODE_57	d__Bacteria	p__Firmicutes	c__Clostridia	o__Clostridiales	f__Lachnospiraceae	g__Lachnospira	s__Lachnospira eligens	Median	VC_2559
A09_NODE_57	d__Bacteria	p__Firmicutes	c__Clostridia	o__Clostridiales	f__Lachnospiraceae	g__Coprococcus	s__Coprococcus sp. OM06-25	Median	VC_2559
A09_NODE_59	d__Bacteria	p__Firmicutes	c__Clostridia	o__Clostridiales	f__Ruminococcaceae	g__Ruminococcus	s__Ruminococcus sp. SR1/5	Median	VC_893
A09_NODE_59	d__Bacteria	p__Firmicutes	c__Clostridia	o__Clostridiales	f__Lachnospiraceae	g__Blautia	s__uncultured Blautia sp.	Median	VC_893
A09_NODE_59	d__Bacteria	p__Bacteroidetes	c__Bacteroidia	o__Bacteroidales	f__Prevotellaceae	g__	s__Prevotellaceae bacterium	Median	VC_893
A09_NODE_65	d__Bacteria	p__Firmicutes	c__Clostridia	o__Oscillospirales	f__Oscillospiraceae	g__CAG-110	s__	Median	VC_2564
A09_NODE_65	d__Bacteria	p__Firmicutes	c__Clostridia	o__Clostridiales	f__	g__	s__uncultured Clostridiales bacterium	High	VC_2564
A09_NODE_67	d__Bacteria	p__Firmicutes	c__Bacilli	o__Bacillales	f__Bacillaceae	g__Bacillus	s__Bacillus methanolicus	Median	VC_2567
A09_NODE_67	d__Bacteria	p__Planctomycetes	c__Planctomycetia	o__Planctomycetales	f__Planctomycetaceae	g__Planctopirus	s__Planctopirus limnophila	Median	VC_2567
A09_NODE_67	d__Bacteria	p__Firmicutes	c__Bacilli	o__Bacillales	f__Bacillaceae	g__Bacillus	s__Bacillus coagulans	High	VC_2567
A09_NODE_67	d__Bacteria	p__Firmicutes	c__Bacilli	o__Bacillales	f__Bacillaceae	g__Amphibacillus	s__Amphibacillus xylanus	Median	VC_2567
A09_NODE_74	d__Bacteria	p__Proteobacteria	c__Gammaproteobacteria	o__Enterobacterales	f__Enterobacteriaceae	g__Salmonella	s__Salmonella enterica	Median	VC_2574
A09_NODE_74	d__Bacteria	p__Firmicutes	c__	o__	f__	g__	s__Firmicutes bacterium	Median	VC_2574
A09_NODE_773	d__Bacteria	p__Firmicutes	c__Clostridia	o__Clostridiales	f__	g__	s__butyrate-producing bacterium SS3/4	High	VC_2577
A09_NODE_85	d__Bacteria	p__	c__	o__	f__	g__	s__bacterium	High	VC_896
A09_NODE_85	d__Bacteria	p__Firmicutes	c__Clostridia	o__Clostridiales	f__Ruminococcaceae	g__Faecalibacterium	s__Faecalibacterium prausnitzii	High	VC_896
A09_NODE_85	d__Bacteria	p__Firmicutes	c__Clostridia	o__Oscillospirales	f__Ruminococcaceae	g__Faecalibacterium	s__	Median	VC_896
A09_NODE_85	d__Bacteria	p__Bacteroidetes	c__Bacteroidia	o__Bacteroidales	f__	g__	s__Bacteroidales bacterium	Median	VC_896
A09_NODE_85	d__Bacteria	p__Firmicutes	c__Clostridia	o__Clostridiales	f__Ruminococcaceae	g__Faecalibacterium	s__Faecalibacterium sp. AF28-13AC	High	VC_896
A09_NODE_85	d__Bacteria	p__Firmicutes	c__Clostridia	o__Oscillospirales	f__Ruminococcaceae	g__Faecalibacterium	s__Faecalibacterium prausnitzii_E	High	VC_896
A09_NODE_853	d__Bacteria	p__Bacteroidetes	c__Bacteroidia	o__Bacteroidales	f__Bacteroidaceae	g__Bacteroides	s__uncultured Bacteroides sp.	Median	VC_2582
A09_NODE_869	d__Bacteria	p__Actinobacteria	c__Actinobacteria	o__Actinomycetales	f__Actinomycetaceae	g__Actinomyces	s__Actinomyces naeslundii	Median	VC_2584
A09_NODE_869	d__Bacteria	p__Actinobacteria	c__Actinobacteria	o__Actinomycetales	f__Actinomycetaceae	g__Actinomyces	s__Actinomyces sp. oral taxon 897	Median	VC_2584
A09_NODE_869	d__Bacteria	p__Actinobacteria	c__Actinobacteria	o__Actinomycetales	f__Actinomycetaceae	g__Actinomyces	s__Actinomyces oris	High	VC_2584
A09_NODE_92	d__Bacteria	p__Firmicutes	c__Clostridia	o__Clostridiales	f__Ruminococcaceae	g__Gemmiger	s__Gemmiger sp. An50	Median	VC_2586
A09_NODE_95	d__Bacteria	p__Firmicutes	c__Clostridia	o__Oscillospirales	f__Ruminococcaceae	g__Ruminococcus_C	s__Ruminococcus_C sp000980705	Median	VC_29
A107_contig_13_pilon	d__Bacteria	p__Bacteroidetes	c__Bacteroidia	o__Bacteroidales	f__Rikenellaceae	g__Alistipes	s__Alistipes finegoldii	Median	VC_6
A107_contig_19_pilon	d__Bacteria	p__Firmicutes	c__Clostridia	o__Clostridiales	f__Eubacteriaceae	g__Eubacterium	s__Eubacterium ramulus	Median	VC_2629
A107_contig_59_pilon	d__Bacteria	p__Firmicutes	c__Clostridia	o__Clostridiales	f__Ruminococcaceae	g__Flavonifractor	s__Flavonifractor plautii	Median	VC_2638
A107_contig_78_pilon	d__Bacteria	p__Firmicutes	c__Clostridia	o__Clostridiales	f__Ruminococcaceae	g__Ruminococcus	s__Ruminococcus callidus	Median	VC_362
A107_contig_79_pilon	d__Bacteria	p__Firmicutes	c__Clostridia	o__Clostridiales	f__Ruminococcaceae	g__Flavonifractor	s__Flavonifractor plautii	Median	VC_903
A107_contig-120_11	d__Bacteria	p__Firmicutes	c__Clostridia	o__Oscillospirales	f__Ruminococcaceae	g__Faecalibacterium	s__Faecalibacterium prausnitzii_E	Median	VC_2600
A107_contig-120_11	d__Bacteria	p__	c__	o__	f__	g__	s__bacterium	Median	VC_2600
A107_contig-120_11	d__Bacteria	p__Firmicutes	c__Clostridia	o__Clostridiales	f__Ruminococcaceae	g__Faecalibacterium	s__Faecalibacterium prausnitzii	Median	VC_2600
A107_contig-120_13	d__Bacteria	p__Bacteroidetes	c__Bacteroidia	o__Bacteroidales	f__Muribaculaceae	g__	s__Bacteroidales bacterium H4	Median	VC_182
A107_contig-120_148	d__Bacteria	p__Firmicutes	c__Clostridia	o__Clostridiales	f__Clostridiaceae	g__Clostridium	s__Clostridium sp. OF13-4	Median	VC_901
A107_contig-120_158	d__Bacteria	p__Firmicutes	c__Clostridia	o__Lachnospirales	f__Lachnospiraceae	g__Acetatifactor	s__	Median	VC_2603
A107_contig-120_158	d__Bacteria	p__Firmicutes	c__Clostridia	o__Clostridiales	f__Clostridiaceae	g__Clostridium	s__Clostridium sp. AF34-10BH	Median	VC_2603
A107_contig-120_168	d__Bacteria	p__Firmicutes	c__Clostridia	o__Clostridiales	f__Clostridiaceae	g__Clostridium	s__Clostridium sp. TF08-15	High	VC_2604
A107_contig-120_168	d__Bacteria	p__Firmicutes	c__Clostridia	o__Clostridiales	f__Clostridiaceae	g__Clostridium	s__Clostridium sp. AM34-9AC	High	VC_2604
A107_contig-120_168	d__Bacteria	p__Firmicutes	c__Clostridia	o__Clostridiales	f__Clostridiaceae	g__Clostridium	s__Clostridium sp. AF34-10BH	High	VC_2604
A107_contig-120_17	d__Bacteria	p__Firmicutes	c__Clostridia	o__Lachnospirales	f__Lachnospiraceae	g__Acetatifactor	s__	Median	VC_2605
A107_contig-120_17	d__Bacteria	p__Firmicutes	c__Clostridia	o__Clostridiales	f__Lachnospiraceae	g__Roseburia	s__Roseburia sp. 831b	Median	VC_2605
A107_contig-120_17	d__Bacteria	p__Firmicutes	c__Clostridia	o__Lachnospirales	f__Lachnospiraceae	g__Acetatifactor	s__Acetatifactor sp900066365	Median	VC_2605
A107_contig-120_204	d__Bacteria	p__Firmicutes	c__Clostridia	o__Clostridiales	f__Lachnospiraceae	g__Dorea	s__Dorea longicatena	Median	VC_2606
A107_contig-120_23	d__Bacteria	p__Firmicutes	c__Clostridia	o__Oscillospirales	f__Oscillospiraceae	g__Lawsonibacter	s__Lawsonibacter sp002160305	Median	VC_903
A107_contig-120_23	d__Bacteria	p__Firmicutes	c__Clostridia	o__Clostridiales	f__Lachnospiraceae	g__Blautia	s__uncultured Blautia sp.	Median	VC_903
A107_contig-120_274	d__Bacteria	p__Firmicutes	c__Clostridia	o__Lachnospirales	f__Lachnospiraceae	g__UBA11774	s__UBA11774 sp003507655	Median	VC_2610
A107_contig-120_274	d__Bacteria	p__Firmicutes	c__Clostridia	o__Clostridiales	f__Lachnospiraceae	g__	s__Lachnospiraceae bacterium	Median	VC_2610
A107_contig-120_274	d__Bacteria	p__Firmicutes	c__Clostridia	o__Clostridiales	f__Lachnospiraceae	g__Roseburia	s__Roseburia intestinalis	Median	VC_2610
A107_contig-120_28	d__Bacteria	p__Firmicutes	c__Clostridia	o__Clostridiales	f__Ruminococcaceae	g__Subdoligranulum	s__Subdoligranulum sp. APC924/74	Median	VC_904
A107_contig-120_28	d__Bacteria	p__Firmicutes	c__Clostridia	o__Clostridiales	f__Ruminococcaceae	g__Ruminococcus	s__Ruminococcus albus	High	VC_904
A107_contig-120_28	d__Bacteria	p__Firmicutes	c__Clostridia	o__Clostridiales	f__Ruminococcaceae	g__Ruminococcus	s__Ruminococcus champanellensis	Median	VC_904
A107_contig-120_36	d__Bacteria	p__Firmicutes	c__Bacilli	o__Lactobacillales	f__Streptococcaceae	g__Streptococcus	s__Streptococcus salivarius	Median	VC_2615
A107_contig-120_370	d__Bacteria	p__Firmicutes	c__Clostridia	o__Clostridiales	f__Lachnospiraceae	g__Dorea	s__Dorea longicatena	Median	VC_2616
A107_contig-120_39	d__Bacteria	p__Firmicutes	c__Clostridia	o__Clostridiales	f__Lachnospiraceae	g__	s__uncultured Lachnospiraceae bacterium	Median	VC_905
A107_contig-120_430	d__Bacteria	p__Firmicutes	c__Bacilli	o__RF39	f__CAG-433	g__CAG-433	s__CAG-433 sp000433675	Median	VC_2619
A107_contig-120_430	d__Bacteria	p__Tenericutes	c__	o__	f__	g__	s__uncultured Tenericutes bacterium	Median	VC_2619
A107_contig-120_9	d__Bacteria	p__Firmicutes	c__Clostridia	o__Clostridiales	f__Clostridiaceae	g__Clostridium	s__uncultured Clostridium sp.	Median	VC_2626
A107_ctg00000003_pilon	d__Bacteria	p__Firmicutes	c__Clostridia	o__Clostridiales	f__Ruminococcaceae	g__Ruminococcus	s__Ruminococcus sp. UNK.MGS-30	High	VC_184
A107_ctg00000003_pilon	d__Bacteria	p__Firmicutes	c__Clostridia	o__Clostridiales	f__Ruminococcaceae	g__Ruminococcus	s__Ruminococcus sp. OM06-36AC	Median	VC_184
A107_ctg00000004_pilon	d__Bacteria	p__Firmicutes	c__Clostridia	o__Clostridiales	f__Lachnospiraceae	g__Blautia	s__Blautia sp. LMAG:69	Median	VC_2642
A107_ctg00000004_pilon	d__Bacteria	p__Firmicutes	c__Clostridia	o__Clostridiales	f__Lachnospiraceae	g__Blautia	s__Blautia sp. AF26-2	Median	VC_2642
A107_ctg00000004_pilon	d__Bacteria	p__Firmicutes	c__Clostridia	o__Clostridiales	f__Lachnospiraceae	g__Marvinbryantia	s__Marvinbryantia formatexigens	Median	VC_2642
A107_NODE_107	d__Bacteria	p__Firmicutes	c__Clostridia	o__Clostridiales	f__Peptostreptococcaceae	g_ntestinibacter	s_ntestinibacter bartlettii	Median	VC_2643
A107_NODE_107	d__Bacteria	p__Firmicutes	c__Clostridia	o__Peptostreptococcales	f__Peptostreptococcaceae	g_ntestinibacter	s__	Median	VC_2643
A107_NODE_11	d__Bacteria	p__Firmicutes	c__Clostridia	o__Clostridiales	f__Ruminococcaceae	g__Ruminococcus	s__Ruminococcus sp. AM28-13	Median	VC_2644
A107_NODE_11	d__Bacteria	p__Firmicutes	c__Clostridia	o__Clostridiales	f__Ruminococcaceae	g__	s__Ruminococcaceae bacterium	Median	VC_2644
A107_NODE_11	d__Bacteria	p__Firmicutes	c__Clostridia	o__Oscillospirales	f__Ruminococcaceae	g__Ruminococcus_D	s__Ruminococcus_D bicirculans	Median	VC_2644
A107_NODE_11	d__Bacteria	p__Firmicutes	c__Clostridia	o__Clostridiales	f__Ruminococcaceae	g__Ruminococcus	s__Ruminococcus sp. AM43-6	High	VC_2644
A107_NODE_11	d__Bacteria	p__Firmicutes	c__Clostridia	o__Clostridiales	f__Ruminococcaceae	g__Ruminococcus	s__Ruminococcus sp. OM07-17	Median	VC_2644
A107_NODE_11	d__Bacteria	p__Firmicutes	c__Clostridia	o__Clostridiales	f__Ruminococcaceae	g__Ruminococcus	s__Ruminococcus bicirculans	Median	VC_2644
A107_NODE_136	d__Bacteria	p__Firmicutes	c__Clostridia	o__Lachnospirales	f__Lachnospiraceae	g__Coprococcus	s__	Median	VC_2648
A107_NODE_166	d__Bacteria	p__Firmicutes	c__Negativicutes	o__Veillonellales	f__Veillonellaceae	g__Veillonella	s__Veillonella tobetsuensis	Median	VC_2652
A107_NODE_178	d__Bacteria	p__Firmicutes	c__Clostridia	o__Clostridiales	f__Lachnospiraceae	g__Coprococcus	s__Coprococcus comes	Median	VC_2655
A107_NODE_19	d__Bacteria	p__Firmicutes	c__Clostridia	o__Clostridiales	f__Ruminococcaceae	g__Ruminococcus	s__Ruminococcus sp. TF12-19AC	Median	VC_2656
A107_NODE_19	d__Bacteria	p__Firmicutes	c__Clostridia	o__Clostridiales	f__Ruminococcaceae	g__Ruminococcus	s__Ruminococcus bromii	High	VC_2656
A107_NODE_19	d__Bacteria	p__Firmicutes	c__Clostridia	o__Clostridiales	f__Ruminococcaceae	g__Ruminococcus	s__Ruminococcus sp. 37_24	Median	VC_2656
A107_NODE_19	d__Bacteria	p__Firmicutes	c__Clostridia	o__Clostridiales	f__Ruminococcaceae	g__Ruminococcus	s__Ruminococcus sp. AM36-18	Median	VC_2656
A107_NODE_19	d__Bacteria	p__Firmicutes	c__Clostridia	o__Clostridiales	f__Ruminococcaceae	g__Ruminococcus	s__Ruminococcus sp. AM34-10LB	Median	VC_2656
A107_NODE_19	d__Bacteria	p__Firmicutes	c__Clostridia	o__Clostridiales	f__Ruminococcaceae	g__Ruminococcus	s__uncultured Ruminococcus sp.	Median	VC_2656
A107_NODE_19	d__Bacteria	p__Firmicutes	c__Clostridia	o__Clostridiales	f__Ruminococcaceae	g__Ruminococcus	s__Ruminococcus sp.	Median	VC_2656
A107_NODE_20	d__Bacteria	p__Firmicutes	c__Clostridia	o__Clostridiales	f__Lachnospiraceae	g__	s__[Eubacterium] rectale	Median	VC_2659
A107_NODE_20	d__Bacteria	p__Firmicutes	c__Clostridia	o__Clostridiales	f__Lachnospiraceae	g__Anaerobutyricum	s__Anaerobutyricum hallii	Median	VC_2659
A107_NODE_20	d__Bacteria	p__Bacteroidetes	c__Bacteroidia	o__Bacteroidales	f__Prevotellaceae	g__	s__Prevotellaceae bacterium	Median	VC_2659
A107_NODE_20	d__Bacteria	p__Firmicutes	c__Clostridia	o__Clostridiales	f__Lachnospiraceae	g__	s__uncultured Lachnospiraceae bacterium	Median	VC_2659
A107_NODE_20	d__Bacteria	p__Firmicutes	c__Clostridia	o__Clostridiales	f__Lachnospiraceae	g__Blautia	s__Blautia sp. LMAG:36	Median	VC_2659
A107_NODE_20	d__Bacteria	p__Firmicutes	c__Clostridia	o__Clostridiales	f__Lachnospiraceae	g__Fusicatenibacter	s__Fusicatenibacter saccharivorans	Median	VC_2659
A107_NODE_20	d__Bacteria	p__Firmicutes	c__Clostridia	o__Lachnospirales	f__Lachnospiraceae	g__Agathobacter	s__Agathobacter faecis	High	VC_2659
A107_NODE_20	d__Bacteria	p__Firmicutes	c__Clostridia	o__Clostridiales	f__Ruminococcaceae	g__Ruminococcus	s__Ruminococcus sp. SR1/5	Median	VC_2659
A107_NODE_20	d__Bacteria	p__Firmicutes	c__Clostridia	o__Clostridiales	f__Lachnospiraceae	g__Blautia	s__Blautia massiliensis	High	VC_2659
A107_NODE_20	d__Bacteria	p__Firmicutes	c__Clostridia	o__Clostridiales	f__Lachnospiraceae	g__	s__Lachnospiraceae bacterium	Median	VC_2659
A107_NODE_20	d__Bacteria	p__Firmicutes	c__Clostridia	o__Clostridiales	f__Lachnospiraceae	g__Roseburia	s__Roseburia sp. TF10-5	High	VC_2659
A107_NODE_20	d__Bacteria	p__Firmicutes	c__Clostridia	o__Clostridiales	f__Lachnospiraceae	g__Roseburia	s__Roseburia sp. AM23-20	Median	VC_2659
A107_NODE_20	d__Bacteria	p__Firmicutes	c__Clostridia	o__Lachnospirales	f__Lachnospiraceae	g__Blautia_A	s__Blautia_A massiliensis	Median	VC_2659
A107_NODE_20	d__Bacteria	p__Firmicutes	c__Clostridia	o__Clostridiales	f__Clostridiaceae	g__Clostridium	s__Clostridium sp. 44_14	High	VC_2659
A107_NODE_218	d__Bacteria	p__Firmicutes	c__Clostridia	o__Clostridiales	f__Lachnospiraceae	g__Blautia	s__Blautia obeum	Median	VC_2661
A107_NODE_218	d__Bacteria	p__Firmicutes	c__Clostridia	o__Clostridiales	f__Lachnospiraceae	g__Mediterraneibacter	s__[Ruminococcus] torques	Median	VC_2661
A107_NODE_22	d__Bacteria	p__Firmicutes	c__Clostridia	o__Clostridiales	f__Lachnospiraceae	g__	s__Lachnospiraceae bacterium	Median	VC_61
A107_NODE_22	d__Bacteria	p__Firmicutes	c__Clostridia	o__Clostridiales	f__Ruminococcaceae	g__Ruminococcus	s__Ruminococcus sp. OM08-7	Median	VC_61
A107_NODE_238	d__Bacteria	p__Bacteroidetes	c__Bacteroidia	o__Bacteroidales	f__Bacteroidaceae	g__Bacteroides	s__Bacteroides caccae	Median	VC_2664
A107_NODE_26	d__Bacteria	p__	c__	o__	f__	g__	s__bacterium	High	VC_2667
A107_NODE_26	d__Bacteria	p__Firmicutes	c__Clostridia	o__Clostridiales	f__Ruminococcaceae	g__Faecalibacterium	s__Faecalibacterium prausnitzii	Median	VC_2667
A107_NODE_26	d__Bacteria	p__Firmicutes	c__Clostridia	o__Clostridiales	f__Ruminococcaceae	g__Faecalibacterium	s__Faecalibacterium sp. AF28-13AC	Median	VC_2667
A107_NODE_26	d__Bacteria	p__Firmicutes	c__Clostridia	o__Clostridiales	f__Ruminococcaceae	g__Faecalibacterium	s__Faecalibacterium sp. Marseille-P9312	High	VC_2667
A107_NODE_263	d__Bacteria	p__Bacteroidetes	c__Bacteroidia	o__Bacteroidales	f__Prevotellaceae	g__Prevotella	s__Prevotella sp. UBA2822	High	VC_2669
A107_NODE_263	d__Bacteria	p__Bacteroidetes	c__Bacteroidia	o__Bacteroidales	f__Prevotellaceae	g__Prevotella	s__uncultured Prevotella sp.	Median	VC_2669
A107_NODE_263	d__Bacteria	p__Bacteroidetes	c__Bacteroidia	o__Bacteroidales	f__Prevotellaceae	g__Prevotella	s__Prevotella copri	High	VC_2669
A107_NODE_299	d__Bacteria	p__Actinobacteria	c__Actinobacteria	o__Propionibacteriales	f__Nocardioidaceae	g__Aeromicrobium	s__Aeromicrobium camelliae	Median	VC_2673
A107_NODE_3	d__Bacteria	p__Proteobacteria	c__Gammaproteobacteria	o__Chromatiales	f__Chromatiaceae	g__Thiocystis	s__Thiocystis violascens	High	VC_21
A107_NODE_3	d__Bacteria	p__Proteobacteria	c__Gammaproteobacteria	o__Chromatiales	f__Chromatiaceae	g__Marichromatium	s__Marichromatium purpuratum	High	VC_21
A107_NODE_3	d__Bacteria	p__Proteobacteria	c__Gammaproteobacteria	o__Methylococcales	f__Methylococcaceae	g__Methylomicrobium	s__Methylomicrobium alcaliphilum	High	VC_21
A107_NODE_3	d__Bacteria	p__Proteobacteria	c__Gammaproteobacteria	o__Methylococcales	f__Methylococcaceae	g__Methylomonas	s__Methylomonas methanica	High	VC_21
A107_NODE_3	d__Bacteria	p__Proteobacteria	c__Gammaproteobacteria	o__	f__	g__Thiolapillus	s__Thiolapillus brandeum	Median	VC_21
A107_NODE_3	d__Bacteria	p__Proteobacteria	c__Gammaproteobacteria	o__Chromatiales	f__Chromatiaceae	g__Allochromatium	s__Allochromatium vinosum	High	VC_21
A107_NODE_3	d__Bacteria	p__Proteobacteria	c__Gammaproteobacteria	o__Methylococcales	f__Methylococcaceae	g__Methylococcus	s__Methylococcus capsulatus	High	VC_21
A107_NODE_3	d__Bacteria	p__Proteobacteria	c__Gammaproteobacteria	o__	f__	g__	s__endosymbiont of unidentified scaly snail isolate Monju	Median	VC_21
A107_NODE_331	d__Bacteria	p__Bacteroidetes	c__Bacteroidia	o__Bacteroidales	f__Bacteroidaceae	g__Bacteroides	s__Bacteroides uniformis	Median	VC_2680
A107_NODE_34	d__Bacteria	p__Firmicutes	c__Clostridia	o__Clostridiales	f__	g__	s__Clostridiales bacterium	Median	VC_2683
A107_NODE_35	d__Bacteria	p__Firmicutes	c__Clostridia	o__Clostridiales	f__Clostridiaceae	g__Clostridium	s__uncultured Clostridium sp.	Median	VC_373
A107_NODE_396	d__Bacteria	p__Fusobacteria	c__Fusobacteriia	o__Fusobacteriales	f__Fusobacteriaceae	g__Fusobacterium	s__Fusobacterium periodonticum	Median	VC_2687
A107_NODE_45	d__Bacteria	p__Proteobacteria	c__Epsilonproteobacteria	o__Campylobacterales	f__Campylobacteraceae	g__Campylobacter	s__Campylobacter coli	Median	VC_184
A107_NODE_45	d__Bacteria	p__Firmicutes	c__Clostridia	o__Clostridiales	f__Ruminococcaceae	g__Ruminococcus	s__Ruminococcus sp. UNK.MGS-30	High	VC_184
A107_NODE_45	d__Bacteria	p__Firmicutes	c__Clostridia	o__Oscillospirales	f__Ruminococcaceae	g__Ruminococcus_C	s__Ruminococcus_C callidus	Median	VC_184
A107_NODE_45	d__Bacteria	p__Proteobacteria	c__Epsilonproteobacteria	o__Campylobacterales	f__Campylobacteraceae	g__Campylobacter	s__Campylobacter jejuni	Median	VC_184
A107_NODE_46	d__Bacteria	p__Firmicutes	c__Clostridia	o__Clostridiales	f__Ruminococcaceae	g__Ruminococcus	s__Ruminococcus bromii	Median	VC_2695
A107_NODE_57	d__Bacteria	p__Firmicutes	c__Clostridia	o__Lachnospirales	f__Lachnospiraceae	g__Eisenbergiella	s__	Median	VC_905
A107_NODE_67	d__Bacteria	p__Firmicutes	c__Erysipelotrichia	o__Erysipelotrichales	f__Erysipelotrichaceae	g__Holdemania	s__Holdemania massiliensis	Median	VC_2713
A107_NODE_74	d__Bacteria	p__Firmicutes	c__Clostridia	o__Clostridiales	f__Peptostreptococcaceae	g__Clostridioides	s__Clostridioides difficile	Median	VC_2717
A107_NODE_9	d__Bacteria	p__Bacteroidetes	c__Bacteroidia	o__Bacteroidales	f__Rikenellaceae	g__Alistipes	s__Alistipes finegoldii	Median	VC_6
A107_NODE_91	d__Bacteria	p__Proteobacteria	c__Gammaproteobacteria	o__Alteromonadales	f__Shewanellaceae	g__Shewanella	s__Shewanella loihica	High	VC_2719
A107_NODE_91	d__Bacteria	p__Proteobacteria	c__Gammaproteobacteria	o__Aeromonadales	f__Aeromonadaceae	g__Tolumonas	s__Tolumonas auensis	High	VC_2719
A107_NODE_91	d__Bacteria	p__Proteobacteria	c__Gammaproteobacteria	o__Enterobacterales	f__Morganellaceae	g__Xenorhabdus	s__Xenorhabdus poinarii	Median	VC_2719
A107_NODE_91	d__Bacteria	p__Proteobacteria	c__Gammaproteobacteria	o__Alteromonadales	f__Ferrimonadaceae	g__Ferrimonas	s__Ferrimonas balearica	High	VC_2719
A107_NODE_91	d__Bacteria	p__Proteobacteria	c__Gammaproteobacteria	o__Enterobacterales	f__Erwiniaceae	g__Erwinia	s__Erwinia amylovora	High	VC_2719
A107_NODE_91	d__Bacteria	p__Proteobacteria	c__Gammaproteobacteria	o__Aeromonadales	f__Aeromonadaceae	g__Aeromonas	s__Aeromonas veronii	High	VC_2719
A107_NODE_91	d__Bacteria	p__Proteobacteria	c__Gammaproteobacteria	o__Alteromonadales	f__Pseudoalteromonadaceae	g__Pseudoalteromonas	s__Pseudoalteromonas haloplanktis	High	VC_2719
A107_NODE_91	d__Bacteria	p__Proteobacteria	c__Gammaproteobacteria	o__Pseudomonadales	f__Pseudomonadaceae	g__Pseudomonas	s__Pseudomonas sp. TKP	High	VC_2719
A107_NODE_91	d__Bacteria	p__Proteobacteria	c__Gammaproteobacteria	o__Alteromonadales	f__Shewanellaceae	g__Shewanella	s__Shewanella amazonensis	High	VC_2719
A107_NODE_91	d__Bacteria	p__Proteobacteria	c__Gammaproteobacteria	o__Vibrionales	f__Vibrionaceae	g__Aliivibrio	s__Aliivibrio wodanis	Median	VC_2719
A107_NODE_91	d__Bacteria	p__Proteobacteria	c__Gammaproteobacteria	o__Alteromonadales	f__Pseudoalteromonadaceae	g__Pseudoalteromonas	s__Pseudoalteromonas sp.	High	VC_2719
A107_NODE_91	d__Bacteria	p__Proteobacteria	c__Gammaproteobacteria	o__Aeromonadales	f__Aeromonadaceae	g__Aeromonas	s__Aeromonas hydrophila	High	VC_2719
A107_NODE_91	d__Bacteria	p__Proteobacteria	c__Gammaproteobacteria	o__Alteromonadales	f__Shewanellaceae	g__Shewanella	s__Shewanella putrefaciens	High	VC_2719
A107_NODE_91	d__Bacteria	p__Proteobacteria	c__Gammaproteobacteria	o__Enterobacterales	f__Erwiniaceae	g__Erwinia	s__Erwinia billingiae	Median	VC_2719
A107_NODE_91	d__Bacteria	p__Proteobacteria	c__Gammaproteobacteria	o__Enterobacterales	f__Morganellaceae	g__Xenorhabdus	s__Xenorhabdus doucetiae	Median	VC_2719
A107_NODE_91	d__Bacteria	p__Proteobacteria	c__Gammaproteobacteria	o__Vibrionales	f__Vibrionaceae	g__Vibrio	s__Vibrio sp. EJY3	Median	VC_2719
A107_NODE_91	d__Bacteria	p__Proteobacteria	c__Gammaproteobacteria	o__Alteromonadales	f__Shewanellaceae	g__Shewanella	s__Shewanella sp. MR-7	High	VC_2719
A107_NODE_91	d__Bacteria	p__Proteobacteria	c__Gammaproteobacteria	o__Alteromonadales	f__Shewanellaceae	g__Shewanella	s__Shewanella sp. MR-4	High	VC_2719
A107_NODE_91	d__Bacteria	p__Proteobacteria	c__Gammaproteobacteria	o__Pseudomonadales	f__Pseudomonadaceae	g__Pseudomonas	s__Pseudomonas savastanoi	High	VC_2719
A107_NODE_91	d__Bacteria	p__Proteobacteria	c__Gammaproteobacteria	o__Vibrionales	f__Vibrionaceae	g__Aliivibrio	s__Aliivibrio salmonicida	Median	VC_2719
A107_NODE_91	d__Bacteria	p__Proteobacteria	c__Gammaproteobacteria	o__Vibrionales	f__Vibrionaceae	g__Vibrio	s__Vibrio tubiashii	Median	VC_2719
A107_NODE_91	d__Bacteria	p__Proteobacteria	c__Gammaproteobacteria	o__Alteromonadales	f__Shewanellaceae	g__Shewanella	s__Shewanella baltica	High	VC_2719
A107_NODE_91	d__Bacteria	p__Proteobacteria	c__Gammaproteobacteria	o__Pseudomonadales	f__Pseudomonadaceae	g__Pseudomonas	s__Pseudomonas syringae group genomosp. 3	High	VC_2719
A107_NODE_91	d__Bacteria	p__Firmicutes	c__Clostridia	o__Clostridiales	f__Ruminococcaceae	g__Ruminococcus	s__Ruminococcus bromii	High	VC_2719
A107_NODE_91	d__Bacteria	p__Proteobacteria	c__Gammaproteobacteria	o__Pseudomonadales	f__Pseudomonadaceae	g__Pseudomonas	s__Pseudomonas sp.	High	VC_2719
A107_NODE_91	d__Bacteria	p__Proteobacteria	c__Gammaproteobacteria	o__Pseudomonadales	f__Pseudomonadaceae	g__Pseudomonas	s__Pseudomonas sp. VLB120	High	VC_2719
A107_NODE_91	d__Bacteria	p__Proteobacteria	c__Gammaproteobacteria	o__Aeromonadales	f__Aeromonadaceae	g__Aeromonas	s__Aeromonas media	High	VC_2719
A107_NODE_91	d__Bacteria	p__Proteobacteria	c__Gammaproteobacteria	o__Pseudomonadales	f__Pseudomonadaceae	g__Pseudomonas	s__Pseudomonas putida	High	VC_2719
A107_NODE_91	d__Bacteria	p__Proteobacteria	c__Gammaproteobacteria	o__Pseudomonadales	f__Pseudomonadaceae	g__Pseudomonas	s__Pseudomonas entomophila	High	VC_2719
A107_NODE_91	d__Bacteria	p__Proteobacteria	c__Gammaproteobacteria	o__Pseudomonadales	f__Pseudomonadaceae	g__Pseudomonas	s__Pseudomonas sp. WCS374	High	VC_2719
A107_NODE_91	d__Bacteria	p__Firmicutes	c__Clostridia	o__Clostridiales	f__Ruminococcaceae	g__Ruminococcus	s__Ruminococcus champanellensis	Median	VC_2719
A107_NODE_91	d__Bacteria	p__Proteobacteria	c__Gammaproteobacteria	o__Pseudomonadales	f__Pseudomonadaceae	g__Pseudomonas	s__Pseudomonas monteilii	High	VC_2719
A107_NODE_91	d__Bacteria	p__Proteobacteria	c__Gammaproteobacteria	o__Pseudomonadales	f__Pseudomonadaceae	g__Pseudomonas	s__Pseudomonas sp. UW4	High	VC_2719
A107_NODE_91	d__Bacteria	p__Proteobacteria	c__Gammaproteobacteria	o__Pseudomonadales	f__Pseudomonadaceae	g__Pseudomonas	s__Pseudomonas chlororaphis	High	VC_2719
A107_NODE_91	d__Bacteria	p__Proteobacteria	c__Gammaproteobacteria	o__Pseudomonadales	f__Pseudomonadaceae	g__Pseudomonas	s__Pseudomonas sp. FGI182	High	VC_2719
A107_NODE_91	d__Bacteria	p__Proteobacteria	c__Gammaproteobacteria	o__Alteromonadales	f__Pseudoalteromonadaceae	g__Pseudoalteromonas	s__Pseudoalteromonas sp. SM9913	High	VC_2719
A107_NODE_91	d__Bacteria	p__Proteobacteria	c__Gammaproteobacteria	o__Pseudomonadales	f__Pseudomonadaceae	g__Pseudomonas	s__Pseudomonas fluorescens	High	VC_2719
A107_NODE_91	d__Bacteria	p__Proteobacteria	c__Gammaproteobacteria	o__Pseudomonadales	f__Pseudomonadaceae	g__Pseudomonas	s__Pseudomonas sp. MRSN12121	High	VC_2719
A107_NODE_91	d__Bacteria	p__Proteobacteria	c__Gammaproteobacteria	o__Pseudomonadales	f__Pseudomonadaceae	g__Pseudomonas	s__Pseudomonas syringae	High	VC_2719
A107_NODE_91	d__Bacteria	p__Proteobacteria	c__Gammaproteobacteria	o__Pseudomonadales	f__Pseudomonadaceae	g__Pseudomonas	s__Pseudomonas cichorii	High	VC_2719
A107_NODE_91	d__Bacteria	p__Proteobacteria	c__Gammaproteobacteria	o__Alteromonadales	f__Shewanellaceae	g__Shewanella	s__Shewanella oneidensis	High	VC_2719
A107_NODE_91	d__Bacteria	p__Proteobacteria	c__Gammaproteobacteria	o__Pseudomonadales	f__Pseudomonadaceae	g__Pseudomonas	s__Pseudomonas stutzeri	High	VC_2719
A107_NODE_91	d__Bacteria	p__Proteobacteria	c__Gammaproteobacteria	o__Pseudomonadales	f__Pseudomonadaceae	g__Pseudomonas	s__Pseudomonas rhizosphaerae	High	VC_2719
A107_NODE_91	d__Bacteria	p__Proteobacteria	c__Gammaproteobacteria	o__Aeromonadales	f__Aeromonadaceae	g__Oceanimonas	s__Oceanimonas sp. GK1	High	VC_2719
A107_NODE_91	d__Bacteria	p__Proteobacteria	c__Gammaproteobacteria	o__Pseudomonadales	f__Pseudomonadaceae	g__Pseudomonas	s__Pseudomonas sp. MT-1	High	VC_2719
A107_NODE_91	d__Bacteria	p__Proteobacteria	c__Gammaproteobacteria	o__Pseudomonadales	f__Pseudomonadaceae	g__Pseudomonas	s__Pseudomonas brassicacearum	High	VC_2719
A107_NODE_91	d__Bacteria	p__Proteobacteria	c__Gammaproteobacteria	o__Alteromonadales	f__Shewanellaceae	g__Shewanella	s__Shewanella sp. W3-18-1	High	VC_2719
A107_NODE_91	d__Bacteria	p__Firmicutes	c__Clostridia	o__Clostridiales	f__Peptococcaceae	g__Desulfitobacterium	s__Desulfitobacterium hafniense	High	VC_2719
A107_NODE_91	d__Bacteria	p__Proteobacteria	c__Gammaproteobacteria	o__Pseudomonadales	f__Pseudomonadaceae	g__Pseudomonas	s__Pseudomonas mosselii	High	VC_2719
A107_NODE_91	d__Bacteria	p__Firmicutes	c__Bacilli	o__Lactobacillales	f__Streptococcaceae	g__Streptococcus	s__Streptococcus parasanguinis	High	VC_2719
A107_NODE_91	d__Bacteria	p__Proteobacteria	c__Gammaproteobacteria	o__Pseudomonadales	f__Pseudomonadaceae	g__Pseudomonas	s__Pseudomonas mandelii	High	VC_2719
A107_NODE_91	d__Bacteria	p__Proteobacteria	c__Gammaproteobacteria	o__Aeromonadales	f__Aeromonadaceae	g__Aeromonas	s__Aeromonas salmonicida	Median	VC_2719
A107_NODE_91	d__Bacteria	p__Proteobacteria	c__Gammaproteobacteria	o__Vibrionales	f__Vibrionaceae	g__Vibrio	s__Vibrio tasmaniensis	High	VC_2719
A107_NODE_91	d__Bacteria	p__Proteobacteria	c__Gammaproteobacteria	o__Enterobacterales	f__Morganellaceae	g__Xenorhabdus	s__Xenorhabdus nematophila	Median	VC_2719
A107_NODE_91	d__Bacteria	p__Firmicutes	c__Bacilli	o__Lactobacillales	f__Streptococcaceae	g__Streptococcus	s__Streptococcus oralis	High	VC_2719
A107_NODE_91	d__Bacteria	p__Proteobacteria	c__Gammaproteobacteria	o__Pseudomonadales	f__Pseudomonadaceae	g__Pseudomonas	s__Pseudomonas protegens	High	VC_2719
A107_NODE_91	d__Bacteria	p__Firmicutes	c__Clostridia	o__Clostridiales	f__Peptococcaceae	g__Desulfitobacterium	s__Desulfitobacterium dehalogenans	Median	VC_2719
A107_NODE_91	d__Bacteria	p__Proteobacteria	c__Gammaproteobacteria	o__Pseudomonadales	f__Pseudomonadaceae	g__Pseudomonas	s__Pseudomonas parafulva	High	VC_2719
A107_NODE_91	d__Bacteria	p__Firmicutes	c__Bacilli	o__Lactobacillales	f__Streptococcaceae	g__Streptococcus	s__Streptococcus sp. VT 162	High	VC_2719
A107_NODE_91	d__Bacteria	p__Proteobacteria	c__Gammaproteobacteria	o__Enterobacterales	f__Erwiniaceae	g__Erwinia	s__Erwinia sp. Ejp617	High	VC_2719
A107_NODE_91	d__Bacteria	p__Firmicutes	c__Bacilli	o__Lactobacillales	f__Streptococcaceae	g__Streptococcus	s__Streptococcus pseudopneumoniae	High	VC_2719
A107_NODE_91	d__Bacteria	p__Proteobacteria	c__Gammaproteobacteria	o__Pseudomonadales	f__Pseudomonadaceae	g__Pseudomonas	s__Pseudomonas sp. StFLB209	High	VC_2719
A107_NODE_91	d__Bacteria	p__Proteobacteria	c__Gammaproteobacteria	o__Pseudomonadales	f__Pseudomonadaceae	g__Pseudomonas	s__Pseudomonas cremoricolorata	High	VC_2719
A107_NODE_91	d__Bacteria	p__Proteobacteria	c__Gammaproteobacteria	o__Vibrionales	f__Vibrionaceae	g__Vibrio	s__Vibrio parahaemolyticus	High	VC_2719
A107_NODE_91	d__Bacteria	p__Proteobacteria	c__Gammaproteobacteria	o__Enterobacterales	f__Erwiniaceae	g__Pantoea	s__Pantoea sp. PSNIH2	Median	VC_2719
A107_NODE_91	d__Bacteria	p__Proteobacteria	c__Deltaproteobacteria	o__Desulfovibrionales	f__Desulfovibrionaceae	g__Desulfovibrio	s__Desulfovibrio vulgaris	High	VC_2719
A107_NODE_91	d__Bacteria	p__Firmicutes	c__Bacilli	o__Lactobacillales	f__Streptococcaceae	g__Streptococcus	s__Streptococcus sp. I-G2	High	VC_2719
A107_NODE_91	d__Bacteria	p__Proteobacteria	c__Gammaproteobacteria	o__Pseudomonadales	f__Pseudomonadaceae	g__Pseudomonas	s__Pseudomonas plecoglossicida	High	VC_2719
A107_NODE_91	d__Bacteria	p__Firmicutes	c__Bacilli	o__Lactobacillales	f__Streptococcaceae	g__Streptococcus	s__Streptococcus sp. I-P16	High	VC_2719
A107_NODE_91	d__Bacteria	p__Firmicutes	c__Clostridia	o__Clostridiales	f__Peptococcaceae	g__Desulfitobacterium	s__Desulfitobacterium dichloroeliminans	High	VC_2719
A107_NODE_91	d__Bacteria	p__Proteobacteria	c__Gammaproteobacteria	o__Pseudomonadales	f__Pseudomonadaceae	g__Pseudomonas	s__Pseudomonas fulva	High	VC_2719
A107_NODE_91	d__Bacteria	p__Proteobacteria	c__Gammaproteobacteria	o__Enterobacterales	f__Morganellaceae	g__Xenorhabdus	s__Xenorhabdus bovienii	High	VC_2719
A107_NODE_91	d__Bacteria	p__Proteobacteria	c__Gammaproteobacteria	o__Enterobacterales	f__Morganellaceae	g__Photorhabdus	s__Photorhabdus asymbiotica	High	VC_2719
A107_NODE_91	d__Bacteria	p__Proteobacteria	c__Gammaproteobacteria	o__Oceanospirillales	f__Oceanospirillaceae	g__Marinomonas	s__Marinomonas mediterranea	High	VC_2719
A107_NODE_91	d__Bacteria	p__Proteobacteria	c__Gammaproteobacteria	o__Vibrionales	f__Vibrionaceae	g__Vibrio	s__Vibrio campbellii	High	VC_2719
A107_NODE_91	d__Bacteria	p__Proteobacteria	c__Gammaproteobacteria	o__Enterobacterales	f__Erwiniaceae	g__Erwinia	s__Erwinia pyrifoliae	High	VC_2719
A107_NODE_91	d__Bacteria	p__Firmicutes	c__Bacilli	o__Lactobacillales	f__Streptococcaceae	g__Streptococcus	s__Streptococcus lutetiensis	Median	VC_2719
A107_NODE_91	d__Bacteria	p__Firmicutes	c__Clostridia	o__Clostridiales	f__Peptococcaceae	g__Desulfitobacterium	s__Desulfitobacterium metallireducens	High	VC_2719
A107_NODE_91	d__Bacteria	p__Proteobacteria	c__Gammaproteobacteria	o__Enterobacterales	f__Morganellaceae	g__Morganella	s__Morganella morganii	High	VC_2719
A107_NODE_91	d__Bacteria	p__Firmicutes	c__Bacilli	o__Lactobacillales	f__Streptococcaceae	g__Streptococcus	s__Streptococcus pneumoniae	High	VC_2719
A107_NODE_91	d__Bacteria	p__Firmicutes	c__Bacilli	o__Lactobacillales	f__Streptococcaceae	g__Streptococcus	s__Streptococcus mitis	High	VC_2719
A107_NODE_91	d__Bacteria	p__Proteobacteria	c__Gammaproteobacteria	o__Pasteurellales	f__Pasteurellaceae	g__Glaesserella	s__Glaesserella parasuis	High	VC_2719
A107_NODE_91	d__Bacteria	p__Proteobacteria	c__Gammaproteobacteria	o__Pseudomonadales	f__Pseudomonadaceae	g__Pseudomonas	s__Pseudomonas alkylphenolica	High	VC_2719
A107_NODE_91	d__Bacteria	p__Proteobacteria	c__Gammaproteobacteria	o__Enterobacterales	f__Morganellaceae	g__Providencia	s__Providencia stuartii	High	VC_2719
A107_NODE_91	d__Bacteria	p__Firmicutes	c__Bacilli	o__Lactobacillales	f__Streptococcaceae	g__Streptococcus	s__Streptococcus infantarius	High	VC_2719
A107_opera_contig_104	d__Bacteria	p__Firmicutes	c__Clostridia	o__Clostridiales	f__Peptostreptococcaceae	g__Clostridioides	s__Clostridioides difficile	Median	VC_23
A107_opera_contig_104	d__Bacteria	p__Firmicutes	c__Erysipelotrichia	o__Erysipelotrichales	f__Erysipelotrichaceae	g__Erysipelatoclostridium	s__[Clostridium] innocuum	Median	VC_23
A107_opera_contig_104	d__Bacteria	p__Firmicutes	c__Erysipelotrichia	o__Erysipelotrichales	f__Erysipelotrichaceae	g__	s__Erysipelotrichaceae bacterium	Median	VC_23
A107_opera_contig_12	d__Bacteria	p__Proteobacteria	c__Gammaproteobacteria	o__Pseudomonadales	f__Moraxellaceae	g__Acinetobacter	s__Acinetobacter junii	Median	VC_377
A107_opera_contig_12	d__Bacteria	p__Proteobacteria	c__Gammaproteobacteria	o__Enterobacterales	f__Pectobacteriaceae	g__Dickeya	s__Dickeya dianthicola	Median	VC_377
A107_opera_contig_12	d__Bacteria	p__Proteobacteria	c__Gammaproteobacteria	o__Pseudomonadales	f__Moraxellaceae	g__Acinetobacter	s__Acinetobacter indicus	High	VC_377
A107_opera_contig_152	d__Bacteria	p__Firmicutes	c__Clostridia	o__Clostridiales	f__Eubacteriaceae	g__Eubacterium	s__uncultured Eubacterium sp.	Median	VC_2723
A107_opera_contig_158	d__Bacteria	p__Firmicutes	c__Clostridia	o__Clostridiales	f__Ruminococcaceae	g__Ruminococcus	s__Ruminococcus sp. AF21-11	Median	VC_2724
A107_opera_contig_30	d__Bacteria	p__Firmicutes	c__Clostridia	o__Clostridiales	f__Ruminococcaceae	g__Ruminococcus	s__Ruminococcus champanellensis	Median	VC_904
A107_opera_contig_30	d__Bacteria	p__Firmicutes	c__Clostridia	o__Clostridiales	f__Ruminococcaceae	g__Ruminococcus	s__Ruminococcus albus	High	VC_904
A107_opera_contig_47	d__Bacteria	p__Firmicutes	c__Clostridia	o__Oscillospirales	f__Oscillospiraceae	g__Lawsonibacter	s__Lawsonibacter sp002160305	Median	VC_2732
A107_opera_contig_47	d__Bacteria	p__Firmicutes	c__Clostridia	o__Oscillospirales	f__Oscillospiraceae	g__Ruminiclostridium_C	s__	Median	VC_2732
A107_opera_contig_47	d__Bacteria	p__	c__	o__	f__	g__	s__bacterium D16-29	Median	VC_2732
A11_contig_113_pilon	d__Bacteria	p__Firmicutes	c__Erysipelotrichia	o__Erysipelotrichales	f__Erysipelotrichaceae	g__	s__Erysipelotrichaceae bacterium CAG:64	Median	VC_2767
A11_contig_113_pilon	d__Bacteria	p__Firmicutes	c__Erysipelotrichia	o__Erysipelotrichales	f__Erysipelotrichaceae	g__Erysipelatoclostridium	s__[Clostridium] innocuum	High	VC_2767
A11_contig_118_pilon	d__Bacteria	p__Bacteroidetes	c__Bacteroidia	o__Bacteroidales	f__Odoribacteraceae	g__Butyricimonas	s__Butyricimonas virosa	Median	VC_2768
A11_contig_148_pilon	d__Bacteria	p__Firmicutes	c__Clostridia	o__Clostridiales	f__Ruminococcaceae	g__Ruminococcus	s__Ruminococcus sp. 5_1_39BFAA	Median	VC_2769
A11_contig_148_pilon	d__Bacteria	p__Firmicutes	c__Clostridia	o__Clostridiales	f__Ruminococcaceae	g__Ruminococcus	s__Ruminococcus sp. AF24-32LB	Median	VC_2769
A11_contig_159_pilon	d__Bacteria	p__Firmicutes	c__Clostridia	o__Lachnospirales	f__Lachnospiraceae	g__Lachnospira	s__Lachnospira sp000436535	High	VC_378
A11_contig_159_pilon	d__Bacteria	p__Firmicutes	c__Clostridia	o__Clostridiales	f__Eubacteriaceae	g__Eubacterium	s__Eubacterium sp. CAG76_36_125	Median	VC_378
A11_contig_159_pilon	d__Bacteria	p__Bacteroidetes	c__Bacteroidia	o__Bacteroidales	f__Coprobacteraceae	g__Coprobacter	s__	Median	VC_378
A11_contig_159_pilon	d__Bacteria	p__Firmicutes	c__Clostridia	o__Clostridiales	f__Eubacteriaceae	g__Eubacterium	s__Eubacterium sp.	Median	VC_378
A11_contig_159_pilon	d__Bacteria	p__Bacteroidetes	c__Bacteroidia	o__Bacteroidales	f__Bacteroidaceae	g__Bacteroides	s__Bacteroides galacturonicus	High	VC_378
A11_contig_165_pilon	d__Bacteria	p__Firmicutes	c__Clostridia	o__Lachnospirales	f__Lachnospiraceae	g__Dorea	s__Dorea faecis	Median	VC_930
A11_contig_165_pilon	d__Bacteria	p__Firmicutes	c__Clostridia	o__Clostridiales	f__Lachnospiraceae	g__Lachnoclostridium	s__Lachnoclostridium sp. An76	Median	VC_930
A11_contig_170_pilon	d__Bacteria	p__Firmicutes	c__Clostridia	o__Clostridiales	f__Ruminococcaceae	g__Ruminococcus	s__Ruminococcus sp. AF25-19	High	VC_387
A11_contig_170_pilon	d__Bacteria	p__Firmicutes	c__Clostridia	o__Clostridiales	f__Ruminococcaceae	g__Ruminococcus	s__Ruminococcus sp. AF26-25AA	High	VC_387
A11_contig_170_pilon	d__Bacteria	p__Firmicutes	c__Clostridia	o__Clostridiales	f__Ruminococcaceae	g__Ruminococcus	s__Ruminococcus sp. KGMB03662	Median	VC_387
A11_contig_170_pilon	d__Bacteria	p__Firmicutes	c__Clostridia	o__Clostridiales	f__Ruminococcaceae	g__Ruminococcus	s__Ruminococcus sp. AM28-13	High	VC_387
A11_contig_170_pilon	d__Bacteria	p__Firmicutes	c__Clostridia	o__Clostridiales	f__Ruminococcaceae	g__Ruminococcus	s__Ruminococcus bicirculans	Median	VC_387
A11_contig_170_pilon	d__Bacteria	p__Firmicutes	c__Clostridia	o__Clostridiales	f__Ruminococcaceae	g__Ruminococcus	s__Ruminococcus sp. AF37-20	Median	VC_387
A11_contig_170_pilon	d__Bacteria	p__Firmicutes	c__Clostridia	o__Clostridiales	f__Ruminococcaceae	g__Ruminococcus	s__Ruminococcus sp. AF19-15	Median	VC_387
A11_contig_170_pilon	d__Bacteria	p__Firmicutes	c__Clostridia	o__Clostridiales	f__Ruminococcaceae	g__Ruminococcus	s__Ruminococcus sp. AM43-6	High	VC_387
A11_contig_170_pilon	d__Bacteria	p__Firmicutes	c__Clostridia	o__Clostridiales	f__Ruminococcaceae	g__Ruminococcus	s__Ruminococcus sp.	Median	VC_387
A11_contig_171_pilon	d__Bacteria	p__Bacteroidetes	c__Bacteroidia	o__Bacteroidales	f__Tannerellaceae	g__Parabacteroides	s__Parabacteroides distasonis	Median	VC_2771
A11_contig_174_pilon	d__Bacteria	p__Bacteroidetes	c__Bacteroidia	o__Bacteroidales	f__Bacteroidaceae	g__Bacteroides	s__Bacteroides intestinalis	Median	VC_386
A11_contig_177_pilon	d__Bacteria	p__Firmicutes	c__Clostridia	o__Clostridiales	f__Ruminococcaceae	g__Faecalibacterium	s__Faecalibacterium sp.	Median	VC_2774
A11_contig_177_pilon	d__Bacteria	p__Firmicutes	c__Clostridia	o__Clostridiales	f__Ruminococcaceae	g__Faecalibacterium	s__Faecalibacterium prausnitzii	Median	VC_2774
A11_contig_177_pilon	d__Bacteria	p__Firmicutes	c__Clostridia	o__Oscillospirales	f__Ruminococcaceae	g__Faecalibacterium	s__Faecalibacterium sp003449675	Median	VC_2774
A11_contig_18_pilon	d__Bacteria	p__Actinobacteria	c__Actinobacteria	o__Bifidobacteriales	f__Bifidobacteriaceae	g__Bifidobacterium	s__Bifidobacterium catenulatum	High	VC_2775
A11_contig_18_pilon	d__Bacteria	p__Actinobacteria	c__Actinobacteria	o__Bifidobacteriales	f__Bifidobacteriaceae	g__	s__uncultured Bifidobacteriaceae bacterium	Median	VC_2775
A11_contig_18_pilon	d__Bacteria	p__Actinobacteria	c__Actinobacteria	o__Bifidobacteriales	f__Bifidobacteriaceae	g__Bifidobacterium	s__Bifidobacterium longum	Median	VC_2775
A11_contig_18_pilon	d__Bacteria	p__Actinobacteria	c__Actinobacteria	o__Bifidobacteriales	f__Bifidobacteriaceae	g__Bifidobacterium	s__Bifidobacterium pseudocatenulatum	High	VC_2775
A11_contig_18_pilon	d__Bacteria	p__Actinobacteria	c__Actinobacteria	o__Bifidobacteriales	f__Bifidobacteriaceae	g__Bifidobacterium	s__Bifidobacterium sp. 56_9_plus	Median	VC_2775
A11_contig_18_pilon	d__Bacteria	p__Actinobacteria	c__Actinobacteria	o__Bifidobacteriales	f__Bifidobacteriaceae	g__Bifidobacterium	s__Bifidobacterium breve	Median	VC_2775
A11_contig_18_pilon	d__Bacteria	p__Actinobacteria	c__Actinobacteria	o__Bifidobacteriales	f__Bifidobacteriaceae	g__Bifidobacterium	s__Bifidobacterium adolescentis	High	VC_2775
A11_contig_18_pilon	d__Bacteria	p__Actinobacteria	c__Actinobacteria	o__Actinomycetales	f__Bifidobacteriaceae	g__Bifidobacterium	s__Bifidobacterium sp002742445	Median	VC_2775
A11_contig_180_pilon	d__Bacteria	p__Proteobacteria	c__Gammaproteobacteria	o__Orbales	f__Orbaceae	g__Gilliamella	s__Gilliamella apicola	Median	VC_929
A11_contig_180_pilon	d__Bacteria	p__Proteobacteria	c__Gammaproteobacteria	o__Thiotrichales	f__Piscirickettsiaceae	g__Methylophaga	s__Methylophaga aminisulfidivorans	Median	VC_929
A11_contig_183_pilon	d__Bacteria	p__Bacteroidetes	c__Bacteroidia	o__Bacteroidales	f__Bacteroidaceae	g__Bacteroides	s__Bacteroides xylanisolvens	Median	VC_62
A11_contig_188_pilon	d__Bacteria	p__Firmicutes	c__Clostridia	o__Clostridiales	f__	g__	s__Clostridiales bacterium 41_12_two_minus	Median	VC_2776
A11_contig_188_pilon	d__Bacteria	p__Firmicutes	c__Bacilli	o__Bacillales	f__Bacillaceae	g__Alkalihalobacillus	s__Alkalihalobacillus clausii	Median	VC_2776
A11_contig_188_pilon	d__Bacteria	p__Actinobacteria	c__Actinobacteria	o__Corynebacteriales	f__Corynebacteriaceae	g__Corynebacterium	s__Corynebacterium pseudodiphtheriticum	Median	VC_2776
A11_contig_190_pilon	d__Bacteria	p__Firmicutes	c__Clostridia	o__Clostridiales	f__Ruminococcaceae	g__Faecalibacterium	s__Faecalibacterium prausnitzii	Median	VC_936
A11_contig_194_pilon	d__Bacteria	p__Firmicutes	c__Clostridia	o__Clostridiales	f__	g__	s__Clostridiales bacterium	Median	VC_937
A11_contig_194_pilon	d__Bacteria	p__Firmicutes	c__Clostridia	o__Clostridiales	f__	g_ntestinimonas	s_ntestinimonas butyriciproducens	Median	VC_937
A11_contig_200_pilon	d__Bacteria	p__Firmicutes	c__Clostridia	o__Clostridiales	f__Lachnospiraceae	g__Blautia	s__Blautia sp. OM06-15AC	Median	VC_100
A11_contig_200_pilon	d__Bacteria	p__Firmicutes	c__Clostridia	o__Clostridiales	f__Lachnospiraceae	g__Blautia	s__Blautia sp. TF10-30	High	VC_100
A11_contig_200_pilon	d__Bacteria	p__Firmicutes	c__Clostridia	o__Clostridiales	f__Lachnospiraceae	g__Blautia	s__Blautia sp. TF12-12AT	Median	VC_100
A11_contig_207_pilon	d__Bacteria	p__Firmicutes	c__Clostridia	o__Oscillospirales	f__Oscillospiraceae	g__Lawsonibacter	s__Lawsonibacter asaccharolyticus	Median	VC_2781
A11_contig_53_pilon	d__Bacteria	p__Firmicutes	c__Clostridia	o__Clostridiales	f__Lachnospiraceae	g__Roseburia	s__Roseburia intestinalis	Median	VC_2782
A11_contig_58_pilon	d__Bacteria	p__Bacteroidetes	c__Bacteroidia	o__Bacteroidales	f__Bacteroidaceae	g__Bacteroides	s__Bacteroides barnesiae	Median	VC_2783
A11_contig_60_pilon	d__Bacteria	p__Bacteroidetes	c__Bacteroidia	o__Bacteroidales	f__Bacteroidaceae	g__Bacteroides	s__Bacteroides ilei	Median	VC_2784
A11_contig_66_pilon	d__Bacteria	p__Bacteroidetes	c__Bacteroidia	o__Bacteroidales	f__Odoribacteraceae	g__Odoribacter	s__Odoribacter sp. 43_10	Median	VC_2785
A11_contig_66_pilon	d__Bacteria	p__Bacteroidetes	c__Bacteroidia	o__Bacteroidales	f__Odoribacteraceae	g__Odoribacter	s__Odoribacter sp. N15.MGS-14	High	VC_2785
A11_contig_66_pilon	d__Bacteria	p__Bacteroidetes	c__Bacteroidia	o__Bacteroidales	f__Marinifilaceae	g__Odoribacter	s__Odoribacter splanchnicus	Median	VC_2785
A11_contig_66_pilon	d__Bacteria	p__Bacteroidetes	c__Bacteroidia	o__Bacteroidales	f__Odoribacteraceae	g__Odoribacter	s__Odoribacter sp. CAG:788	Median	VC_2785
A11_contig_66_pilon	d__Bacteria	p__Bacteroidetes	c__Bacteroidia	o__Bacteroidales	f__Odoribacteraceae	g__Odoribacter	s__Odoribacter splanchnicus	High	VC_2785
A11_contig_78_pilon	d__Bacteria	p__Proteobacteria	c__Gammaproteobacteria	o__Burkholderiales	f__Burkholderiaceae	g__Parasutterella	s__Parasutterella excrementihominis	Median	VC_941
A11_contig_78_pilon	d__Bacteria	p__Proteobacteria	c__Betaproteobacteria	o__Burkholderiales	f__Sutterellaceae	g__Parasutterella	s__Parasutterella excrementihominis	Median	VC_941
A11_contig_86_pilon	d__Bacteria	p__Firmicutes	c__Clostridia	o__Clostridiales	f__Lachnospiraceae	g__Blautia	s__Blautia sp. LMAG:69	Median	VC_2787
A11_contig_86_pilon	d__Bacteria	p__Firmicutes	c__Clostridia	o__Clostridiales	f__Lachnospiraceae	g__Blautia	s__Blautia sp. LMAG:62	Median	VC_2787
A11_contig_86_pilon	d__Bacteria	p__Firmicutes	c__Clostridia	o__Clostridiales	f__Lachnospiraceae	g__Blautia	s__Blautia sp. AF19-13LB	Median	VC_2787
A11_contig_95_pilon	d__Bacteria	p__Actinobacteria	c__Actinobacteria	o__Bifidobacteriales	f__Bifidobacteriaceae	g__Bifidobacterium	s__Bifidobacterium longum	High	VC_2788
A11_contig_95_pilon	d__Bacteria	p__Actinobacteria	c__Actinobacteria	o__Bifidobacteriales	f__Bifidobacteriaceae	g__Bifidobacterium	s__Bifidobacterium breve	High	VC_2788
A11_contig-120_149	d__Bacteria	p__Actinobacteria	c__Actinobacteria	o__Bifidobacteriales	f__Bifidobacteriaceae	g__Bifidobacterium	s__Bifidobacterium pseudocatenulatum	High	VC_2736
A11_contig-120_149	d__Bacteria	p__Actinobacteria	c__Actinobacteria	o__Bifidobacteriales	f__Bifidobacteriaceae	g__Bifidobacterium	s__Bifidobacterium catenulatum	Median	VC_2736
A11_contig-120_149	d__Bacteria	p__Firmicutes	c__Bacilli	o__Lactobacillales	f__Enterococcaceae	g__Enterococcus	s__Enterococcus durans	Median	VC_2736
A11_contig-120_149	d__Bacteria	p__Actinobacteria	c__Actinobacteria	o__Bifidobacteriales	f__Bifidobacteriaceae	g__Bifidobacterium	s__Bifidobacterium bifidum	Median	VC_2736
A11_contig-120_149	d__Bacteria	p__Actinobacteria	c__Actinobacteria	o__Bifidobacteriales	f__Bifidobacteriaceae	g__Bifidobacterium	s__Bifidobacterium adolescentis	Median	VC_2736
A11_contig-120_149	d__Bacteria	p__Actinobacteria	c__Actinobacteria	o__Bifidobacteriales	f__Bifidobacteriaceae	g__Bifidobacterium	s__Bifidobacterium ruminantium	Median	VC_2736
A11_contig-120_149	d__Bacteria	p__Actinobacteria	c__Actinobacteria	o__Actinomycetales	f__Bifidobacteriaceae	g__Bifidobacterium	s__Bifidobacterium breve	Median	VC_2736
A11_contig-120_149	d__Bacteria	p__Actinobacteria	c__Actinobacteria	o__Bifidobacteriales	f__Bifidobacteriaceae	g__Bifidobacterium	s__Bifidobacterium breve	Median	VC_2736
A11_contig-120_15	d__Bacteria	p__Firmicutes	c__Clostridia	o__Clostridiales	f__Eubacteriaceae	g__Eubacterium	s__Eubacterium sp. CAG76_36_125	High	VC_378
A11_contig-120_15	d__Bacteria	p__Firmicutes	c__Clostridia	o__Clostridiales	f__Eubacteriaceae	g__Eubacterium	s__uncultured Eubacterium sp.	Median	VC_378
A11_contig-120_15	d__Bacteria	p__Firmicutes	c__Clostridia	o__Lachnospirales	f__Lachnospiraceae	g__Lachnospira	s__Lachnospira rogosae	Median	VC_378
A11_contig-120_15	d__Bacteria	p__Firmicutes	c__Tissierellia	o__Tissierellales	f__Tissierellaceae	g__Soehngenia	s__Soehngenia saccharolytica	Median	VC_378
A11_contig-120_15	d__Bacteria	p__Bacteroidetes	c__Bacteroidia	o__Bacteroidales	f__Bacteroidaceae	g__Bacteroides	s__Bacteroides galacturonicus	High	VC_378
A11_contig-120_15	d__Bacteria	p__Firmicutes	c__Clostridia	o__Clostridiales	f__Eubacteriaceae	g__Eubacterium	s__Eubacterium sp.	Median	VC_378
A11_contig-120_15	d__Bacteria	p__Firmicutes	c__	o__	f__	g__	s__Firmicutes bacterium	Median	VC_378
A11_contig-120_15	d__Bacteria	p__Firmicutes	c__Clostridia	o__Clostridiales	f__Eubacteriaceae	g__Eubacterium	s__Eubacterium sp. 36_13	Median	VC_378
A11_contig-120_18	d__Bacteria	p__Bacteroidetes	c__Bacteroidia	o__Bacteroidales	f__Odoribacteraceae	g__Odoribacter	s__Odoribacter splanchnicus	High	VC_918
A11_contig-120_18	d__Bacteria	p__Bacteroidetes	c__Bacteroidia	o__Bacteroidales	f__Odoribacteraceae	g__Odoribacter	s__Odoribacter sp. 43_10	Median	VC_918
A11_contig-120_18	d__Bacteria	p__Bacteroidetes	c__Bacteroidia	o__Bacteroidales	f__Marinifilaceae	g__Odoribacter	s__Odoribacter splanchnicus	Median	VC_918
A11_contig-120_231	d__Bacteria	p__Actinobacteria	c__Actinobacteria	o__Micrococcales	f__Sanguibacteraceae	g__Sanguibacter	s__Sanguibacter keddieii	Median	VC_2742
A11_contig-120_231	d__Bacteria	p__Actinobacteria	c__Actinobacteria	o__Actinomycetales	f__Actinomycetaceae	g__Pauljensenia	s__Pauljensenia sp000411415	Median	VC_2742
A11_contig-120_231	d__Bacteria	p__Actinobacteria	c__Actinobacteria	o__Micrococcales	f__Dermacoccaceae	g__Kytococcus	s__Kytococcus sedentarius	Median	VC_2742
A11_contig-120_231	d__Bacteria	p__Actinobacteria	c__Actinobacteria	o__Actinomycetales	f__Actinomycetaceae	g__Schaalia	s__Schaalia odontolytica	Median	VC_2742
A11_contig-120_231	d__Bacteria	p__Actinobacteria	c__Actinobacteria	o__Actinomycetales	f__Actinomycetaceae	g__Actinomyces	s__Actinomyces sp. oral taxon 172	Median	VC_2742
A11_contig-120_231	d__Bacteria	p__Actinobacteria	c__Actinobacteria	o__Actinomycetales	f__Actinomycetaceae	g__Actinomyces	s__Actinomyces bouchesdurhonensis	Median	VC_2742
A11_contig-120_291	d__Bacteria	p__Firmicutes	c__Clostridia	o__Clostridiales	f__Lachnospiraceae	g__	s__[Eubacterium] rectale	High	VC_2747
A11_contig-120_291	d__Bacteria	p__Firmicutes	c__Clostridia	o__Clostridiales	f__Clostridiaceae	g__Clostridium	s__Clostridium sporogenes	High	VC_2747
A11_contig-120_291	d__Bacteria	p__Firmicutes	c__Clostridia	o__Clostridiales	f__Clostridiaceae	g__Clostridium	s__Clostridium novyi	High	VC_2747
A11_contig-120_291	d__Bacteria	p__Firmicutes	c__Bacilli	o__Lactobacillales	f__Lactobacillaceae	g__Pediococcus	s__Pediococcus claussenii	Median	VC_2747
A11_contig-120_291	d__Bacteria	p__Firmicutes	c__Clostridia	o__Clostridiales	f__Ruminococcaceae	g__Ruminococcus	s__Ruminococcus champanellensis	Median	VC_2747
A11_contig-120_291	d__Bacteria	p__Firmicutes	c__Bacilli	o__Lactobacillales	f__Lactobacillaceae	g__Lactobacillus	s__Lactobacillus plantarum	High	VC_2747
A11_contig-120_291	d__Bacteria	p__Firmicutes	c__Clostridia	o__Clostridiales	f__Lachnospiraceae	g__Mediterraneibacter	s__[Ruminococcus] torques	Median	VC_2747
A11_contig-120_291	d__Bacteria	p__Firmicutes	c__Clostridia	o__Clostridiales	f__Clostridiaceae	g__Clostridium	s__Clostridium scatologenes	High	VC_2747
A11_contig-120_291	d__Bacteria	p__Firmicutes	c__Clostridia	o__Clostridiales	f__Peptostreptococcaceae	g__Peptoclostridium	s__Peptoclostridium acidaminophilum	High	VC_2747
A11_contig-120_291	d__Bacteria	p__Firmicutes	c__Clostridia	o__Thermoanaerobacterales	f__Thermoanaerobacterales Family IV. Incertae Sedis	g__Mahella	s__Mahella australiensis	Median	VC_2747
A11_contig-120_291	d__Bacteria	p__Firmicutes	c__Clostridia	o__Clostridiales	f__Clostridiaceae	g__Clostridium	s__Clostridium sp. SY8519	High	VC_2747
A11_contig-120_291	d__Bacteria	p__Firmicutes	c__Clostridia	o__Clostridiales	f__Ruminococcaceae	g__	s__[Clostridium] cellulosi	High	VC_2747
A11_contig-120_291	d__Bacteria	p__Firmicutes	c__Clostridia	o__Clostridiales	f__Lachnospiraceae	g__Lacrimispora	s__Lacrimispora saccharolytica	Median	VC_2747
A11_contig-120_291	d__Bacteria	p__Firmicutes	c__Clostridia	o__Clostridiales	f__Peptostreptococcaceae	g__Paeniclostridium	s__Paeniclostridium sordellii	Median	VC_2747
A11_contig-120_291	d__Bacteria	p__Firmicutes	c__Clostridia	o__Clostridiales	f__Ruminococcaceae	g__Ruminococcus	s__Ruminococcus bromii	High	VC_2747
A11_contig-120_291	d__Bacteria	p__Firmicutes	c__Tissierellia	o__Tissierellales	f__Peptoniphilaceae	g__Finegoldia	s__Finegoldia magna	High	VC_2747
A11_contig-120_291	d__Bacteria	p__Firmicutes	c__Bacilli	o__Lactobacillales	f__Lactobacillaceae	g__Lactobacillus	s__Lactobacillus amylovorus	High	VC_2747
A11_contig-120_291	d__Bacteria	p__Firmicutes	c__Bacilli	o__Lactobacillales	f__Lactobacillaceae	g__Lactobacillus	s__Lactobacillus rhamnosus	High	VC_2747
A11_contig-120_291	d__Bacteria	p__Firmicutes	c__Clostridia	o__Clostridiales	f__Oscillospiraceae	g__Oscillibacter	s__Oscillibacter valericigenes	High	VC_2747
A11_contig-120_291	d__Bacteria	p__Firmicutes	c__Clostridia	o__Clostridiales	f__Clostridiaceae	g__Clostridium	s__Clostridium botulinum	High	VC_2747
A11_contig-120_291	d__Bacteria	p__Firmicutes	c__Clostridia	o__Clostridiales	f__Ruminococcaceae	g__Ruminococcus	s__Ruminococcus albus	High	VC_2747
A11_contig-120_291	d__Bacteria	p__Firmicutes	c__Clostridia	o__Clostridiales	f__Ruminococcaceae	g__Ethanoligenens	s__Ethanoligenens harbinense	High	VC_2747
A11_contig-120_291	d__Bacteria	p__Firmicutes	c__Clostridia	o__Clostridiales	f__Clostridiaceae	g__Clostridium	s__Clostridium cellulovorans	High	VC_2747
A11_contig-120_291	d__Bacteria	p__Firmicutes	c__Bacilli	o__Lactobacillales	f__Lactobacillaceae	g__Lactobacillus	s__Lactobacillus sakei	High	VC_2747
A11_contig-120_291	d__Bacteria	p__Firmicutes	c__Clostridia	o__Clostridiales	f__Clostridiaceae	g__Clostridium	s__Clostridium acetobutylicum	High	VC_2747
A11_contig-120_291	d__Bacteria	p__Firmicutes	c__Clostridia	o__Clostridiales	f__Clostridiaceae	g__Clostridium	s__Clostridium autoethanogenum	High	VC_2747
A11_contig-120_291	d__Bacteria	p__Firmicutes	c__Clostridia	o__Clostridiales	f__Lachnospiraceae	g__Lachnospira	s__Lachnospira eligens	High	VC_2747
A11_contig-120_291	d__Bacteria	p__Firmicutes	c__Bacilli	o__Lactobacillales	f__Lactobacillaceae	g__Lactobacillus	s__Lactobacillus johnsonii	High	VC_2747
A11_contig-120_291	d__Bacteria	p__Firmicutes	c__Bacilli	o__Lactobacillales	f__Lactobacillaceae	g__Lactobacillus	s__Lactobacillus paracasei	High	VC_2747
A11_contig-120_291	d__Bacteria	p__Firmicutes	c__Bacilli	o__Lactobacillales	f__Lactobacillaceae	g__Lactobacillus	s__Lactobacillus casei	High	VC_2747
A11_contig-120_291	d__Bacteria	p__Firmicutes	c__Bacilli	o__Lactobacillales	f__Lactobacillaceae	g__Lactobacillus	s__Lactobacillus fermentum	High	VC_2747
A11_contig-120_291	d__Bacteria	p__Firmicutes	c__Clostridia	o__Clostridiales	f__Lachnospiraceae	g__Butyrivibrio	s__Butyrivibrio proteoclasticus	High	VC_2747
A11_contig-120_291	d__Bacteria	p__Firmicutes	c__Clostridia	o__Clostridiales	f__Clostridiaceae	g__Clostridium	s__Clostridium kluyveri	High	VC_2747
A11_contig-120_291	d__Bacteria	p__Firmicutes	c__Bacilli	o__Lactobacillales	f__Lactobacillaceae	g__Lactobacillus	s__Lactobacillus delbrueckii	High	VC_2747
A11_contig-120_291	d__Bacteria	p__Firmicutes	c__Bacilli	o__Lactobacillales	f__Lactobacillaceae	g__Lactobacillus	s__Lactobacillus mucosae	High	VC_2747
A11_contig-120_291	d__Bacteria	p__Firmicutes	c__Clostridia	o__Clostridiales	f__Clostridiaceae	g__Clostridium	s__Clostridium ljungdahlii	High	VC_2747
A11_contig-120_291	d__Bacteria	p__Firmicutes	c__Bacilli	o__Lactobacillales	f__Lactobacillaceae	g__Lactobacillus	s__Lactobacillus acidophilus	High	VC_2747
A11_contig-120_291	d__Bacteria	p__Firmicutes	c__Clostridia	o__Clostridiales	f__Clostridiaceae	g__Clostridium	s__Clostridium pasteurianum	High	VC_2747
A11_contig-120_291	d__Bacteria	p__Firmicutes	c__Bacilli	o__Lactobacillales	f__Lactobacillaceae	g__Lactobacillus	s__Lactobacillus helveticus	High	VC_2747
A11_contig-120_291	d__Bacteria	p__Firmicutes	c__Bacilli	o__Lactobacillales	f__Lactobacillaceae	g__Lactobacillus	s__Lactobacillus kefiranofaciens	High	VC_2747
A11_contig-120_291	d__Bacteria	p__Firmicutes	c__Bacilli	o__Lactobacillales	f__Lactobacillaceae	g__Lactobacillus	s__Lactobacillus salivarius	High	VC_2747
A11_contig-120_291	d__Bacteria	p__Firmicutes	c__Bacilli	o__Lactobacillales	f__Lactobacillaceae	g__Lactobacillus	s__Lactobacillus sp. wkB8	High	VC_2747
A11_contig-120_291	d__Bacteria	p__Firmicutes	c__Bacilli	o__Lactobacillales	f__Lactobacillaceae	g__Lactobacillus	s__Lactobacillus crispatus	High	VC_2747
A11_contig-120_291	d__Bacteria	p__Firmicutes	c__Bacilli	o__Lactobacillales	f__Lactobacillaceae	g__Lactobacillus	s__Lactobacillus brevis	High	VC_2747
A11_contig-120_291	d__Bacteria	p__Firmicutes	c__Bacilli	o__Lactobacillales	f__Lactobacillaceae	g__Lactobacillus	s__Lactobacillus ruminis	High	VC_2747
A11_contig-120_291	d__Bacteria	p__Firmicutes	c__Bacilli	o__Lactobacillales	f__Lactobacillaceae	g__Lactobacillus	s__Lactobacillus gasseri	High	VC_2747
A11_contig-120_291	d__Bacteria	p__Firmicutes	c__Bacilli	o__Lactobacillales	f__Lactobacillaceae	g__Lactobacillus	s__Lactobacillus hokkaidonensis	High	VC_2747
A11_contig-120_31	d__Bacteria	p__Actinobacteria	c__Coriobacteriia	o__Coriobacteriales	f__Eggerthellaceae	g__Gordonibacter	s__Gordonibacter pamelaeae	Median	VC_923
A11_contig-120_31	d__Bacteria	p__Actinobacteria	c__Coriobacteriia	o__Eggerthellales	f__Eggerthellaceae	g__Gordonibacter	s__Gordonibacter pamelaeae	Median	VC_923
A11_contig-120_327	d__Bacteria	p__Actinobacteria	c__Actinobacteria	o__Bifidobacteriales	f__Bifidobacteriaceae	g__Bifidobacterium	s__Bifidobacterium bifidum	Median	VC_2748
A11_contig-120_327	d__Bacteria	p__Actinobacteria	c__Actinobacteria	o__Bifidobacteriales	f__Bifidobacteriaceae	g__Bifidobacterium	s__Bifidobacterium adolescentis	Median	VC_2748
A11_contig-120_327	d__Bacteria	p__Actinobacteria	c__Actinobacteria	o__Bifidobacteriales	f__Bifidobacteriaceae	g__Bifidobacterium	s__Bifidobacterium pseudocatenulatum	Median	VC_2748
A11_contig-120_380	d__Bacteria	p__Actinobacteria	c__Actinobacteria	o__Bifidobacteriales	f__Bifidobacteriaceae	g__Bifidobacterium	s__Bifidobacterium pseudocatenulatum	Median	VC_2750
A11_contig-120_380	d__Bacteria	p__Actinobacteria	c__Actinobacteria	o__Bifidobacteriales	f__Bifidobacteriaceae	g__Bifidobacterium	s__Bifidobacterium adolescentis	Median	VC_2750
A11_contig-120_43	d__Bacteria	p__Firmicutes	c__Bacilli	o__Bacillales	f__Bacillaceae	g__Parageobacillus	s__Parageobacillus thermoglucosidasius	Median	VC_925
A11_contig-120_58	d__Bacteria	p__Firmicutes	c__Clostridia	o__Clostridiales	f__Lachnospiraceae	g__Merdimonas	s__Merdimonas faecis	Median	VC_930
A11_contig-120_66	d__Bacteria	p__Bacteroidetes	c__Bacteroidia	o__Bacteroidales	f__Bacteroidaceae	g__Bacteroides	s__Bacteroides intestinalis	Median	VC_386
A11_contig-120_68	d__Bacteria	p__Firmicutes	c__Clostridia	o__Clostridiales	f__Ruminococcaceae	g__Ruminococcus	s__Ruminococcus sp. AF21-11	High	VC_387
A11_contig-120_68	d__Bacteria	p__Firmicutes	c__Clostridia	o__Clostridiales	f__Ruminococcaceae	g__Ruminococcus	s__Ruminococcus sp. AF26-25AA	Median	VC_387
A11_contig-120_68	d__Bacteria	p__Firmicutes	c__Clostridia	o__Clostridiales	f__Ruminococcaceae	g__Ruminococcus	s__Ruminococcus sp. KGMB03662	Median	VC_387
A11_contig-120_68	d__Bacteria	p__Firmicutes	c__Clostridia	o__Clostridiales	f__Ruminococcaceae	g__Ruminococcus	s__Ruminococcus sp.	Median	VC_387
A11_contig-120_68	d__Bacteria	p__Firmicutes	c__Clostridia	o__Clostridiales	f__Ruminococcaceae	g__Ruminococcus	s__Ruminococcus sp. AM43-6	High	VC_387
A11_contig-120_68	d__Bacteria	p__Firmicutes	c__Clostridia	o__Clostridiales	f__Ruminococcaceae	g__	s__Ruminococcaceae bacterium	Median	VC_387
A11_contig-120_68	d__Bacteria	p__Firmicutes	c__Clostridia	o__Clostridiales	f__Ruminococcaceae	g__Ruminococcus	s__Ruminococcus bicirculans	Median	VC_387
A11_contig-120_76	d__Bacteria	p__Firmicutes	c__Clostridia	o__Clostridiales	f__	g_ntestinimonas	s_ntestinimonas butyriciproducens	Median	VC_2765
A11_contig-120_76	d__Bacteria	p__Firmicutes	c__Clostridia	o__Clostridiales	f__Clostridiaceae	g__Clostridium	s__uncultured Clostridium sp.	Median	VC_2765
A11_NODE_11	d__Bacteria	p__Firmicutes	c__Clostridia	o__Clostridiales	f__Oscillospiraceae	g__Dysosmobacter	s__Dysosmobacter welbionis	Median	VC_2791
A11_NODE_162	d__Bacteria	p__Actinobacteria	c__Actinobacteria	o__Bifidobacteriales	f__Bifidobacteriaceae	g__Bifidobacterium	s__Bifidobacterium pseudocatenulatum	Median	VC_2795
A11_NODE_196	d__Bacteria	p__Actinobacteria	c__Actinobacteria	o__Bifidobacteriales	f__Bifidobacteriaceae	g__Bifidobacterium	s__Bifidobacterium longum	Median	VC_2799
A11_NODE_20	d__Bacteria	p__Firmicutes	c__Clostridia	o__Lachnospirales	f__Lachnospiraceae	g__Lachnospira	s__Lachnospira eligens_B	Median	VC_378
A11_NODE_20	d__Bacteria	p__Firmicutes	c__Clostridia	o__Clostridiales	f__Eubacteriaceae	g__Eubacterium	s__Eubacterium sp.	Median	VC_378
A11_NODE_20	d__Bacteria	p__Firmicutes	c__Clostridia	o__Clostridiales	f__Lachnospiraceae	g__Lachnospira	s__Lachnospira sp. UBA4290	Median	VC_378
A11_NODE_20	d__Bacteria	p__Firmicutes	c__Clostridia	o__Lachnospirales	f__Lachnospiraceae	g__Lachnospira	s__Lachnospira sp900316325	Median	VC_378
A11_NODE_20	d__Bacteria	p__Firmicutes	c__Clostridia	o__Clostridiales	f__Eubacteriaceae	g__Eubacterium	s__uncultured Eubacterium sp.	Median	VC_378
A11_NODE_20	d__Bacteria	p__Firmicutes	c__Clostridia	o__Clostridiales	f__Eubacteriaceae	g__Eubacterium	s__Eubacterium sp. CAG76_36_125	High	VC_378
A11_NODE_219	d__Bacteria	p__Firmicutes	c__Negativicutes	o__Veillonellales	f__Veillonellaceae	g__Veillonella	s__Veillonella sp. AF13-2	Median	VC_943
A11_NODE_22	d__Bacteria	p__Bacteroidetes	c__Bacteroidia	o__Bacteroidales	f__Odoribacteraceae	g__Odoribacter	s__Odoribacter splanchnicus	Median	VC_918
A11_NODE_22	d__Bacteria	p__Bacteroidetes	c__Bacteroidia	o__Bacteroidales	f__Marinifilaceae	g__Odoribacter	s__Odoribacter splanchnicus	High	VC_918
A11_NODE_259	d__Bacteria	p__Firmicutes	c__Clostridia	o__Lachnospirales	f__Lachnospiraceae	g__Blautia_A	s__Blautia_A wexlerae	Median	VC_2804
A11_NODE_259	d__Bacteria	p__Firmicutes	c__Clostridia	o__Clostridiales	f__Ruminococcaceae	g__Ruminococcus	s__Ruminococcus sp. OM05-7	Median	VC_2804
A11_NODE_259	d__Bacteria	p__Firmicutes	c__Clostridia	o__Clostridiales	f__Lachnospiraceae	g__Blautia	s__Blautia wexlerae	Median	VC_2804
A11_NODE_30	d__Bacteria	p__Firmicutes	c__Clostridia	o__Oscillospirales	f__Ruminococcaceae	g__Faecalibacterium	s__Faecalibacterium prausnitzii_F	Median	VC_1983
A11_NODE_30	d__Bacteria	p__Firmicutes	c__Clostridia	o__Clostridiales	f__Ruminococcaceae	g__Faecalibacterium	s__Faecalibacterium prausnitzii	High	VC_1983
A11_NODE_32	d__Bacteria	p__Firmicutes	c__Clostridia	o__Clostridiales	f__Lachnospiraceae	g__Blautia	s__Blautia sp. AM29-29	Median	VC_100
A11_NODE_32	d__Bacteria	p__Firmicutes	c__Clostridia	o__Clostridiales	f__Lachnospiraceae	g__Blautia	s__Blautia sp. AM23-13AC	Median	VC_100
A11_NODE_32	d__Bacteria	p__Firmicutes	c__Clostridia	o__Clostridiales	f__Lachnospiraceae	g__Blautia	s__Blautia sp. OM05-6	Median	VC_100
A11_NODE_34	d__Bacteria	p__Actinobacteria	c__Coriobacteriia	o__Coriobacteriales	f__Eggerthellaceae	g__Gordonibacter	s__Gordonibacter pamelaeae	Median	VC_923
A11_NODE_34	d__Bacteria	p__Actinobacteria	c__Coriobacteriia	o__Eggerthellales	f__Eggerthellaceae	g__Gordonibacter	s__Gordonibacter pamelaeae	High	VC_923
A11_NODE_35	d__Bacteria	p__Firmicutes	c__Clostridia	o__Clostridiales	f__Ruminococcaceae	g__Flavonifractor	s__Flavonifractor sp. An52	Median	VC_188
A11_NODE_392	d__Bacteria	p__Proteobacteria	c__Betaproteobacteria	o__Burkholderiales	f__Sutterellaceae	g__	s__Sutterellaceae bacterium	Median	VC_2823
A11_NODE_4	d__Bacteria	p__Bacteroidetes	c__Bacteroidia	o__Bacteroidales	f__Tannerellaceae	g__Parabacteroides	s__Parabacteroides distasonis	Median	VC_2824
A11_NODE_4	d__Bacteria	p__Bacteroidetes	c__Bacteroidia	o__Bacteroidales	f__Tannerellaceae	g__Parabacteroides	s__Parabacteroides sp. D13	Median	VC_2824
A11_NODE_4	d__Bacteria	p__Bacteroidetes	c__Bacteroidia	o__Bacteroidales	f__Porphyromonadaceae	g__Porphyromonas	s__Porphyromonas sp. 31_2	Median	VC_2824
A11_NODE_4	d__Bacteria	p__Bacteroidetes	c__Bacteroidia	o__Bacteroidales	f__Tannerellaceae	g__Parabacteroides	s__Parabacteroides sp. UBA3278	Median	VC_2824
A11_NODE_40	d__Bacteria	p__Bacteroidetes	c__Bacteroidia	o__Bacteroidales	f__Bacteroidaceae	g__Bacteroides	s__Bacteroides plebeius	Median	VC_932
A11_NODE_41	d__Bacteria	p__Firmicutes	c__Clostridia	o__Clostridiales	f__Lachnospiraceae	g__Blautia	s__uncultured Blautia sp.	Median	VC_2825
A11_NODE_41	d__Bacteria	p__Firmicutes	c__Clostridia	o__Clostridiales	f__Lachnospiraceae	g__Blautia	s__Blautia obeum	Median	VC_2825
A11_NODE_41	d__Bacteria	p__Actinobacteria	c__Actinobacteria	o__Corynebacteriales	f__Corynebacteriaceae	g__Corynebacterium	s__Corynebacterium propinquum	Median	VC_2825
A11_NODE_474	d__Bacteria	p__Firmicutes	c__Clostridia	o__Clostridiales	f__Clostridiaceae	g__Clostridium	s__Clostridium disporicum	Median	VC_2832
A11_NODE_55	d__Bacteria	p__Firmicutes	c__Clostridia	o__Clostridiales	f__Ruminococcaceae	g__Ruminococcus	s__Ruminococcus sp. AM22-13	High	VC_2841
A11_NODE_56	d__Bacteria	p__Firmicutes	c__Clostridia	o__Clostridiales	f__Ruminococcaceae	g__Faecalibacterium	s__uncultured Faecalibacterium sp.	Median	VC_936
A11_NODE_614	d__Bacteria	p__Actinobacteria	c__Actinobacteria	o__Bifidobacteriales	f__Bifidobacteriaceae	g__Bifidobacterium	s__Bifidobacterium angulatum	Median	VC_2849
A11_NODE_614	d__Bacteria	p__Actinobacteria	c__Actinobacteria	o__Bifidobacteriales	f__Bifidobacteriaceae	g__Bifidobacterium	s__Bifidobacterium pseudocatenulatum	Median	VC_2849
A11_NODE_64	d__Bacteria	p__Bacteroidetes	c__Bacteroidia	o__Bacteroidales	f__Bacteroidaceae	g__Bacteroides	s__Bacteroides plebeius	Median	VC_2850
A11_NODE_75	d__Bacteria	p__Firmicutes	c__Clostridia	o__Clostridiales	f__Ruminococcaceae	g__Ruminococcus	s__uncultured Ruminococcus sp.	High	VC_387
A11_NODE_75	d__Bacteria	p__Firmicutes	c__Clostridia	o__Clostridiales	f__Ruminococcaceae	g__Ruminococcus	s__Ruminococcus sp. AM43-6	High	VC_387
A11_NODE_75	d__Bacteria	p__Firmicutes	c__Clostridia	o__Clostridiales	f__Ruminococcaceae	g__	s__Ruminococcaceae bacterium	High	VC_387
A11_NODE_75	d__Bacteria	p__Firmicutes	c__Clostridia	o__Clostridiales	f__Ruminococcaceae	g__Ruminococcus	s__Ruminococcus sp. AM28-13	High	VC_387
A11_NODE_75	d__Bacteria	p__Firmicutes	c__Clostridia	o__Clostridiales	f__Ruminococcaceae	g__Ruminococcus	s__Ruminococcus sp. AF21-11	High	VC_387
A11_NODE_75	d__Bacteria	p__Firmicutes	c__Clostridia	o__Clostridiales	f__Ruminococcaceae	g__Ruminococcus	s__Ruminococcus sp. AF25-19	Median	VC_387
A11_NODE_75	d__Bacteria	p__Firmicutes	c__Clostridia	o__Clostridiales	f__Ruminococcaceae	g__Ruminococcus	s__Ruminococcus sp.	High	VC_387
A11_NODE_75	d__Bacteria	p__Firmicutes	c__Clostridia	o__Clostridiales	f__Ruminococcaceae	g__Ruminococcus	s__Ruminococcus bicirculans	High	VC_387
A11_NODE_75	d__Bacteria	p__Firmicutes	c__Clostridia	o__Oscillospirales	f__Ruminococcaceae	g__Ruminococcus_D	s__Ruminococcus_D bicirculans	Median	VC_387
A11_NODE_75	d__Bacteria	p__Firmicutes	c__Clostridia	o__Clostridiales	f__Ruminococcaceae	g__Ruminococcus	s__Ruminococcus sp. AF19-15	Median	VC_387
A11_NODE_75	d__Bacteria	p__Firmicutes	c__Clostridia	o__Clostridiales	f__Ruminococcaceae	g__Ruminococcus	s__Ruminococcus sp. AF26-25AA	Median	VC_387
A11_NODE_78	d__Bacteria	p__Firmicutes	c__Clostridia	o__Clostridiales	f__Clostridiaceae	g__Clostridium	s__uncultured Clostridium sp.	Median	VC_937
A11_NODE_78	d__Bacteria	p__Firmicutes	c__Clostridia	o__Clostridiales	f__	g_ntestinimonas	s_ntestinimonas butyriciproducens	Median	VC_937
A11_NODE_78	d__Bacteria	p__Firmicutes	c__Clostridia	o__Oscillospirales	f__Oscillospiraceae	g_ntestinimonas	s_ntestinimonas butyriciproducens	Median	VC_937
A11_NODE_79	d__Bacteria	p__Firmicutes	c__Erysipelotrichia	o__Erysipelotrichales	f__Erysipelotrichaceae	g__Turicibacter	s__Turicibacter sp. H121	Median	VC_2858
A11_NODE_85	d__Bacteria	p__Firmicutes	c__Clostridia	o__Clostridiales	f__Ruminococcaceae	g__Ruminococcus	s__Ruminococcus sp. AM31-15AC	Median	VC_2860
A12_contig-120_10	d__Bacteria	p__Bacteroidetes	c__Bacteroidia	o__Bacteroidales	f__	g__	s__Bacteroidales bacterium	Median	VC_101
A12_contig-120_10	d__Bacteria	p__Firmicutes	c__Clostridia	o__Clostridiales	f__Ruminococcaceae	g__Faecalibacterium	s__Faecalibacterium prausnitzii	High	VC_101
A12_contig-120_1049	d__Bacteria	p__Firmicutes	c__Clostridia	o__Clostridiales	f__Lachnospiraceae	g__Lachnospira	s__uncultured Lachnospira sp.	Median	VC_2863
A12_contig-120_1070	d__Bacteria	p__Firmicutes	c__Clostridia	o__Clostridiales	f__Ruminococcaceae	g__Ruminococcus	s__Ruminococcus sp. AM43-6	Median	VC_2866
A12_contig-120_1070	d__Bacteria	p__Firmicutes	c__Clostridia	o__Clostridiales	f__Ruminococcaceae	g__Ruminococcus	s__Ruminococcus sp. AM28-13	Median	VC_2866
A12_contig-120_110	d__Bacteria	p__Firmicutes	c__Clostridia	o__Clostridiales	f__Lachnospiraceae	g__Lachnospira	s__Lachnospira eligens	Median	VC_2867
A12_contig-120_12	d__Bacteria	p__Firmicutes	c__Clostridia	o__Clostridiales	f__Lachnospiraceae	g__	s__[Eubacterium] rectale	Median	VC_2870
A12_contig-120_12	d__Bacteria	p__Firmicutes	c__Clostridia	o__Clostridiales	f__Lachnospiraceae	g__Lachnospira	s__Lachnospira eligens	Median	VC_2870
A12_contig-120_156	d__Bacteria	p__Firmicutes	c__Clostridia	o__Clostridiales	f__Clostridiaceae	g__Butyricicoccus	s__Butyricicoccus sp. AM27-36	Median	VC_2874
A12_contig-120_161	d__Bacteria	p__Firmicutes	c__Clostridia	o__Clostridiales	f__	g_ntestinimonas	s_ntestinimonas butyriciproducens	Median	VC_2876
A12_contig-120_180	d__Bacteria	p__Firmicutes	c__Clostridia	o__Clostridiales	f__Clostridiaceae	g__Butyricicoccus	s__Butyricicoccus sp. AM27-36	Median	VC_2881
A12_contig-120_187	d__Bacteria	p__Firmicutes	c__Clostridia	o__Clostridiales	f__Clostridiaceae	g__Clostridium	s__uncultured Clostridium sp.	High	VC_2882
A12_contig-120_189	d__Bacteria	p__Firmicutes	c__Clostridia	o__Clostridiales	f__Lachnospiraceae	g__	s__Lachnospiraceae bacterium	Median	VC_2884
A12_contig-120_189	d__Bacteria	p__Firmicutes	c__Clostridia	o__Clostridiales	f__Lachnospiraceae	g__Roseburia	s__uncultured Roseburia sp.	Median	VC_2884
A12_contig-120_189	d__Bacteria	p__Firmicutes	c__Clostridia	o__Clostridiales	f__Lachnospiraceae	g__Blautia	s__Blautia wexlerae	Median	VC_2884
A12_contig-120_189	d__Bacteria	p__Firmicutes	c__Clostridia	o__Clostridiales	f__Ruminococcaceae	g__Ruminococcus	s__Ruminococcus sp. 5_1_39BFAA	Median	VC_2884
A12_contig-120_2	d__Bacteria	p__Firmicutes	c__Clostridia	o__Lachnospirales	f__Lachnospiraceae	g__Lachnobacterium	s__	Median	VC_2888
A12_contig-120_21	d__Bacteria	p__Firmicutes	c__Clostridia	o__Clostridiales	f__Clostridiaceae	g__Clostridium	s__Clostridium sp. chh4-2	Median	VC_2889
A12_contig-120_21	d__Bacteria	p__Firmicutes	c__Clostridia	o__Clostridiales	f__Clostridiaceae	g__	s__Clostridiaceae bacterium	Median	VC_2889
A12_contig-120_228	d__Bacteria	p__Actinobacteria	c__Actinobacteria	o__Actinomycetales	f__Actinomycetaceae	g__Actinomyces	s__Actinomyces urogenitalis	High	VC_2892
A12_contig-120_230	d__Bacteria	p__Actinobacteria	c__Actinobacteria	o__Bifidobacteriales	f__Bifidobacteriaceae	g__Bifidobacterium	s__Bifidobacterium breve	Median	VC_2894
A12_contig-120_230	d__Bacteria	p__Actinobacteria	c__Actinobacteria	o__Bifidobacteriales	f__Bifidobacteriaceae	g__Bifidobacterium	s__Bifidobacterium pseudocatenulatum	High	VC_2894
A12_contig-120_230	d__Bacteria	p__Actinobacteria	c__Actinobacteria	o__Bifidobacteriales	f__Bifidobacteriaceae	g__Bifidobacterium	s__Bifidobacterium adolescentis	Median	VC_2894
A12_contig-120_236	d__Bacteria	p__Actinobacteria	c__Actinobacteria	o__Bifidobacteriales	f__Bifidobacteriaceae	g__Bifidobacterium	s__Bifidobacterium adolescentis	Median	VC_2895
A12_contig-120_236	d__Bacteria	p__Actinobacteria	c__Actinobacteria	o__Bifidobacteriales	f__Bifidobacteriaceae	g__Bifidobacterium	s__Bifidobacterium pseudocatenulatum	High	VC_2895
A12_contig-120_236	d__Bacteria	p__Actinobacteria	c__Actinobacteria	o__Actinomycetales	f__Bifidobacteriaceae	g__Bifidobacterium	s__Bifidobacterium sp002742445	Median	VC_2895
A12_contig-120_236	d__Bacteria	p__Actinobacteria	c__Actinobacteria	o__Bifidobacteriales	f__Bifidobacteriaceae	g__Bifidobacterium	s__Bifidobacterium subtile	Median	VC_2895
A12_contig-120_236	d__Bacteria	p__Actinobacteria	c__Actinobacteria	o__Bifidobacteriales	f__Bifidobacteriaceae	g__Bifidobacterium	s__Bifidobacterium pseudolongum	Median	VC_2895
A12_contig-120_236	d__Bacteria	p__Actinobacteria	c__Actinobacteria	o__Bifidobacteriales	f__Bifidobacteriaceae	g__Bifidobacterium	s__Bifidobacterium longum	Median	VC_2895
A12_contig-120_236	d__Bacteria	p__Actinobacteria	c__Actinobacteria	o__Bifidobacteriales	f__Bifidobacteriaceae	g__Bifidobacterium	s__Bifidobacterium sp. N4G05	Median	VC_2895
A12_contig-120_240	d__Bacteria	p__Firmicutes	c__Clostridia	o__Clostridiales	f__Clostridiaceae	g__Hungatella	s__Hungatella hathewayi	Median	VC_2896
A12_contig-120_243	d__Bacteria	p__Firmicutes	c__Clostridia	o__Clostridiales	f__	g__	s__Clostridiales bacterium	Median	VC_2897
A12_contig-120_243	d__Bacteria	p__Firmicutes	c__Clostridia	o__Clostridiales	f__Oscillospiraceae	g__	s__Oscillospiraceae bacterium	Median	VC_2897
A12_contig-120_243	d__Bacteria	p__Firmicutes	c__Clostridia	o__Clostridiales	f__Ruminococcaceae	g__	s__Ruminococcaceae bacterium AF10-16	Median	VC_2897
A12_contig-120_25	d__Bacteria	p__Proteobacteria	c__Gammaproteobacteria	o__Enterobacterales	f__Pectobacteriaceae	g__Dickeya	s__Dickeya fangzhongdai	Median	VC_2898
A12_contig-120_25	d__Bacteria	p__Proteobacteria	c__Gammaproteobacteria	o__Pseudomonadales	f__Pseudomonadaceae	g__Pseudomonas	s__Pseudomonas aeruginosa	Median	VC_2898
A12_contig-120_25	d__Bacteria	p__Proteobacteria	c__Gammaproteobacteria	o__Oceanospirillales	f__Halomonadaceae	g__Halomonas	s__Halomonas sp. JB380	Median	VC_2898
A12_contig-120_254	d__Bacteria	p__Bacteroidetes	c__Bacteroidia	o__Bacteroidales	f__Bacteroidaceae	g__Bacteroides	s__Bacteroides sartorii	Median	VC_2899
A12_contig-120_254	d__Bacteria	p__Bacteroidetes	c__Bacteroidia	o__Bacteroidales	f__Bacteroidaceae	g__Bacteroides	s__Bacteroides vulgatus	Median	VC_2899
A12_contig-120_254	d__Bacteria	p__Bacteroidetes	c__Bacteroidia	o__Bacteroidales	f__Porphyromonadaceae	g__Porphyromonas	s__Porphyromonas bennonis	Median	VC_2899
A12_contig-120_276	d__Bacteria	p__Firmicutes	c__Clostridia	o__Clostridiales	f__Clostridiaceae	g__Butyricicoccus	s__Butyricicoccus sp. AM27-36	Median	VC_2904
A12_contig-120_276	d__Bacteria	p__Firmicutes	c__Clostridia	o__Clostridiales	f__Clostridiaceae	g__Butyricicoccus	s__Butyricicoccus sp. N15.MGS-46	Median	VC_2904
A12_contig-120_28	d__Bacteria	p__Bacteroidetes	c__Bacteroidia	o__Bacteroidales	f__Bacteroidaceae	g__Bacteroides	s__Bacteroides dorei	Median	VC_2905
A12_contig-120_284	d__Bacteria	p__Bacteroidetes	c__Bacteroidia	o__Bacteroidales	f__Bacteroidaceae	g__Bacteroides	s__Bacteroides sp. UNK.MGS-13	Median	VC_2906
A12_contig-120_293	d__Bacteria	p__Actinobacteria	c__Actinobacteria	o__Actinomycetales	f__Actinomycetaceae	g__Actinomyces	s__Actinomyces urogenitalis	Median	VC_2910
A12_contig-120_31	d__Bacteria	p__Proteobacteria	c__Gammaproteobacteria	o__Xanthomonadales	f__Xanthomonadaceae	g__Stenotrophomonas	s__Stenotrophomonas sp. Leaf70	Median	VC_37
A12_contig-120_31	d__Bacteria	p__Proteobacteria	c__Gammaproteobacteria	o__Xanthomonadales	f__Xanthomonadaceae	g__Xanthomonas	s__Xanthomonas campestris	Median	VC_37
A12_contig-120_410	d__Bacteria	p__Actinobacteria	c__Actinobacteria	o__Bifidobacteriales	f__Bifidobacteriaceae	g__Bifidobacterium	s__Bifidobacterium bifidum	Median	VC_2919
A12_contig-120_410	d__Bacteria	p__Actinobacteria	c__Actinobacteria	o__Bifidobacteriales	f__Bifidobacteriaceae	g__Bifidobacterium	s__Bifidobacterium breve	High	VC_2919
A12_contig-120_410	d__Bacteria	p__Actinobacteria	c__Actinobacteria	o__Bifidobacteriales	f__Bifidobacteriaceae	g__Bifidobacterium	s__Bifidobacterium adolescentis	Median	VC_2919
A12_contig-120_410	d__Bacteria	p__Actinobacteria	c__Actinobacteria	o__Bifidobacteriales	f__Bifidobacteriaceae	g__Bifidobacterium	s__Bifidobacterium pseudocatenulatum	Median	VC_2919
A12_contig-120_410	d__Bacteria	p__Actinobacteria	c__Actinobacteria	o__Bifidobacteriales	f__Bifidobacteriaceae	g__Bifidobacterium	s__Bifidobacterium longum	High	VC_2919
A12_contig-120_425	d__Bacteria	p__Firmicutes	c__Clostridia	o__Clostridiales	f__Eubacteriaceae	g__Eubacterium	s__Eubacterium sp.	Median	VC_2921
A12_contig-120_538	d__Bacteria	p__Firmicutes	c__Clostridia	o__Lachnospirales	f__Lachnospiraceae	g__Dorea	s__	High	VC_2931
A12_contig-120_538	d__Bacteria	p__Firmicutes	c__Clostridia	o__Clostridiales	f__Clostridiaceae	g__Mordavella	s__uncultured Mordavella sp.	High	VC_2931
A12_contig-120_538	d__Bacteria	p__Firmicutes	c__Clostridia	o__Clostridiales	f__Lachnospiraceae	g__	s__Lachnospiraceae bacterium KGMB03038	High	VC_2931
A12_contig-120_538	d__Bacteria	p__Firmicutes	c__Clostridia	o__Lachnospirales	f__Lachnospiraceae	g__	s__	Median	VC_2931
A12_contig-120_541	d__Bacteria	p__Firmicutes	c__Clostridia	o__Clostridiales	f__Lachnospiraceae	g__Lachnospira	s__Lachnospira eligens	Median	VC_2932
A12_contig-120_541	d__Bacteria	p__Firmicutes	c__Clostridia	o__Clostridiales	f__Eubacteriaceae	g__Eubacterium	s__Eubacterium sp.	Median	VC_2932
A12_contig-120_6	d__Bacteria	p__Firmicutes	c__Clostridia	o__Clostridiales	f__Lachnospiraceae	g__Blautia	s__Blautia sp. AM29-29	Median	VC_2939
A12_contig-120_6	d__Bacteria	p__Firmicutes	c__Clostridia	o__Clostridiales	f__Lachnospiraceae	g__Mediterraneibacter	s__[Ruminococcus] faecis	Median	VC_2939
A12_contig-120_63	d__Bacteria	p__Firmicutes	c__Clostridia	o__Clostridiales	f__Clostridiaceae	g__Butyricicoccus	s__uncultured Butyricicoccus sp.	Median	VC_2940
A12_contig-120_63	d__Bacteria	p__Firmicutes	c__Clostridia	o__Clostridiales	f__Clostridiaceae	g__Butyricicoccus	s__Butyricicoccus sp. AM27-36	High	VC_2940
A12_contig-120_756	d__Bacteria	p__Actinobacteria	c__Actinobacteria	o__Bifidobacteriales	f__Bifidobacteriaceae	g__Bifidobacterium	s__Bifidobacterium longum	Median	VC_2953
A12_contig-120_756	d__Bacteria	p__Actinobacteria	c__Actinobacteria	o__Bifidobacteriales	f__Bifidobacteriaceae	g__Bifidobacterium	s__Bifidobacterium pseudocatenulatum	Median	VC_2953
A12_contig-120_756	d__Bacteria	p__Actinobacteria	c__Actinobacteria	o__Bifidobacteriales	f__Bifidobacteriaceae	g__Bifidobacterium	s__Bifidobacterium adolescentis	Median	VC_2953
A12_contig-120_77	d__Bacteria	p__Firmicutes	c__Clostridia	o__Clostridiales	f__Lachnospiraceae	g__Merdimonas	s__Merdimonas faecis	Median	VC_2954
A12_contig-120_812	d__Bacteria	p__Firmicutes	c__Clostridia	o__Clostridiales	f__Ruminococcaceae	g__	s__Ruminococcaceae bacterium	Median	VC_2959
A12_contig-120_812	d__Bacteria	p__Firmicutes	c__Clostridia	o__Clostridiales	f__Ruminococcaceae	g__Ruminococcus	s__Ruminococcus bicirculans	High	VC_2959
A12_contig-120_812	d__Bacteria	p__Firmicutes	c__Clostridia	o__Oscillospirales	f__Ruminococcaceae	g__Ruminococcus_D	s__Ruminococcus_D bicirculans	Median	VC_2959
A12_contig-120_88	d__Bacteria	p__Firmicutes	c__Clostridia	o__Clostridiales	f__Ruminococcaceae	g__Ruminococcus	s__Ruminococcus sp. AF26-25AA	High	VC_2969
A12_contig-120_88	d__Bacteria	p__Firmicutes	c__Clostridia	o__Clostridiales	f__Ruminococcaceae	g__Ruminococcus	s__Ruminococcus sp. AM28-13	Median	VC_2969
A12_contig-120_88	d__Bacteria	p__Firmicutes	c__Clostridia	o__Clostridiales	f__Ruminococcaceae	g__Ruminococcus	s__uncultured Ruminococcus sp.	High	VC_2969
A12_contig-120_88	d__Bacteria	p__Firmicutes	c__Clostridia	o__Clostridiales	f__Ruminococcaceae	g__Ruminococcus	s__Ruminococcus sp. KGMB03662	High	VC_2969
A12_contig-120_88	d__Bacteria	p__Firmicutes	c__Clostridia	o__Clostridiales	f__Ruminococcaceae	g__Ruminococcus	s__Ruminococcus sp. OM07-17	Median	VC_2969
A12_contig-120_88	d__Bacteria	p__Firmicutes	c__Clostridia	o__Clostridiales	f__Ruminococcaceae	g__Ruminococcus	s__Ruminococcus bicirculans	Median	VC_2969
A12_contig-120_88	d__Bacteria	p__Firmicutes	c__Clostridia	o__Oscillospirales	f__Ruminococcaceae	g__Ruminococcus_D	s__Ruminococcus_D bicirculans	Median	VC_2969
A12_contig-120_88	d__Bacteria	p__Firmicutes	c__Clostridia	o__Clostridiales	f__Ruminococcaceae	g__Ruminococcus	s__Ruminococcus sp. AF18-29	Median	VC_2969
A12_contig-120_88	d__Bacteria	p__Firmicutes	c__Clostridia	o__Clostridiales	f__Ruminococcaceae	g__Ruminococcus	s__Ruminococcus sp.	Median	VC_2969
A12_contig-120_88	d__Bacteria	p__Firmicutes	c__Clostridia	o__Clostridiales	f__Ruminococcaceae	g__Ruminococcus	s__Ruminococcus sp. AM43-6	High	VC_2969
A12_contig-120_9	d__Bacteria	p__Proteobacteria	c__Gammaproteobacteria	o__Enterobacterales	f__Pasteurellaceae	g__Haemophilus_D	s__	Median	VC_954
A12_contig-120_906	d__Bacteria	p__Firmicutes	c__Clostridia	o__Clostridiales	f__	g__	s__butyrate-producing bacterium SS3/4	Median	VC_2973
A12_contig-120_922	d__Bacteria	p__Bacteroidetes	c__Bacteroidia	o__Bacteroidales	f__Bacteroidaceae	g__Bacteroides	s__Bacteroides vulgatus	Median	VC_2975
A13_contig_130_pilon	d__Bacteria	p__Firmicutes	c__Clostridia	o__Clostridiales	f__Ruminococcaceae	g__Ruminococcus	s__Ruminococcus sp. AF21-42	Median	VC_102
A13_contig_130_pilon	d__Bacteria	p__Firmicutes	c__Clostridia	o__Clostridiales	f__Lachnospiraceae	g__Blautia	s__Blautia wexlerae	Median	VC_102
A13_contig_204_pilon	d__Bacteria	p__	c__	o__	f__	g__	s__bacterium	Median	VC_397
A13_contig_204_pilon	d__Bacteria	p__Firmicutes	c__Clostridia	o__Clostridiales	f__	g__	s__Clostridiales bacterium	Median	VC_397
A13_contig_215_pilon	d__Bacteria	p__Firmicutes	c__Clostridia	o__Clostridiales	f__Lachnospiraceae	g__Anaerostipes	s__Anaerostipes hadrus	Median	VC_192
A13_contig_216_pilon	d__Bacteria	p__Proteobacteria	c__Betaproteobacteria	o__Burkholderiales	f__Sutterellaceae	g__	s__Sutterellaceae bacterium	Median	VC_395
A13_contig_220_pilon	d__Bacteria	p__Firmicutes	c__Negativicutes	o__Selenomonadales	f__Selenomonadaceae	g__Megamonas	s__Megamonas funiformis	Median	VC_961
A13_contig_232_pilon	d__Bacteria	p__Bacteroidetes	c__Bacteroidia	o__Bacteroidales	f__Tannerellaceae	g__Parabacteroides	s__Parabacteroides distasonis	Median	VC_962
A13_contig_232_pilon	d__Bacteria	p__Bacteroidetes	c__Bacteroidia	o__Bacteroidales	f__Tannerellaceae	g__Parabacteroides	s__Parabacteroides sp. OF04-13BH	Median	VC_962
A13_contig_234_pilon	d__Bacteria	p__Firmicutes	c__Clostridia	o__Lachnospirales	f__CAG-274	g__CAG-274	s__	Median	VC_393
A13_contig_33_pilon	d__Bacteria	p__Firmicutes	c__Clostridia	o__Oscillospirales	f__Ruminococcaceae	g__Ruminococcus_C	s__Ruminococcus_C sp000980705	Median	VC_3005
A13_contig_39_pilon	d__Bacteria	p__Firmicutes	c__Clostridia	o__Clostridiales	f__Ruminococcaceae	g__Ruminococcus	s__Ruminococcus sp. AF26-25AA	Median	VC_3006
A13_contig_60_pilon	d__Bacteria	p__Bacteroidetes	c__Bacteroidia	o__Bacteroidales	f__Bacteroidaceae	g__Bacteroides	s__Bacteroides salyersiae	Median	VC_25
A13_contig_75_pilon	d__Bacteria	p__Firmicutes	c__Clostridia	o__Clostridiales	f__Peptostreptococcaceae	g__Clostridioides	s__Clostridioides difficile	Median	VC_3012
A13_contig_85_pilon	d__Bacteria	p__Firmicutes	c__Clostridia	o__Clostridiales	f__Lachnospiraceae	g__	s__Lachnospiraceae bacterium 7_1_58FAA	Median	VC_963
A13_contig_85_pilon	d__Bacteria	p__Firmicutes	c__Clostridia	o__Clostridiales	f__Ruminococcaceae	g__Flavonifractor	s__Flavonifractor plautii	Median	VC_963
A13_contig_86_pilon	d__Bacteria	p__Firmicutes	c__Clostridia	o__Clostridiales	f__Lachnospiraceae	g__	s__Lachnospiraceae bacterium 7_1_58FAA	Median	VC_3013
A13_contig_86_pilon	d__Bacteria	p__Firmicutes	c__Clostridia	o__Clostridiales	f__Ruminococcaceae	g__Flavonifractor	s__Flavonifractor plautii	Median	VC_3013
A13_contig-120_119	d__Bacteria	p__Firmicutes	c__Clostridia	o__Clostridiales	f__Ruminococcaceae	g__Ruminococcus	s__uncultured Ruminococcus sp.	High	VC_2980
A13_contig-120_131	d__Bacteria	p__Firmicutes	c__Clostridia	o__Clostridiales	f__Lachnospiraceae	g__Enterocloster	s__Enterocloster bolteae	High	VC_2981
A13_contig-120_17	d__Bacteria	p__Firmicutes	c__Clostridia	o__Lachnospirales	f__Lachnospiraceae	g__Anaerostipes	s__Anaerostipes hadrus_A	Median	VC_192
A13_contig-120_19	d__Bacteria	p__Firmicutes	c__Clostridia	o__Clostridiales	f__Eubacteriaceae	g__Eubacterium	s__uncultured Eubacterium sp.	High	VC_393
A13_contig-120_19	d__Bacteria	p__Firmicutes	c__Clostridia	o__Lachnospirales	f__CAG-274	g__CAG-274	s__	Median	VC_393
A13_contig-120_20	d__Bacteria	p__Firmicutes	c__Clostridia	o__Lachnospirales	f__Lachnospiraceae	g__UBA9502	s__	Median	VC_394
A13_contig-120_406	d__Bacteria	p__Firmicutes	c__Clostridia	o__Lachnospirales	f__Lachnospiraceae	g__Anaerostipes	s__	Median	VC_2986
A13_contig-120_406	d__Bacteria	p__Firmicutes	c__Clostridia	o__Clostridiales	f__Lachnospiraceae	g__Eisenbergiella	s__Eisenbergiella tayi	High	VC_2986
A13_contig-120_59	d__Bacteria	p__Firmicutes	c__Clostridia	o__Clostridiales	f__Ruminococcaceae	g__Ruminococcus	s__Ruminococcus sp. UNK.MGS-30	Median	VC_176
A13_contig-120_59	d__Bacteria	p__Firmicutes	c__Clostridia	o__Oscillospirales	f__Ruminococcaceae	g__Ruminococcus_C	s__Ruminococcus_C sp000980705	Median	VC_176
A13_contig-120_59	d__Bacteria	p__Firmicutes	c__Clostridia	o__Clostridiales	f__Ruminococcaceae	g__Ruminococcus	s__uncultured Ruminococcus sp.	Median	VC_176
A13_contig-120_61	d__Bacteria	p__Actinobacteria	c__Coriobacteriia	o__Coriobacteriales	f__Coriobacteriaceae	g__Collinsella	s__uncultured Collinsella sp.	Median	VC_24
A13_NODE_100	d__Bacteria	p__Firmicutes	c__Clostridia	o__Clostridiales	f__Ruminococcaceae	g__Faecalibacterium	s__Faecalibacterium prausnitzii	High	VC_3014
A13_NODE_11	d__Bacteria	p__Firmicutes	c__Clostridia	o__Clostridiales	f__Lachnospiraceae	g__Blautia	s__Blautia sp. Marseille-P2398	Median	VC_102
A13_NODE_11	d__Bacteria	p__Firmicutes	c__Clostridia	o__Clostridiales	f__Lachnospiraceae	g__Blautia	s__Blautia wexlerae	Median	VC_102
A13_NODE_13	d__Bacteria	p__Bacteroidetes	c__Bacteroidia	o__Bacteroidales	f__Tannerellaceae	g__Parabacteroides	s__Parabacteroides sp. 20_3	Median	VC_962
A13_NODE_13	d__Bacteria	p__Bacteroidetes	c__Bacteroidia	o__Bacteroidales	f__Tannerellaceae	g__Parabacteroides	s__Parabacteroides sp. AF19-14	Median	VC_962
A13_NODE_13	d__Bacteria	p__Firmicutes	c__Clostridia	o__Clostridiales	f__	g__	s__Clostridiales bacterium	Median	VC_962
A13_NODE_13	d__Bacteria	p__Bacteroidetes	c__Bacteroidia	o__Bacteroidales	f__Tannerellaceae	g__Parabacteroides	s__Parabacteroides distasonis	Median	VC_962
A13_NODE_135	d__Bacteria	p__Firmicutes	c__Clostridia	o__Clostridiales	f__Ruminococcaceae	g__Ruminococcus	s__uncultured Ruminococcus sp.	Median	VC_3015
A13_NODE_135	d__Bacteria	p__Firmicutes	c__Clostridia	o__Clostridiales	f__Ruminococcaceae	g__Ruminococcus	s__Ruminococcus sp. AF21-11	Median	VC_3015
A13_NODE_17	d__Bacteria	p__Firmicutes	c__Clostridia	o__Clostridiales	f__	g_ntestinimonas	s_ntestinimonas butyriciproducens	Median	VC_965
A13_NODE_2	d__Bacteria	p__Bacteroidetes	c__Bacteroidia	o__Bacteroidales	f__Bacteroidaceae	g__Bacteroides	s__Bacteroides salyersiae	Median	VC_25
A13_NODE_200	d__Bacteria	p__	c__	o__	f__	g__	s__bacterium	Median	VC_3024
A13_NODE_200	d__Bacteria	p__Firmicutes	c__Clostridia	o__Clostridiales	f__Ruminococcaceae	g__Flavonifractor	s__Flavonifractor plautii	High	VC_3024
A13_NODE_200	d__Bacteria	p__Firmicutes	c__Clostridia	o__Clostridiales	f__	g__	s__Clostridiales bacterium	Median	VC_3024
A13_NODE_200	d__Bacteria	p__Firmicutes	c__Clostridia	o__Oscillospirales	f__Oscillospiraceae	g_ntestinimonas	s_ntestinimonas massiliensis	Median	VC_3024
A13_NODE_200	d__Bacteria	p__Firmicutes	c__Clostridia	o__Clostridiales	f__	g_ntestinimonas	s_ntestinimonas massiliensis	Median	VC_3024
A13_NODE_200	d__Bacteria	p__Firmicutes	c__Clostridia	o__Clostridiales	f__	g_ntestinimonas	s_ntestinimonas sp. UBA1698	High	VC_3024
A13_NODE_200	d__Bacteria	p__Firmicutes	c__Clostridia	o__Clostridiales	f__Ruminococcaceae	g__Flavonifractor	s__uncultured Flavonifractor sp.	High	VC_3024
A13_NODE_21	d__Bacteria	p__Firmicutes	c__Clostridia	o__Clostridiales	f__Peptostreptococcaceae	g__Clostridioides	s__Clostridioides difficile	Median	VC_3025
A13_NODE_22	d__Bacteria	p__Firmicutes	c__Clostridia	o__Clostridiales	f__Lachnospiraceae	g__Blautia	s__Blautia sp. CAG:37_48_57	High	VC_398
A13_NODE_22	d__Bacteria	p__Firmicutes	c__Clostridia	o__Clostridiales	f__Clostridiaceae	g__Clostridium	s__uncultured Clostridium sp.	Median	VC_398
A13_NODE_22	d__Bacteria	p__Firmicutes	c__Clostridia	o__Clostridiales	f__Lachnospiraceae	g__Fusicatenibacter	s__Fusicatenibacter saccharivorans	High	VC_398
A13_NODE_22	d__Bacteria	p__Firmicutes	c__Clostridia	o__Clostridiales	f__	g__	s__Clostridiales bacterium 41_12_two_minus	Median	VC_398
A13_NODE_22	d__Bacteria	p__Firmicutes	c__Clostridia	o__Lachnospirales	f__Lachnospiraceae	g__UBA7160	s__	Median	VC_398
A13_NODE_22	d__Bacteria	p__Firmicutes	c__Clostridia	o__Clostridiales	f__Ruminococcaceae	g__Ruminococcus	s__Ruminococcus sp. AF41-9	High	VC_398
A13_NODE_22	d__Bacteria	p__Firmicutes	c__Clostridia	o__Clostridiales	f__Lachnospiraceae	g__Blautia	s__Blautia sp. OM05-6	Median	VC_398
A13_NODE_22	d__Bacteria	p__Firmicutes	c__Clostridia	o__Lachnospirales	f__Lachnospiraceae	g__Blautia_A	s__	Median	VC_398
A13_NODE_22	d__Bacteria	p__Firmicutes	c__Clostridia	o__	f__	g__	s__Clostridia bacterium	Median	VC_398
A13_NODE_22	d__Bacteria	p__Firmicutes	c__Clostridia	o__Clostridiales	f__Ruminococcaceae	g__Ruminococcus	s__Ruminococcus sp. AF21-3	Median	VC_398
A13_NODE_22	d__Bacteria	p__Firmicutes	c__Clostridia	o__Clostridiales	f__Lachnospiraceae	g__Blautia	s__uncultured Blautia sp.	Median	VC_398
A13_NODE_22	d__Bacteria	p__Firmicutes	c__Clostridia	o__Clostridiales	f__Lachnospiraceae	g__	s__Lachnospiraceae bacterium	Median	VC_398
A13_NODE_22	d__Bacteria	p__Firmicutes	c__Clostridia	o__Clostridiales	f__Ruminococcaceae	g__Ruminococcus	s__Ruminococcus sp. AF21-42	Median	VC_398
A13_NODE_22	d__Bacteria	p__Firmicutes	c__Clostridia	o__Clostridiales	f__Lachnospiraceae	g__Blautia	s__Blautia sp. KGMB01111	Median	VC_398
A13_NODE_22	d__Bacteria	p__Firmicutes	c__Clostridia	o__Clostridiales	f__Lachnospiraceae	g__Blautia	s__Blautia sp. AF19-1	Median	VC_398
A13_NODE_22	d__Bacteria	p__Firmicutes	c__Clostridia	o__Clostridiales	f__Lachnospiraceae	g__Blautia	s__Blautia sp. OM06-15AC	Median	VC_398
A13_NODE_22	d__Bacteria	p__Firmicutes	c__Clostridia	o__Clostridiales	f__Lachnospiraceae	g__Blautia	s__Blautia sp. AF19-13LB	Median	VC_398
A13_NODE_22	d__Bacteria	p__Firmicutes	c__Clostridia	o__Clostridiales	f__Lachnospiraceae	g__Blautia	s__Blautia sp. AF26-2	Median	VC_398
A13_NODE_22	d__Bacteria	p__Firmicutes	c__Clostridia	o__Clostridiales	f__Ruminococcaceae	g__Ruminococcus	s__Ruminococcus sp. OF02-6	Median	VC_398
A13_NODE_23	d__Bacteria	p__Firmicutes	c__	o__	f__	g__	s__Firmicutes bacterium AF12-30	High	VC_192
A13_NODE_295	d__Bacteria	p__Firmicutes	c__Clostridia	o__Clostridiales	f__Clostridiaceae	g__Clostridium	s__Clostridium sp. Bc-iso-3	Median	VC_3031
A13_NODE_295	d__Bacteria	p__Firmicutes	c__Clostridia	o__Clostridiales	f__Clostridiaceae	g__Clostridium	s__Clostridium sp. link-BC1	Median	VC_3031
A13_NODE_3	d__Bacteria	p__Bacteroidetes	c__Bacteroidia	o__Bacteroidales	f__Tannerellaceae	g__Parabacteroides	s__Parabacteroides merdae	Median	VC_70
A13_NODE_30	d__Bacteria	p__Firmicutes	c__Clostridia	o__Clostridiales	f__Clostridiaceae	g__Clostridium	s__Clostridium sp. AM51-4	Median	VC_394
A13_NODE_303	d__Bacteria	p__Firmicutes	c__Bacilli	o__Bacillales	f__Paenibacillaceae	g__Paenibacillus	s__Paenibacillus polymyxa	Median	VC_3033
A13_NODE_34	d__Bacteria	p__Firmicutes	c__	o__	f__	g__	s__Firmicutes bacterium CAG:129_59_24	Median	VC_397
A13_NODE_34	d__Bacteria	p__	c__	o__	f__	g__	s__bacterium	Median	VC_397
A13_NODE_37	d__Bacteria	p__Firmicutes	c__Clostridia	o__Clostridiales	f__Eubacteriaceae	g__Eubacterium	s__Eubacterium callanderi	Median	VC_959
A13_NODE_4	d__Bacteria	p__Bacteroidetes	c__Bacteroidia	o__Bacteroidales	f__Tannerellaceae	g__Parabacteroides	s__Parabacteroides distasonis	Median	VC_870
A13_NODE_44	d__Bacteria	p__Firmicutes	c__Clostridia	o__Clostridiales	f__Lachnospiraceae	g__Enterocloster	s__Enterocloster bolteae	Median	VC_3043
A13_NODE_44	d__Bacteria	p__Firmicutes	c__Clostridia	o__Clostridiales	f__Clostridiaceae	g__Clostridium	s__Clostridium clostridioforme CAG:132	Median	VC_3043
A13_NODE_44	d__Bacteria	p__Firmicutes	c__Clostridia	o__Clostridiales	f__Lachnospiraceae	g__Dorea	s__Dorea longicatena	Median	VC_3043
A13_NODE_45	d__Bacteria	p__Actinobacteria	c__Actinobacteria	o__Bifidobacteriales	f__Bifidobacteriaceae	g__Bifidobacterium	s__Bifidobacterium breve	High	VC_3045
A13_NODE_45	d__Bacteria	p__Actinobacteria	c__Actinobacteria	o__Bifidobacteriales	f__Bifidobacteriaceae	g__Bifidobacterium	s__Bifidobacterium longum	High	VC_3045
A13_NODE_45	d__Bacteria	p__Actinobacteria	c__Actinobacteria	o__Bifidobacteriales	f__Bifidobacteriaceae	g__Bifidobacterium	s__Bifidobacterium adolescentis	High	VC_3045
A13_NODE_478	d__Bacteria	p__Firmicutes	c__Clostridia	o__Clostridiales	f__Lachnospiraceae	g__Stomatobaculum	s__Stomatobaculum longum	High	VC_3049
A13_NODE_52	d__Bacteria	p__Verrucomicrobia	c__Verrucomicrobiae	o__Verrucomicrobiales	f__Akkermansiaceae	g__Akkermansia	s__Akkermansia sp.	Median	VC_971
A13_NODE_52	d__Bacteria	p__Verrucomicrobia	c__Verrucomicrobiae	o__Verrucomicrobiales	f__Akkermansiaceae	g__Akkermansia	s__Akkermansia muciniphila_B	Median	VC_971
A13_NODE_52	d__Bacteria	p__Verrucomicrobia	c__Verrucomicrobiae	o__Verrucomicrobiales	f__Akkermansiaceae	g__Akkermansia	s__Akkermansia muciniphila	Median	VC_971
A13_NODE_54	d__Bacteria	p__Firmicutes	c__Clostridia	o__Clostridiales	f__Ruminococcaceae	g__Flavonifractor	s__Flavonifractor plautii	Median	VC_963
A13_NODE_54	d__Bacteria	p__Firmicutes	c__Clostridia	o__Clostridiales	f__Lachnospiraceae	g__	s__Lachnospiraceae bacterium 7_1_58FAA	Median	VC_963
A13_NODE_545	d__Bacteria	p__Firmicutes	c__Clostridia	o__Clostridiales	f__Ruminococcaceae	g__	s__uncultured Ruminococcaceae bacterium	High	VC_972
A13_NODE_6	d__Bacteria	p__Bacteroidetes	c__Bacteroidia	o__Bacteroidales	f__Tannerellaceae	g__Parabacteroides	s__Parabacteroides merdae	Median	VC_195
A13_NODE_66	d__Bacteria	p__Firmicutes	c__Clostridia	o__Clostridiales	f__Clostridiaceae	g__Clostridium	s__uncultured Clostridium sp.	Median	VC_3059
A13_NODE_70	d__Bacteria	p__Firmicutes	c__Bacilli	o__Bacillales	f__Bacillaceae	g__Alkalihalobacillus	s__Alkalihalobacillus clausii	Median	VC_3060
A13_NODE_70	d__Bacteria	p__Firmicutes	c__Clostridia	o__Peptostreptococcales	f__Anaerovoracaceae	g__UBA1191	s__	High	VC_3060
A13_NODE_78	d__Bacteria	p__Firmicutes	c__Clostridia	o__Clostridiales	f__Ruminococcaceae	g__Ruminococcus	s__Ruminococcus callidus	Median	VC_176
A13_NODE_82	d__Bacteria	p__Firmicutes	c__Clostridia	o__Clostridiales	f__Ruminococcaceae	g__	s__uncultured Ruminococcaceae bacterium	Median	VC_3062
A13_opera_contig_1	d__Bacteria	p__Bacteroidetes	c__Bacteroidia	o__Bacteroidales	f__Tannerellaceae	g__Parabacteroides	s__Parabacteroides merdae	Median	VC_70
A13_opera_contig_14	d__Bacteria	p__Firmicutes	c__Clostridia	o__Clostridiales	f__	g_ntestinimonas	s_ntestinimonas butyriciproducens	Median	VC_965
A13_opera_contig_16	d__Bacteria	p__Firmicutes	c__Clostridia	o__Clostridiales	f__	g__	s__Clostridiales bacterium 36_14	Median	VC_192
A13_opera_contig_204	d__Bacteria	p__Firmicutes	c__Clostridia	o__Clostridiales	f__Ruminococcaceae	g__Ruminococcus	s__uncultured Ruminococcus sp.	Median	VC_3067
A13_opera_contig_22	d__Bacteria	p__	c__	o__	f__	g__	s__bacterium	Median	VC_397
A13_opera_contig_22	d__Bacteria	p__Firmicutes	c__	o__	f__	g__	s__Firmicutes bacterium CAG:129_59_24	Median	VC_397
A13_opera_contig_3	d__Bacteria	p__Firmicutes	c__Clostridia	o__Clostridiales	f__Ruminococcaceae	g__Ruminococcus	s__Ruminococcus sp. OM08-7	Median	VC_3072
A13_opera_contig_3	d__Bacteria	p__Firmicutes	c__Clostridia	o__Lachnospirales	f__Lachnospiraceae	g__Blautia_A	s__	Median	VC_3072
A13_opera_contig_3	d__Bacteria	p__Firmicutes	c__Clostridia	o__Clostridiales	f__Lachnospiraceae	g__Blautia	s__Blautia wexlerae	Median	VC_3072
A13_opera_contig_3	d__Bacteria	p__Firmicutes	c__Clostridia	o__Clostridiales	f__Ruminococcaceae	g__Ruminococcus	s__Ruminococcus sp. TF06-23	Median	VC_3072
A13_opera_contig_3	d__Bacteria	p__Firmicutes	c__Clostridia	o__Clostridiales	f__Lachnospiraceae	g__Blautia	s__uncultured Blautia sp.	Median	VC_3072
A13_opera_contig_3	d__Bacteria	p__Firmicutes	c__Clostridia	o__Lachnospirales	f__Lachnospiraceae	g__Blautia_A	s__Blautia_A wexlerae	Median	VC_3072
A13_opera_contig_36	d__Bacteria	p__Firmicutes	c__Clostridia	o__Oscillospirales	f__Acutalibacteraceae	g__An200	s__	Median	VC_970
A13_opera_contig_38	d__Bacteria	p__Verrucomicrobia	c__Verrucomicrobiae	o__Verrucomicrobiales	f__Akkermansiaceae	g__Akkermansia	s__Akkermansia muciniphila	Median	VC_971
A13_opera_contig_38	d__Bacteria	p__Verrucomicrobia	c__Verrucomicrobiae	o__Verrucomicrobiales	f__Akkermansiaceae	g__Akkermansia	s__Akkermansia sp. KLE1798	Median	VC_971
A13_opera_contig_396	d__Bacteria	p__Firmicutes	c__Clostridia	o__Clostridiales	f__Ruminococcaceae	g__	s__uncultured Ruminococcaceae bacterium	High	VC_972
A13_opera_contig_40	d__Bacteria	p__Firmicutes	c__Negativicutes	o__Selenomonadales	f__Selenomonadaceae	g__Megamonas	s__Megamonas hypermegale	Median	VC_961
A13_opera_contig_40	d__Bacteria	p__Firmicutes	c__Negativicutes	o__Selenomonadales	f__Selenomonadaceae	g__Megamonas	s__uncultured Megamonas sp.	Median	VC_961
A13_opera_contig_40	d__Bacteria	p__Firmicutes	c__Negativicutes	o__Selenomonadales	f__Selenomonadaceae	g__Megamonas	s__Megamonas rupellensis	Median	VC_961
A13_opera_contig_41	d__Bacteria	p__Firmicutes	c__Clostridia	o__Oscillospirales	f__Ruminococcaceae	g__Ruminococcus_C	s__Ruminococcus_C sp000980705	Median	VC_29
A13_opera_contig_44	d__Bacteria	p__Firmicutes	c__Clostridia	o__Lachnospirales	f__CAG-274	g__	s__	Median	VC_393
A13_opera_contig_55	d__Bacteria	p__Verrucomicrobia	c__Verrucomicrobiae	o__Verrucomicrobiales	f__Akkermansiaceae	g__Akkermansia	s__Akkermansia sp. BIOML-A26	Median	VC_3078
A13_opera_contig_55	d__Bacteria	p__Verrucomicrobia	c__Verrucomicrobiae	o__Verrucomicrobiales	f__Akkermansiaceae	g__Akkermansia	s__Akkermansia sp. BIOML-A63	Median	VC_3078
A13_opera_contig_55	d__Bacteria	p__Verrucomicrobia	c__Verrucomicrobiae	o__Verrucomicrobiales	f__Akkermansiaceae	g__Akkermansia	s__Akkermansia sp. BIOML-A3	Median	VC_3078
A13_opera_contig_55	d__Bacteria	p__Verrucomicrobia	c__Verrucomicrobiae	o__Verrucomicrobiales	f__Akkermansiaceae	g__Akkermansia	s__Akkermansia sp. BIOML-A27	Median	VC_3078
A13_opera_contig_55	d__Bacteria	p__Verrucomicrobia	c__Verrucomicrobiae	o__Verrucomicrobiales	f__Akkermansiaceae	g__Akkermansia	s__Akkermansia sp. BIOML-A38	Median	VC_3078
A13_opera_contig_55	d__Bacteria	p__Verrucomicrobia	c__Verrucomicrobiae	o__Verrucomicrobiales	f__Akkermansiaceae	g__Akkermansia	s__Akkermansia sp. BIOML-A11	Median	VC_3078
A13_opera_contig_55	d__Bacteria	p__Verrucomicrobia	c__Verrucomicrobiae	o__Verrucomicrobiales	f__Akkermansiaceae	g__Akkermansia	s__Akkermansia sp. BIOML-A33	Median	VC_3078
A13_opera_contig_55	d__Bacteria	p__Verrucomicrobia	c__Verrucomicrobiae	o__Verrucomicrobiales	f__Akkermansiaceae	g__Akkermansia	s__Akkermansia sp. BIOML-A12	Median	VC_3078
A13_opera_contig_55	d__Bacteria	p__Verrucomicrobia	c__Verrucomicrobiae	o__Verrucomicrobiales	f__Akkermansiaceae	g__Akkermansia	s__Akkermansia sp. BIOML-A48	Median	VC_3078
A13_opera_contig_55	d__Bacteria	p__Verrucomicrobia	c__Verrucomicrobiae	o__Verrucomicrobiales	f__Akkermansiaceae	g__Akkermansia	s__Akkermansia sp. BIOML-A59	Median	VC_3078
A13_opera_contig_55	d__Bacteria	p__Verrucomicrobia	c__Verrucomicrobiae	o__Verrucomicrobiales	f__Akkermansiaceae	g__Akkermansia	s__Akkermansia sp. BIOML-A43	Median	VC_3078
A13_opera_contig_55	d__Bacteria	p__Verrucomicrobia	c__Verrucomicrobiae	o__Verrucomicrobiales	f__Akkermansiaceae	g__Akkermansia	s__Akkermansia sp. BIOML-A66	Median	VC_3078
A13_opera_contig_55	d__Bacteria	p__Verrucomicrobia	c__Verrucomicrobiae	o__Verrucomicrobiales	f__Akkermansiaceae	g__Akkermansia	s__Akkermansia sp. BIOML-A40	Median	VC_3078
A13_opera_contig_55	d__Bacteria	p__Verrucomicrobia	c__Verrucomicrobiae	o__Verrucomicrobiales	f__Akkermansiaceae	g__Akkermansia	s__Akkermansia sp. BIOML-A37	Median	VC_3078
A13_opera_contig_55	d__Bacteria	p__Verrucomicrobia	c__Verrucomicrobiae	o__Verrucomicrobiales	f__Akkermansiaceae	g__Akkermansia	s__Akkermansia sp. BIOML-A52	Median	VC_3078
A13_opera_contig_55	d__Bacteria	p__Verrucomicrobia	c__Verrucomicrobiae	o__Verrucomicrobiales	f__Akkermansiaceae	g__Akkermansia	s__Akkermansia sp. BIOML-A55	Median	VC_3078
A13_opera_contig_55	d__Bacteria	p__Verrucomicrobia	c__Verrucomicrobiae	o__Verrucomicrobiales	f__Akkermansiaceae	g__Akkermansia	s__Akkermansia sp. BIOML-A34	Median	VC_3078
A13_opera_contig_55	d__Bacteria	p__Verrucomicrobia	c__Verrucomicrobiae	o__Verrucomicrobiales	f__Akkermansiaceae	g__Akkermansia	s__Akkermansia sp. BIOML-A13	Median	VC_3078
A13_opera_contig_55	d__Bacteria	p__Verrucomicrobia	c__Verrucomicrobiae	o__Verrucomicrobiales	f__Akkermansiaceae	g__Akkermansia	s__Akkermansia sp. BIOML-A9	Median	VC_3078
A13_opera_contig_55	d__Bacteria	p__Verrucomicrobia	c__Verrucomicrobiae	o__Verrucomicrobiales	f__Akkermansiaceae	g__Akkermansia	s__Akkermansia muciniphila	Median	VC_3078
A13_opera_contig_55	d__Bacteria	p__Verrucomicrobia	c__Verrucomicrobiae	o__Verrucomicrobiales	f__Akkermansiaceae	g__Akkermansia	s__Akkermansia sp. BIOML-A49	Median	VC_3078
A13_opera_contig_55	d__Bacteria	p__Verrucomicrobia	c__Verrucomicrobiae	o__Verrucomicrobiales	f__Akkermansiaceae	g__Akkermansia	s__Akkermansia sp. BIOML-A21	Median	VC_3078
A13_opera_contig_55	d__Bacteria	p__Verrucomicrobia	c__Verrucomicrobiae	o__Verrucomicrobiales	f__Akkermansiaceae	g__Akkermansia	s__Akkermansia sp. BIOML-A62	Median	VC_3078
A13_opera_contig_55	d__Bacteria	p__Verrucomicrobia	c__Verrucomicrobiae	o__Verrucomicrobiales	f__Akkermansiaceae	g__Akkermansia	s__Akkermansia sp. BIOML-A67	Median	VC_3078
A13_opera_contig_55	d__Bacteria	p__Verrucomicrobia	c__Verrucomicrobiae	o__Verrucomicrobiales	f__Akkermansiaceae	g__Akkermansia	s__Akkermansia sp. BIOML-A16	Median	VC_3078
A13_opera_contig_55	d__Bacteria	p__Verrucomicrobia	c__Verrucomicrobiae	o__Verrucomicrobiales	f__Akkermansiaceae	g__Akkermansia	s__Akkermansia sp. BIOML-A10	Median	VC_3078
A13_opera_contig_55	d__Bacteria	p__Verrucomicrobia	c__Verrucomicrobiae	o__Verrucomicrobiales	f__Akkermansiaceae	g__Akkermansia	s__Akkermansia sp. BIOML-A23	Median	VC_3078
A13_opera_contig_55	d__Bacteria	p__Verrucomicrobia	c__Verrucomicrobiae	o__Verrucomicrobiales	f__Akkermansiaceae	g__Akkermansia	s__Akkermansia sp. BIOML-A60	Median	VC_3078
A13_opera_contig_55	d__Bacteria	p__Verrucomicrobia	c__Verrucomicrobiae	o__Verrucomicrobiales	f__Akkermansiaceae	g__Akkermansia	s__Akkermansia sp. BIOML-A61	Median	VC_3078
A13_opera_contig_55	d__Bacteria	p__Verrucomicrobia	c__Verrucomicrobiae	o__Verrucomicrobiales	f__Akkermansiaceae	g__Akkermansia	s__uncultured Akkermansia sp.	Median	VC_3078
A13_opera_contig_55	d__Bacteria	p__Verrucomicrobia	c__Verrucomicrobiae	o__Verrucomicrobiales	f__Akkermansiaceae	g__Akkermansia	s__Akkermansia sp. BIOML-A5	Median	VC_3078
A13_opera_contig_55	d__Bacteria	p__Verrucomicrobia	c__Verrucomicrobiae	o__Verrucomicrobiales	f__Akkermansiaceae	g__Akkermansia	s__Akkermansia sp. BIOML-A53	Median	VC_3078
A13_opera_contig_55	d__Bacteria	p__Verrucomicrobia	c__Verrucomicrobiae	o__Verrucomicrobiales	f__Akkermansiaceae	g__Akkermansia	s__Akkermansia sp. BIOML-A8	Median	VC_3078
A13_opera_contig_55	d__Bacteria	p__Verrucomicrobia	c__Verrucomicrobiae	o__Verrucomicrobiales	f__Akkermansiaceae	g__Akkermansia	s__Akkermansia sp. BIOML-A19	Median	VC_3078
A13_opera_contig_55	d__Bacteria	p__Verrucomicrobia	c__Verrucomicrobiae	o__Verrucomicrobiales	f__Akkermansiaceae	g__Akkermansia	s__Akkermansia sp. BIOML-A14	Median	VC_3078
A13_opera_contig_55	d__Bacteria	p__Verrucomicrobia	c__Verrucomicrobiae	o__Verrucomicrobiales	f__Akkermansiaceae	g__Akkermansia	s__Akkermansia sp. BIOML-A56	Median	VC_3078
A13_opera_contig_55	d__Bacteria	p__Verrucomicrobia	c__Verrucomicrobiae	o__Verrucomicrobiales	f__Akkermansiaceae	g__Akkermansia	s__Akkermansia sp. BIOML-A28	Median	VC_3078
A13_opera_contig_55	d__Bacteria	p__Verrucomicrobia	c__Verrucomicrobiae	o__Verrucomicrobiales	f__Akkermansiaceae	g__Akkermansia	s__Akkermansia sp. BIOML-A15	Median	VC_3078
A13_opera_contig_55	d__Bacteria	p__Verrucomicrobia	c__Verrucomicrobiae	o__Verrucomicrobiales	f__Akkermansiaceae	g__Akkermansia	s__Akkermansia sp. BIOML-A18	Median	VC_3078
A13_opera_contig_55	d__Bacteria	p__Verrucomicrobia	c__Verrucomicrobiae	o__Verrucomicrobiales	f__Akkermansiaceae	g__Akkermansia	s__Akkermansia sp. BIOML-A46	Median	VC_3078
A13_opera_contig_55	d__Bacteria	p__Verrucomicrobia	c__Verrucomicrobiae	o__Verrucomicrobiales	f__Akkermansiaceae	g__Akkermansia	s__Akkermansia sp. BIOML-A36	Median	VC_3078
A13_opera_contig_55	d__Bacteria	p__Verrucomicrobia	c__Verrucomicrobiae	o__Verrucomicrobiales	f__Akkermansiaceae	g__Akkermansia	s__Akkermansia sp. BIOML-A17	Median	VC_3078
A13_opera_contig_55	d__Bacteria	p__Verrucomicrobia	c__Verrucomicrobiae	o__Verrucomicrobiales	f__Akkermansiaceae	g__Akkermansia	s__Akkermansia sp. BIOML-A35	Median	VC_3078
A13_opera_contig_8	d__Bacteria	p__Bacteroidetes	c__Bacteroidia	o__Bacteroidales	f__Odoribacteraceae	g__Butyricimonas	s__Butyricimonas virosa	Median	VC_956
A13_opera_contig_87	d__Bacteria	p__Firmicutes	c__Clostridia	o__Clostridiales	f__Ruminococcaceae	g__Flavonifractor	s__Flavonifractor plautii	Median	VC_3082
A15_contig-120_108	d__Bacteria	p__Actinobacteria	c__Actinobacteria	o__Bifidobacteriales	f__Bifidobacteriaceae	g__Bifidobacterium	s__Bifidobacterium longum	Median	VC_3085
A15_contig-120_108	d__Bacteria	p__Actinobacteria	c__Actinobacteria	o__Bifidobacteriales	f__Bifidobacteriaceae	g__Bifidobacterium	s__Bifidobacterium breve	Median	VC_3085
A15_contig-120_108	d__Bacteria	p__Actinobacteria	c__Actinobacteria	o__Bifidobacteriales	f__Bifidobacteriaceae	g__Bifidobacterium	s__Bifidobacterium pseudocatenulatum	High	VC_3085
A15_contig-120_108	d__Bacteria	p__Actinobacteria	c__Actinobacteria	o__Bifidobacteriales	f__Bifidobacteriaceae	g__Bifidobacterium	s__Bifidobacterium adolescentis	Median	VC_3085
A15_contig-120_111	d__Bacteria	p__Firmicutes	c__Negativicutes	o__Selenomonadales	f__Selenomonadaceae	g__Megamonas	s__Megamonas hypermegale	Median	VC_3086
A15_contig-120_111	d__Bacteria	p__Firmicutes	c__Negativicutes	o__Selenomonadales	f__Selenomonadaceae	g__Megamonas	s__Megamonas funiformis	Median	VC_3086
A15_contig-120_111	d__Bacteria	p__Firmicutes	c__Negativicutes	o__Selenomonadales	f__Selenomonadaceae	g__Megamonas	s__Megamonas rupellensis	Median	VC_3086
A15_contig-120_13	d__Bacteria	p__Bacteroidetes	c__Bacteroidia	o__Bacteroidales	f__Odoribacteraceae	g__Odoribacter	s__Odoribacter splanchnicus	Median	VC_354
A15_contig-120_13	d__Bacteria	p__Bacteroidetes	c__Bacteroidia	o__Bacteroidales	f__Bacteroidaceae	g__Prevotellamassilia	s__	Median	VC_354
A15_contig-120_13	d__Bacteria	p__Bacteroidetes	c__Bacteroidia	o__Bacteroidales	f__Bacteroidaceae	g__Bacteroides	s__Bacteroides vulgatus	Median	VC_354
A15_contig-120_14	d__Bacteria	p__Firmicutes	c__Clostridia	o__Clostridiales	f__Eubacteriaceae	g__Eubacterium	s__uncultured Eubacterium sp.	Median	VC_3088
A15_contig-120_14	d__Bacteria	p__Firmicutes	c__Clostridia	o__Clostridiales	f__Clostridiaceae	g__Clostridium	s__Clostridium sp. OM02-18AC	Median	VC_3088
A15_contig-120_14	d__Bacteria	p__Firmicutes	c__Tissierellia	o__Tissierellales	f__Tissierellaceae	g__Soehngenia	s__Soehngenia saccharolytica	Median	VC_3088
A15_contig-120_14	d__Bacteria	p__Firmicutes	c__Clostridia	o__Clostridiales	f__Lachnospiraceae	g__Roseburia	s__Roseburia intestinalis	Median	VC_3088
A15_contig-120_152	d__Bacteria	p__Firmicutes	c__Clostridia	o__Clostridiales	f__	g__	s__Clostridiales bacterium TF09-2AC	Median	VC_3090
A15_contig-120_152	d__Bacteria	p__Firmicutes	c__Clostridia	o__Clostridiales	f__Lachnospiraceae	g__Enterocloster	s__Enterocloster citroniae	Median	VC_3090
A15_contig-120_160	d__Bacteria	p__Actinobacteria	c__Actinobacteria	o__Bifidobacteriales	f__Bifidobacteriaceae	g__Bifidobacterium	s__Bifidobacterium dentium	Median	VC_3091
A15_contig-120_160	d__Bacteria	p__Actinobacteria	c__Actinobacteria	o__Bifidobacteriales	f__Bifidobacteriaceae	g__Bifidobacterium	s__Bifidobacterium breve	Median	VC_3091
A15_contig-120_160	d__Bacteria	p__Actinobacteria	c__Actinobacteria	o__Bifidobacteriales	f__Bifidobacteriaceae	g__Bifidobacterium	s__Bifidobacterium adolescentis	High	VC_3091
A15_contig-120_160	d__Bacteria	p__Actinobacteria	c__Actinobacteria	o__Bifidobacteriales	f__Bifidobacteriaceae	g__Bifidobacterium	s__Bifidobacterium pseudocatenulatum	Median	VC_3091
A15_contig-120_160	d__Bacteria	p__Actinobacteria	c__Actinobacteria	o__Bifidobacteriales	f__Bifidobacteriaceae	g__Bifidobacterium	s__Bifidobacterium catenulatum	Median	VC_3091
A15_contig-120_179	d__Bacteria	p__Firmicutes	c__Clostridia	o__Clostridiales	f__	g__	s__Clostridiales bacterium VE202-07	Median	VC_3093
A15_contig-120_179	d__Bacteria	p__Firmicutes	c__Clostridia	o__Clostridiales	f__Lachnospiraceae	g__Enterocloster	s__Enterocloster clostridioformis	Median	VC_3093
A15_contig-120_179	d__Bacteria	p__Firmicutes	c__Clostridia	o__Lachnospirales	f__Lachnospiraceae	g__Clostridium_M	s__Clostridium_M clostridioforme_A	Median	VC_3093
A15_contig-120_179	d__Bacteria	p__Firmicutes	c__Clostridia	o__Lachnospirales	f__Lachnospiraceae	g__Clostridium_M	s__Clostridium_M bolteae	Median	VC_3093
A15_contig-120_179	d__Bacteria	p__Firmicutes	c__Clostridia	o__Clostridiales	f__Clostridiaceae	g__Clostridium	s__Clostridium clostridioforme CAG:511	Median	VC_3093
A15_contig-120_179	d__Bacteria	p__Firmicutes	c__Clostridia	o__Clostridiales	f__Lachnospiraceae	g__Enterocloster	s__Enterocloster bolteae	Median	VC_3093
A15_contig-120_186	d__Bacteria	p__Firmicutes	c__Clostridia	o__Clostridiales	f__Peptostreptococcaceae	g_ntestinibacter	s_ntestinibacter bartlettii	Median	VC_3094
A15_contig-120_186	d__Bacteria	p__Firmicutes	c__Clostridia	o__Clostridiales	f__Clostridiaceae	g__Clostridium	s__Clostridium sp. 1_1_41A1FAA	High	VC_3094
A15_contig-120_19	d__Bacteria	p__Proteobacteria	c__Gammaproteobacteria	o__Enterobacterales	f__Enterobacteriaceae	g__Salmonella	s__Salmonella enterica	Median	VC_196
A15_contig-120_19	d__Bacteria	p__Proteobacteria	c__Gammaproteobacteria	o__Enterobacterales	f__Enterobacteriaceae	g__Klebsiella	s__Klebsiella pneumoniae	Median	VC_196
A15_contig-120_19	d__Bacteria	p__Proteobacteria	c__Gammaproteobacteria	o__Enterobacterales	f__Enterobacteriaceae	g__Escherichia	s__Escherichia coli	High	VC_196
A15_contig-120_19	d__Bacteria	p__Proteobacteria	c__Gammaproteobacteria	o__Enterobacterales	f__Enterobacteriaceae	g__Escherichia	s__Escherichia albertii	Median	VC_196
A15_contig-120_20	d__Bacteria	p__Firmicutes	c__Clostridia	o__Lachnospirales	f__Lachnospiraceae	g__	s__	Median	VC_3096
A15_contig-120_20	d__Bacteria	p__Firmicutes	c__Clostridia	o__Clostridiales	f__Lachnospiraceae	g__	s__Lachnospiraceae bacterium	Median	VC_3096
A15_contig-120_20	d__Bacteria	p__Firmicutes	c__Clostridia	o__Clostridiales	f__Lachnospiraceae	g__Roseburia	s__Roseburia sp. AM51-8	Median	VC_3096
A15_contig-120_21	d__Bacteria	p__Firmicutes	c__Clostridia	o__Clostridiales	f__Lachnospiraceae	g__Enterocloster	s__Enterocloster bolteae	High	VC_3098
A15_contig-120_21	d__Bacteria	p__Firmicutes	c__Clostridia	o__Clostridiales	f__Clostridiaceae	g__Clostridium	s__Clostridium sp. VE202-10	Median	VC_3098
A15_contig-120_21	d__Bacteria	p__Firmicutes	c__Clostridia	o__Clostridiales	f__	g__	s__Clostridiales bacterium VE202-07	Median	VC_3098
A15_contig-120_21	d__Bacteria	p__Firmicutes	c__Clostridia	o__Clostridiales	f__Lachnospiraceae	g__Enterocloster	s__Enterocloster clostridioformis	Median	VC_3098
A15_contig-120_252	d__Bacteria	p__Bacteroidetes	c__Bacteroidia	o__Bacteroidales	f__Prevotellaceae	g__Prevotella	s__Prevotella sp. HMSC077E09	Median	VC_3102
A15_contig-120_26	d__Bacteria	p__Firmicutes	c__Clostridia	o__Clostridiales	f__Lachnospiraceae	g__Mediterraneibacter	s__[Ruminococcus] torques	Median	VC_3103
A15_contig-120_26	d__Bacteria	p__Firmicutes	c__Clostridia	o__Clostridiales	f__Lachnospiraceae	g__Coprococcus	s__Coprococcus comes	High	VC_3103
A15_contig-120_284	d__Bacteria	p__Actinobacteria	c__Actinobacteria	o__Bifidobacteriales	f__Bifidobacteriaceae	g__Bifidobacterium	s__Bifidobacterium adolescentis	Median	VC_3106
A15_contig-120_284	d__Bacteria	p__Actinobacteria	c__Actinobacteria	o__Bifidobacteriales	f__Bifidobacteriaceae	g__Bifidobacterium	s__Bifidobacterium pseudocatenulatum	Median	VC_3106
A15_contig-120_312	d__Bacteria	p__Firmicutes	c__Clostridia	o__Clostridiales	f__Clostridiaceae	g__Clostridium	s__Clostridium sp. BNL1100	Median	VC_3108
A15_contig-120_312	d__Bacteria	p__Proteobacteria	c__Gammaproteobacteria	o__Alteromonadales	f__Shewanellaceae	g__Shewanella	s__Shewanella piezotolerans	High	VC_3108
A15_contig-120_312	d__Bacteria	p__Firmicutes	c__Clostridia	o__Clostridiales	f__Ruminococcaceae	g__Ruminococcus	s__Ruminococcus champanellensis	Median	VC_3108
A15_contig-120_312	d__Bacteria	p__Proteobacteria	c__Gammaproteobacteria	o__Alteromonadales	f__Shewanellaceae	g__Shewanella	s__Shewanella halifaxensis	High	VC_3108
A15_contig-120_312	d__Bacteria	p__Tenericutes	c__Mollicutes	o__Mycoplasmatales	f__Mycoplasmataceae	g__Mycoplasma	s__Mycoplasma gallisepticum	High	VC_3108
A15_contig-120_312	d__Bacteria	p__Proteobacteria	c__Gammaproteobacteria	o__Vibrionales	f__Vibrionaceae	g__Vibrio	s__Vibrio cholerae	High	VC_3108
A15_contig-120_312	d__Bacteria	p__Proteobacteria	c__Gammaproteobacteria	o__Vibrionales	f__Vibrionaceae	g__Vibrio	s__Vibrio vulnificus	High	VC_3108
A15_contig-120_312	d__Bacteria	p__Firmicutes	c__Bacilli	o__Lactobacillales	f__Lactobacillaceae	g__Lactobacillus	s__Lactobacillus helveticus	High	VC_3108
A15_contig-120_312	d__Bacteria	p__Firmicutes	c__Bacilli	o__Bacillales	f__Staphylococcaceae	g__Staphylococcus	s__Staphylococcus aureus	High	VC_3108
A15_contig-120_312	d__Bacteria	p__Proteobacteria	c__Epsilonproteobacteria	o__	f__	g__Sulfurovum	s__Sulfurovum sp. NBC37-1	Median	VC_3108
A15_contig-120_312	d__Bacteria	p__Firmicutes	c__Bacilli	o__Lactobacillales	f__Lactobacillaceae	g__Lactobacillus	s__Lactobacillus crispatus	High	VC_3108
A15_contig-120_312	d__Bacteria	p__Firmicutes	c__Clostridia	o__Clostridiales	f__Ruminococcaceae	g__Ruminococcus	s__Ruminococcus bicirculans	Median	VC_3108
A15_contig-120_312	d__Bacteria	p__Firmicutes	c__Clostridia	o__Clostridiales	f__Lachnospiraceae	g__Lachnospira	s__Lachnospira eligens	High	VC_3108
A15_contig-120_312	d__Bacteria	p__Firmicutes	c__Clostridia	o__Clostridiales	f__Ruminococcaceae	g__Ruminococcus	s__Ruminococcus bromii	Median	VC_3108
A15_contig-120_312	d__Bacteria	p__Firmicutes	c__Bacilli	o__Lactobacillales	f__Lactobacillaceae	g__Lactobacillus	s__Lactobacillus delbrueckii	High	VC_3108
A15_contig-120_312	d__Bacteria	p__Firmicutes	c__Bacilli	o__Lactobacillales	f__Lactobacillaceae	g__Lactobacillus	s__Lactobacillus acidophilus	High	VC_3108
A15_contig-120_312	d__Bacteria	p__Firmicutes	c__Bacilli	o__Lactobacillales	f__Lactobacillaceae	g__Lactobacillus	s__Lactobacillus amylovorus	High	VC_3108
A15_contig-120_312	d__Bacteria	p__Firmicutes	c__Clostridia	o__Clostridiales	f__	g__	s__butyrate-producing bacterium SS3/4	High	VC_3108
A15_contig-120_312	d__Bacteria	p__Proteobacteria	c__Gammaproteobacteria	o__Alteromonadales	f__Shewanellaceae	g__Shewanella	s__Shewanella sp. ANA-3	High	VC_3108
A15_contig-120_312	d__Bacteria	p__Proteobacteria	c__Gammaproteobacteria	o__Alteromonadales	f__Shewanellaceae	g__Shewanella	s__Shewanella sp. MR-4	High	VC_3108
A15_contig-120_312	d__Bacteria	p__Proteobacteria	c__Gammaproteobacteria	o__Alteromonadales	f__Shewanellaceae	g__Shewanella	s__Shewanella sp. MR-7	High	VC_3108
A15_contig-120_312	d__Bacteria	p__Proteobacteria	c__Gammaproteobacteria	o__Pseudomonadales	f__Pseudomonadaceae	g__Pseudomonas	s__Pseudomonas rhizosphaerae	Median	VC_3108
A15_contig-120_312	d__Bacteria	p__Firmicutes	c__Clostridia	o__Clostridiales	f__Lachnospiraceae	g__Mediterraneibacter	s__[Ruminococcus] torques	High	VC_3108
A15_contig-120_312	d__Bacteria	p__Proteobacteria	c__Gammaproteobacteria	o__Pseudomonadales	f__Pseudomonadaceae	g__Pseudomonas	s__Pseudomonas aeruginosa	High	VC_3108
A15_contig-120_312	d__Bacteria	p__Proteobacteria	c__Gammaproteobacteria	o__Alteromonadales	f__Shewanellaceae	g__Shewanella	s__Shewanella woodyi	High	VC_3108
A15_contig-120_312	d__Bacteria	p__Firmicutes	c__Clostridia	o__Clostridiales	f__Ruminococcaceae	g__	s__Ruminococcaceae bacterium	Median	VC_3108
A15_contig-120_312	d__Bacteria	p__Firmicutes	c__Clostridia	o__Clostridiales	f__Lachnospiraceae	g__Lacrimispora	s__Lacrimispora saccharolytica	High	VC_3108
A15_contig-120_312	d__Bacteria	p__Proteobacteria	c__Gammaproteobacteria	o__Pseudomonadales	f__Pseudomonadaceae	g__Pseudomonas	s__Pseudomonas knackmussii	High	VC_3108
A15_contig-120_312	d__Bacteria	p__Proteobacteria	c__Gammaproteobacteria	o__Pseudomonadales	f__Pseudomonadaceae	g__Pseudomonas	s__Pseudomonas resinovorans	High	VC_3108
A15_contig-120_312	d__Bacteria	p__Firmicutes	c__Clostridia	o__Clostridiales	f__Clostridiaceae	g__Clostridium	s__Clostridium sp. SY8519	High	VC_3108
A15_contig-120_312	d__Bacteria	p__Firmicutes	c__Clostridia	o__Clostridiales	f__Lachnospiraceae	g__Blautia	s__Blautia obeum	High	VC_3108
A15_contig-120_312	d__Bacteria	p__Proteobacteria	c__Gammaproteobacteria	o__Alteromonadales	f__Shewanellaceae	g__Shewanella	s__Shewanella violacea	High	VC_3108
A15_contig-120_312	d__Bacteria	p__Firmicutes	c__Clostridia	o__Oscillospirales	f__Ruminococcaceae	g__Ruminococcus_D	s__Ruminococcus_D bicirculans	Median	VC_3108
A15_contig-120_312	d__Bacteria	p__Firmicutes	c__Clostridia	o__Clostridiales	f__Lachnospiraceae	g__Lachnoclostridium	s__Lachnoclostridium phytofermentans	High	VC_3108
A15_contig-120_312	d__Bacteria	p__Proteobacteria	c__Gammaproteobacteria	o__Oceanospirillales	f__Oceanospirillaceae	g__Marinomonas	s__Marinomonas mediterranea	Median	VC_3108
A15_contig-120_312	d__Bacteria	p__Firmicutes	c__Clostridia	o__Clostridiales	f__Lachnospiraceae	g__Roseburia	s__Roseburia intestinalis	High	VC_3108
A15_contig-120_312	d__Bacteria	p__Firmicutes	c__Clostridia	o__Clostridiales	f__Ruminococcaceae	g__Ruminococcus	s__Ruminococcus sp. AF26-25AA	Median	VC_3108
A15_contig-120_312	d__Bacteria	p__Firmicutes	c__Clostridia	o__Clostridiales	f__Lachnospiraceae	g__Roseburia	s__Roseburia hominis	High	VC_3108
A15_contig-120_312	d__Bacteria	p__Proteobacteria	c__Gammaproteobacteria	o__Alteromonadales	f__Moritellaceae	g__Moritella	s__Moritella viscosa	High	VC_3108
A15_contig-120_312	d__Bacteria	p__Firmicutes	c__Clostridia	o__Clostridiales	f__Lachnospiraceae	g__	s__[Eubacterium] rectale	High	VC_3108
A15_contig-120_312	d__Bacteria	p__Proteobacteria	c__Gammaproteobacteria	o__Alteromonadales	f__Shewanellaceae	g__Shewanella	s__Shewanella pealeana	High	VC_3108
A15_contig-120_312	d__Bacteria	p__Proteobacteria	c__Gammaproteobacteria	o__Alteromonadales	f__Shewanellaceae	g__Shewanella	s__Shewanella sediminis	High	VC_3108
A15_contig-120_312	d__Bacteria	p__Proteobacteria	c__Gammaproteobacteria	o__Enterobacterales	f__Enterobacteriaceae	g__Candidatus Hamiltonella	s__	Median	VC_3108
A15_contig-120_312	d__Bacteria	p__Proteobacteria	c__Epsilonproteobacteria	o__Campylobacterales	f__Helicobacteraceae	g__Sulfurimonas	s__Sulfurimonas autotrophica	High	VC_3108
A15_contig-120_312	d__Bacteria	p__Firmicutes	c__Clostridia	o__Clostridiales	f__Lachnospiraceae	g__Butyrivibrio	s__Butyrivibrio proteoclasticus	High	VC_3108
A15_contig-120_312	d__Bacteria	p__Proteobacteria	c__Gammaproteobacteria	o__Pseudomonadales	f__Pseudomonadaceae	g__Pseudomonas	s__Pseudomonas balearica	High	VC_3108
A15_contig-120_316	d__Bacteria	p__Actinobacteria	c__Actinobacteria	o__Bifidobacteriales	f__Bifidobacteriaceae	g__Bifidobacterium	s__Bifidobacterium pseudocatenulatum	Median	VC_3109
A15_contig-120_316	d__Bacteria	p__Actinobacteria	c__Actinobacteria	o__Bifidobacteriales	f__Bifidobacteriaceae	g__Bifidobacterium	s__Bifidobacterium adolescentis	Median	VC_3109
A15_contig-120_316	d__Bacteria	p__Actinobacteria	c__Actinobacteria	o__Bifidobacteriales	f__Bifidobacteriaceae	g__Bifidobacterium	s__Bifidobacterium bifidum	Median	VC_3109
A15_contig-120_316	d__Bacteria	p__Actinobacteria	c__Coriobacteriia	o__Coriobacteriales	f__Atopobiaceae	g__Atopobium	s__Atopobium sp. UBA3664	Median	VC_3109
A15_contig-120_322	d__Bacteria	p__Firmicutes	c__Erysipelotrichia	o__Erysipelotrichales	f__Erysipelotrichaceae	g__Turicibacter	s__Turicibacter sp. H121	Median	VC_847
A15_contig-120_36	d__Bacteria	p__Firmicutes	c__Clostridia	o__Clostridiales	f__Clostridiaceae	g__Clostridium	s__Clostridium nexile CAG:348	Median	VC_3111
A15_contig-120_36	d__Bacteria	p__Firmicutes	c__Clostridia	o__Clostridiales	f__Lachnospiraceae	g__Tyzzerella	s__Tyzzerella nexilis	Median	VC_3111
A15_contig-120_39	d__Bacteria	p__Firmicutes	c__Bacilli	o__Erysipelotrichales	f__Erysipelotrichaceae	g__Absiella	s__	Median	VC_3113
A15_contig-120_39	d__Bacteria	p__Firmicutes	c__Erysipelotrichia	o__Erysipelotrichales	f__Erysipelotrichaceae	g__Solobacterium	s__uncultured Solobacterium sp.	Median	VC_3113
A15_contig-120_39	d__Bacteria	p__Firmicutes	c__Clostridia	o__Lachnospirales	f__Lachnospiraceae	g__Eubacterium_E	s__Eubacterium_E hallii	Median	VC_3113
A15_contig-120_39	d__Bacteria	p__Firmicutes	c__Clostridia	o__Clostridiales	f__Lachnospiraceae	g__Anaerobutyricum	s__Anaerobutyricum hallii	Median	VC_3113
A15_contig-120_4	d__Bacteria	p__Proteobacteria	c__Gammaproteobacteria	o__Cardiobacteriales	f__Cardiobacteriaceae	g__Cardiobacterium	s__Cardiobacterium hominis	Median	VC_975
A15_contig-120_423	d__Bacteria	p__Firmicutes	c__Clostridia	o__Clostridiales	f__Lachnospiraceae	g__Enterocloster	s__Enterocloster citroniae	Median	VC_3118
A15_contig-120_423	d__Bacteria	p__Firmicutes	c__Clostridia	o__Lachnospirales	f__Lachnospiraceae	g__Clostridium_M	s__Clostridium_M citroniae	Median	VC_3118
A15_contig-120_431	d__Bacteria	p__Firmicutes	c__Clostridia	o__Clostridiales	f__Lachnospiraceae	g__Lachnoclostridium	s__[Clostridium] symbiosum	Median	VC_3119
A15_contig-120_444	d__Bacteria	p__Firmicutes	c__Clostridia	o__Clostridiales	f__Lachnospiraceae	g__Anaerobutyricum	s__Anaerobutyricum hallii	Median	VC_3120
A15_contig-120_525	d__Bacteria	p__Firmicutes	c__Clostridia	o__Clostridiales	f__Lachnospiraceae	g__Lachnoclostridium	s__[Clostridium] symbiosum	Median	VC_3128
A15_contig-120_6	d__Bacteria	p__Firmicutes	c__Clostridia	o__Clostridiales	f__Ruminococcaceae	g__Faecalibacterium	s__Faecalibacterium prausnitzii	Median	VC_3132
A15_contig-120_6	d__Bacteria	p__Firmicutes	c__Clostridia	o__Clostridiales	f__Ruminococcaceae	g__Faecalibacterium	s__Faecalibacterium sp.	Median	VC_3132
A15_contig-120_71	d__Bacteria	p__Firmicutes	c__Clostridia	o__Clostridiales	f__Clostridiaceae	g__Clostridium	s__uncultured Clostridium sp.	Median	VC_977
A15_contig-120_81	d__Bacteria	p__Firmicutes	c__Clostridia	o__Clostridiales	f__Clostridiaceae	g__Clostridium	s__uncultured Clostridium sp.	Median	VC_3138
A15_contig-120_81	d__Bacteria	p__Firmicutes	c__Clostridia	o__Clostridiales	f__Peptostreptococcaceae	g_ntestinibacter	s_ntestinibacter bartlettii	Median	VC_3138
A16_contig_106_pilon	d__Bacteria	p__Firmicutes	c__Clostridia	o__	f__	g__	s__Clostridia bacterium UC5.1-2H6	High	VC_3170
A16_contig_106_pilon	d__Bacteria	p__Firmicutes	c__Erysipelotrichia	o__Erysipelotrichales	f__Erysipelotrichaceae	g__Erysipelatoclostridium	s__Erysipelatoclostridium ramosum	High	VC_3170
A16_contig_106_pilon	d__Bacteria	p__Firmicutes	c__Erysipelotrichia	o__Erysipelotrichales	f__Erysipelotrichaceae	g__Coprobacillus	s__Coprobacillus sp. D7	High	VC_3170
A16_contig_107_pilon	d__Bacteria	p__Firmicutes	c__Clostridia	o__	f__	g__	s__Clostridia bacterium UC5.1-2H6	Median	VC_860
A16_contig_131_pilon	d__Bacteria	p__Firmicutes	c__Clostridia	o__Clostridiales	f__	g__	s__Clostridiales bacterium TF09-2AC	Median	VC_3174
A16_contig_163_pilon	d__Bacteria	p__Firmicutes	c__Clostridia	o__Clostridiales	f__	g__	s__Clostridiales bacterium VE202-16	Median	VC_983
A16_contig_163_pilon	d__Bacteria	p__Firmicutes	c__Clostridia	o__Clostridiales	f__Lachnospiraceae	g__Lachnoclostridium	s__[Clostridium] symbiosum	High	VC_983
A16_contig_163_pilon	d__Bacteria	p__Firmicutes	c__Clostridia	o__Lachnospirales	f__Lachnospiraceae	g__Clostridium_Q	s__Clostridium_Q symbiosum	High	VC_983
A16_contig_163_pilon	d__Bacteria	p__Firmicutes	c__Clostridia	o__Clostridiales	f__Clostridiaceae	g__Clostridium	s__uncultured Clostridium sp.	High	VC_983
A16_contig_167_pilon	d__Bacteria	p__Actinobacteria	c__Actinobacteria	o__Bifidobacteriales	f__Bifidobacteriaceae	g__Bifidobacterium	s__Bifidobacterium dentium	Median	VC_28
A16_contig_167_pilon	d__Bacteria	p__Actinobacteria	c__Actinobacteria	o__Bifidobacteriales	f__Bifidobacteriaceae	g__Bifidobacterium	s__Bifidobacterium angulatum	Median	VC_28
A16_contig_167_pilon	d__Bacteria	p__Actinobacteria	c__Actinobacteria	o__Bifidobacteriales	f__Bifidobacteriaceae	g__Bifidobacterium	s__Bifidobacterium sp. N4G05	High	VC_28
A16_contig_167_pilon	d__Bacteria	p__Actinobacteria	c__Actinobacteria	o__Bifidobacteriales	f__Bifidobacteriaceae	g__Bifidobacterium	s__Bifidobacterium pseudocatenulatum	Median	VC_28
A16_contig_167_pilon	d__Bacteria	p__Actinobacteria	c__Actinobacteria	o__Actinomycetales	f__Bifidobacteriaceae	g__Bifidobacterium	s__Bifidobacterium sp002742445	Median	VC_28
A16_contig_167_pilon	d__Bacteria	p__Actinobacteria	c__Actinobacteria	o__Bifidobacteriales	f__Bifidobacteriaceae	g__Bifidobacterium	s__Bifidobacterium catenulatum	Median	VC_28
A16_contig_167_pilon	d__Bacteria	p__Actinobacteria	c__Actinobacteria	o__Bifidobacteriales	f__Bifidobacteriaceae	g__Bifidobacterium	s__Bifidobacterium pseudolongum	Median	VC_28
A16_contig_167_pilon	d__Bacteria	p__Actinobacteria	c__Actinobacteria	o__Bifidobacteriales	f__Bifidobacteriaceae	g__Bifidobacterium	s__Bifidobacterium breve	Median	VC_28
A16_contig_167_pilon	d__Bacteria	p__Actinobacteria	c__Actinobacteria	o__Bifidobacteriales	f__Bifidobacteriaceae	g__Bifidobacterium	s__Bifidobacterium adolescentis	Median	VC_28
A16_contig_169_pilon	d__Bacteria	p__Firmicutes	c__Clostridia	o__Clostridiales	f__	g__	s__Clostridiales bacterium	Median	VC_823
A16_contig_170_pilon	d__Bacteria	p__Cyanobacteria	c__	o__Oscillatoriales	f__	g__	s__Oscillatoriales cyanobacterium	Median	VC_349
A16_contig_183_pilon	d__Bacteria	p__Firmicutes	c__Clostridia	o__Oscillospirales	f__Oscillospiraceae	g__UBA738	s__	Median	VC_60
A16_contig_20_pilon	d__Bacteria	p__Bacteroidetes	c__Bacteroidia	o__Bacteroidales	f__Bacteroidaceae	g__Bacteroides	s__Bacteroides fragilis	High	VC_3175
A16_contig_20_pilon	d__Bacteria	p__Bacteroidetes	c__Bacteroidia	o__Bacteroidales	f__Bacteroidaceae	g__Bacteroides	s__Bacteroides xylanisolvens	High	VC_3175
A16_contig_20_pilon	d__Bacteria	p__Bacteroidetes	c__Bacteroidia	o__Bacteroidales	f__Tannerellaceae	g__Tannerella	s__Tannerella forsythia	Median	VC_3175
A16_contig_20_pilon	d__Bacteria	p__Bacteroidetes	c__Bacteroidia	o__Bacteroidales	f__Bacteroidaceae	g__Bacteroides	s__Bacteroides dorei	High	VC_3175
A16_contig_20_pilon	d__Bacteria	p__Bacteroidetes	c__Bacteroidia	o__Bacteroidales	f__Bacteroidaceae	g__Bacteroides	s__Bacteroides helcogenes	High	VC_3175
A16_contig_20_pilon	d__Bacteria	p__Bacteroidetes	c__Bacteroidia	o__Bacteroidales	f__Tannerellaceae	g__Parabacteroides	s__Parabacteroides distasonis	High	VC_3175
A16_contig_20_pilon	d__Bacteria	p__Bacteroidetes	c__Bacteroidia	o__Bacteroidales	f__Bacteroidaceae	g__Bacteroides	s__Bacteroides vulgatus	High	VC_3175
A16_contig_20_pilon	d__Bacteria	p__Bacteroidetes	c__Bacteroidia	o__Bacteroidales	f__Porphyromonadaceae	g__	s__Porphyromonadaceae bacterium	High	VC_3175
A16_contig_20_pilon	d__Bacteria	p__Bacteroidetes	c__Bacteroidia	o__Bacteroidales	f__Bacteroidaceae	g__Bacteroides	s__Bacteroides thetaiotaomicron	High	VC_3175
A16_contig_20_pilon	d__Bacteria	p__Bacteroidetes	c__Bacteroidia	o__Bacteroidales	f__Paludibacteraceae	g__Paludibacter	s__Paludibacter propionicigenes	High	VC_3175
A16_contig_20_pilon	d__Bacteria	p__Bacteroidetes	c__Bacteroidia	o__Bacteroidales	f__Porphyromonadaceae	g__Porphyromonas	s__Porphyromonas gingivalis	High	VC_3175
A16_contig_42_pilon	d__Bacteria	p__Proteobacteria	c__Betaproteobacteria	o__Neisseriales	f__Neisseriaceae	g__Neisseria	s__Neisseria sp. HMSC066F04	Median	VC_3176
A16_contig_42_pilon	d__Bacteria	p__Proteobacteria	c__Betaproteobacteria	o__Neisseriales	f__Neisseriaceae	g__Neisseria	s__Neisseria subflava	High	VC_3176
A16_contig_42_pilon	d__Bacteria	p__Bacteroidetes	c__Bacteroidia	o__Bacteroidales	f__Prevotellaceae	g__Prevotella	s__Prevotella copri	Median	VC_3176
A16_contig_42_pilon	d__Bacteria	p__Proteobacteria	c__Betaproteobacteria	o__Neisseriales	f__Neisseriaceae	g__Neisseria	s__Neisseria meningitidis	Median	VC_3176
A16_contig_42_pilon	d__Bacteria	p__Proteobacteria	c__Betaproteobacteria	o__Neisseriales	f__Neisseriaceae	g__Neisseria	s__Neisseria sp. HMSC061E12	Median	VC_3176
A16_contig_42_pilon	d__Bacteria	p__Proteobacteria	c__Betaproteobacteria	o__Neisseriales	f__Neisseriaceae	g__Neisseria	s__Neisseria lactamica	High	VC_3176
A16_contig_43_pilon	d__Bacteria	p__Firmicutes	c__Clostridia	o__Lachnospirales	f__Lachnospiraceae	g__Blautia_A	s__	Median	VC_3177
A16_contig_43_pilon	d__Bacteria	p__Firmicutes	c__Clostridia	o__Clostridiales	f__Ruminococcaceae	g__Ruminococcus	s__Ruminococcus sp. AF41-9	Median	VC_3177
A16_contig_44_pilon	d__Bacteria	p__Firmicutes	c__Clostridia	o__Clostridiales	f__	g__	s__Clostridiales bacterium VE202-16	High	VC_3178
A16_contig_44_pilon	d__Bacteria	p__Firmicutes	c__Clostridia	o__Lachnospirales	f__Lachnospiraceae	g__Clostridium_Q	s__Clostridium_Q symbiosum	Median	VC_3178
A16_contig-120_10	d__Bacteria	p__Firmicutes	c__Clostridia	o__Lachnospirales	f__Lachnospiraceae	g__Agathobacter	s__Agathobacter faecis	Median	VC_338
A16_contig-120_10	d__Bacteria	p__Firmicutes	c__Clostridia	o__Clostridiales	f__Eubacteriaceae	g__Eubacterium	s__Eubacterium sp. 36_13	Median	VC_338
A16_contig-120_10	d__Bacteria	p__Firmicutes	c__Clostridia	o__Clostridiales	f__Lachnospiraceae	g__Lachnospira	s__Lachnospira eligens	Median	VC_338
A16_contig-120_10	d__Bacteria	p__Firmicutes	c__Clostridia	o__Clostridiales	f__Eubacteriaceae	g__Eubacterium	s__uncultured Eubacterium sp.	Median	VC_338
A16_contig-120_10	d__Bacteria	p__Firmicutes	c__Clostridia	o__Lachnospirales	f__Lachnospiraceae	g__Lachnospira	s__	Median	VC_338
A16_contig-120_1040	d__Bacteria	p__Firmicutes	c__Clostridia	o__	f__	g__	s__Clostridia bacterium UC5.1-1F7	Median	VC_3140
A16_contig-120_14	d__Bacteria	p__Firmicutes	c__Clostridia	o__Clostridiales	f__Clostridiaceae	g__Butyricicoccus	s__Butyricicoccus sp. AF15-40	Median	VC_159
A16_contig-120_14	d__Bacteria	p__Firmicutes	c__Clostridia	o__Oscillospirales	f__Butyricicoccaceae	g__Agathobaculum	s__Agathobaculum butyriciproducens	Median	VC_159
A16_contig-120_18	d__Bacteria	p__Firmicutes	c__Clostridia	o__Lachnospirales	f__Lachnospiraceae	g__Anaerostipes	s__Anaerostipes hadrus	Median	VC_341
A16_contig-120_18	d__Bacteria	p__Firmicutes	c__	o__	f__	g__	s__Firmicutes bacterium AF12-30	Median	VC_341
A16_contig-120_184	d__Bacteria	p__Firmicutes	c__Bacilli	o__Lactobacillales	f__Streptococcaceae	g__Streptococcus	s__Streptococcus salivarius	Median	VC_3144
A16_contig-120_21	d__Bacteria	p__Bacteroidetes	c__Bacteroidia	o__Bacteroidales	f__Bacteroidaceae	g__Bacteroides	s__Bacteroides dorei	Median	VC_3146
A16_contig-120_24	d__Bacteria	p__Firmicutes	c__Negativicutes	o__Acidaminococcales	f__Acidaminococcaceae	g__Phascolarctobacterium	s__uncultured Phascolarctobacterium sp.	Median	VC_979
A16_contig-120_28	d__Bacteria	p__Firmicutes	c__Clostridia	o__Clostridiales	f__Ruminococcaceae	g__Faecalibacterium	s__Faecalibacterium prausnitzii	Median	VC_980
A16_contig-120_29	d__Bacteria	p__Firmicutes	c__Clostridia	o__Clostridiales	f__Ruminococcaceae	g__	s__Ruminococcaceae bacterium	Median	VC_3148
A16_contig-120_29	d__Bacteria	p__Firmicutes	c__Clostridia	o__Clostridiales	f__Lachnospiraceae	g__Blautia	s__Blautia obeum	Median	VC_3148
A16_contig-120_29	d__Bacteria	p__Firmicutes	c__Clostridia	o__Clostridiales	f__Ruminococcaceae	g__Ruminococcus	s__Ruminococcus sp. AM44-9AT	Median	VC_3148
A16_contig-120_29	d__Bacteria	p__Firmicutes	c__Clostridia	o__Lachnospirales	f__Lachnospiraceae	g__Blautia_A	s__Blautia_A sp900066335	Median	VC_3148
A16_contig-120_43	d__Bacteria	p__Firmicutes	c__Clostridia	o__TANB77	f__CAG-508	g__CAG-492	s__CAG-492 sp000434335	Median	VC_3152
A16_contig-120_43	d__Bacteria	p__Firmicutes	c__Clostridia	o__Clostridiales	f__Clostridiaceae	g__Clostridium	s__uncultured Clostridium sp.	Median	VC_3152
A16_contig-120_47	d__Bacteria	p__Firmicutes	c__Clostridia	o__Clostridiales	f__Lachnospiraceae	g__	s__Lachnospiraceae bacterium	High	VC_3154
A16_contig-120_47	d__Bacteria	p__Firmicutes	c__Clostridia	o__Clostridiales	f__Lachnospiraceae	g__Coprococcus	s__Coprococcus sp. AM27-12LB	Median	VC_3154
A16_contig-120_47	d__Bacteria	p__Firmicutes	c__Clostridia	o__Clostridiales	f__Lachnospiraceae	g__	s__Lachnospiraceae bacterium 6_1_37FAA	High	VC_3154
A16_contig-120_47	d__Bacteria	p__Firmicutes	c__Clostridia	o__Clostridiales	f__Lachnospiraceae	g__Faecalimonas	s__Faecalimonas umbilicata	High	VC_3154
A16_contig-120_560	d__Bacteria	p__Firmicutes	c__Clostridia	o__Clostridiales	f__Ruminococcaceae	g__Ruminococcus	s__Ruminococcus sp. AF21-11	Median	VC_982
A16_contig-120_8	d__Bacteria	p__Proteobacteria	c__Betaproteobacteria	o__Neisseriales	f__Neisseriaceae	g__Neisseria	s__Neisseria sp. ZJ785	Median	VC_401
A16_contig-120_8	d__Bacteria	p__Proteobacteria	c__Betaproteobacteria	o__Neisseriales	f__Neisseriaceae	g__Neisseria	s__Neisseria meningitidis	Median	VC_401
A16_contig-120_8	d__Bacteria	p__Proteobacteria	c__Betaproteobacteria	o__Neisseriales	f__Neisseriaceae	g__Neisseria	s__Neisseria flavescens	Median	VC_401
A16_contig-120_8	d__Bacteria	p__Proteobacteria	c__Betaproteobacteria	o__Neisseriales	f__Neisseriaceae	g__Neisseria	s__Neisseria subflava	High	VC_401
A16_contig-120_8	d__Bacteria	p__Proteobacteria	c__Betaproteobacteria	o__Neisseriales	f__Neisseriaceae	g__Neisseria	s__Neisseria lactamica	Median	VC_401
A16_contig-120_8	d__Bacteria	p__Proteobacteria	c__Betaproteobacteria	o__Neisseriales	f__Neisseriaceae	g__Neisseria	s__Neisseria perflava	High	VC_401
A16_contig-120_843	d__Bacteria	p__Bacteroidetes	c__Bacteroidia	o__Bacteroidales	f__Bacteroidaceae	g__Bacteroides	s__Bacteroides caccae	Median	VC_3165
A16_contig-120_89	d__Bacteria	p__Firmicutes	c__Clostridia	o__Lachnospirales	f__Lachnospiraceae	g__Acetatifactor	s__Acetatifactor sp900066365	Median	VC_3166
A16_contig-120_9	d__Bacteria	p__Firmicutes	c__Clostridia	o__Oscillospirales	f__Ruminococcaceae	g__Faecalibacterium	s__Faecalibacterium sp003449675	Median	VC_85
A16_NODE_106	d__Bacteria	p__Firmicutes	c__Clostridia	o__Oscillospirales	f__Butyricicoccaceae	g__Butyricicoccus_A	s__Butyricicoccus_A sp002395695	Median	VC_3183
A16_NODE_134	d__Bacteria	p__Firmicutes	c__Clostridia	o__Clostridiales	f__Ruminococcaceae	g__	s__Ruminococcaceae bacterium	Median	VC_3185
A16_NODE_172	d__Bacteria	p__Firmicutes	c__Clostridia	o__Clostridiales	f__	g__	s__Clostridiales bacterium VE202-16	Median	VC_402
A16_NODE_172	d__Bacteria	p__Firmicutes	c__Clostridia	o__Clostridiales	f__Lachnospiraceae	g__Lachnoclostridium	s__[Clostridium] symbiosum	High	VC_402
A16_NODE_188	d__Bacteria	p__Actinobacteria	c__Actinobacteria	o__Bifidobacteriales	f__Bifidobacteriaceae	g__Bifidobacterium	s__Bifidobacterium pseudocatenulatum	Median	VC_28
A16_NODE_188	d__Bacteria	p__Actinobacteria	c__Actinobacteria	o__Bifidobacteriales	f__Bifidobacteriaceae	g__Bifidobacterium	s__Bifidobacterium longum	Median	VC_28
A16_NODE_188	d__Bacteria	p__Actinobacteria	c__Actinobacteria	o__Bifidobacteriales	f__Bifidobacteriaceae	g__Bifidobacterium	s__Bifidobacterium adolescentis	Median	VC_28
A16_NODE_188	d__Bacteria	p__Actinobacteria	c__Actinobacteria	o__Bifidobacteriales	f__Bifidobacteriaceae	g__Bifidobacterium	s__Bifidobacterium catenulatum	Median	VC_28
A16_NODE_188	d__Bacteria	p__Actinobacteria	c__Actinobacteria	o__Bifidobacteriales	f__Bifidobacteriaceae	g__Bifidobacterium	s__Bifidobacterium sp. N4G05	Median	VC_28
A16_NODE_2	d__Bacteria	p__Firmicutes	c__Clostridia	o__Clostridiales	f__Ruminococcaceae	g__	s__Ruminococcaceae bacterium TF06-43	Median	VC_3187
A16_NODE_240	d__Bacteria	p__Firmicutes	c__Clostridia	o__Clostridiales	f__Clostridiaceae	g__Clostridium	s__Clostridium sp. OM04-12AA	High	VC_3188
A16_NODE_240	d__Bacteria	p__Firmicutes	c__Clostridia	o__Clostridiales	f__Clostridiaceae	g__Clostridium	s__Clostridium sp. AM51-4	High	VC_3188
A16_NODE_25	d__Bacteria	p__Firmicutes	c__Clostridia	o__Clostridiales	f__Ruminococcaceae	g__Flavonifractor	s__Flavonifractor plautii	Median	VC_3190
A16_NODE_25	d__Bacteria	p__Firmicutes	c__Clostridia	o__Clostridiales	f__	g__	s__Clostridiales bacterium	Median	VC_3190
A16_NODE_25	d__Bacteria	p__Firmicutes	c__Clostridia	o__Clostridiales	f__Lachnospiraceae	g__	s__Lachnospiraceae bacterium 7_1_58FAA	Median	VC_3190
A16_NODE_28	d__Bacteria	p__Firmicutes	c__Clostridia	o__Oscillospirales	f__Butyricicoccaceae	g__Agathobaculum	s__	Median	VC_159
A16_NODE_28	d__Bacteria	p__Firmicutes	c__Clostridia	o__Clostridiales	f__Clostridiaceae	g__Butyricicoccus	s__Butyricicoccus sp. AF24-19AC	Median	VC_159
A16_NODE_28	d__Bacteria	p__Firmicutes	c__Clostridia	o__Clostridiales	f__Clostridiaceae	g__Butyricicoccus	s__Butyricicoccus sp. AM27-36	High	VC_159
A16_NODE_302	d__Bacteria	p__Firmicutes	c__Clostridia	o__Lachnospirales	f__Lachnospiraceae	g__Lachnoanaerobaculum	s__Lachnoanaerobaculum saburreum_A	High	VC_3193
A16_NODE_302	d__Bacteria	p__Firmicutes	c__Clostridia	o__Clostridiales	f__Lachnospiraceae	g__Lachnoanaerobaculum	s__Lachnoanaerobaculum sp. ICM7	High	VC_3193
A16_NODE_31	d__Bacteria	p__Firmicutes	c__Clostridia	o__Lachnospirales	f__Lachnospiraceae	g__Anaerostipes	s__Anaerostipes hadrus_A	Median	VC_341
A16_NODE_34	d__Bacteria	p__Firmicutes	c__Clostridia	o__Clostridiales	f__Ruminococcaceae	g__Candidatus Cibiobacter	s__Candidatus Cibiobacter qucibialis	Median	VC_3194
A16_NODE_346	d__Bacteria	p__Firmicutes	c__Clostridia	o__Tissierellales	f__Helcococcaceae	g__Finegoldia	s__Finegoldia magna	High	VC_3195
A16_NODE_346	d__Bacteria	p__Firmicutes	c__Tissierellia	o__Tissierellales	f__Peptoniphilaceae	g__Finegoldia	s__Finegoldia magna	High	VC_3195
A16_NODE_37	d__Bacteria	p__Firmicutes	c__Negativicutes	o__Acidaminococcales	f__Acidaminococcaceae	g__	s__	Median	VC_979
A16_NODE_40	d__Bacteria	p__	c__	o__	f__	g__	s__bacterium	Median	VC_349
A16_NODE_45	d__Bacteria	p__Firmicutes	c__Clostridia	o__Lachnospirales	f__Lachnospiraceae	g__Clostridium_Q	s__Clostridium_Q symbiosum	Median	VC_403
A16_NODE_45	d__Bacteria	p__Firmicutes	c__Clostridia	o__Clostridiales	f__Lachnospiraceae	g__Lachnoclostridium	s__[Clostridium] symbiosum	High	VC_403
A16_NODE_450	d__Bacteria	p__Firmicutes	c__Clostridia	o__Clostridiales	f__Lachnospiraceae	g__	s__uncultured Lachnospiraceae bacterium	Median	VC_3204
A16_NODE_46	d__Bacteria	p__Proteobacteria	c__Gammaproteobacteria	o__Enterobacterales	f__Enterobacteriaceae	g__Salmonella	s__Salmonella enterica	Median	VC_200
A16_NODE_46	d__Bacteria	p__Proteobacteria	c__Gammaproteobacteria	o__Enterobacterales	f__Enterobacteriaceae	g__Escherichia	s__Escherichia coli	High	VC_200
A16_NODE_47	d__Bacteria	p__Firmicutes	c__Clostridia	o__Clostridiales	f__Lachnospiraceae	g__Enterocloster	s__Enterocloster clostridioformis	Median	VC_400
A16_NODE_49	d__Bacteria	p__Firmicutes	c__Clostridia	o__Clostridiales	f__Clostridiaceae	g__Lactonifactor	s__Lactonifactor sp. BIOML-A2	Median	VC_404
A16_NODE_50	d__Bacteria	p__Actinobacteria	c__Coriobacteriia	o__Eggerthellales	f__Eggerthellaceae	g__Adlercreutzia	s__Adlercreutzia equolifaciens	Median	VC_3206
A16_NODE_50	d__Bacteria	p__Actinobacteria	c__Coriobacteriia	o__Coriobacteriales	f__Eggerthellaceae	g__Gordonibacter	s__Gordonibacter massiliensis	Median	VC_3206
A16_NODE_50	d__Bacteria	p__Actinobacteria	c__Coriobacteriia	o__Eggerthellales	f__Eggerthellaceae	g__Asaccharobacter	s__Asaccharobacter celatus	Median	VC_3206
A16_NODE_50	d__Bacteria	p__Firmicutes	c__Clostridia	o__Clostridiales	f__Ruminococcaceae	g__Ruminococcus	s__uncultured Ruminococcus sp.	Median	VC_3206
A16_NODE_50	d__Bacteria	p__Actinobacteria	c__Coriobacteriia	o__Eggerthellales	f__Eggerthellaceae	g__Gordonibacter	s__Gordonibacter massiliensis	Median	VC_3206
A16_NODE_50	d__Bacteria	p__Actinobacteria	c__Coriobacteriia	o__Coriobacteriales	f__Eggerthellaceae	g__Adlercreutzia	s__Adlercreutzia equolifaciens	Median	VC_3206
A16_NODE_52	d__Bacteria	p__Firmicutes	c__Clostridia	o__Clostridiales	f__Lachnospiraceae	g__Enterocloster	s__Enterocloster asparagiformis	Median	VC_3208
A16_NODE_537	d__Bacteria	p__Firmicutes	c__Bacilli	o__Erysipelotrichales	f__Erysipelotrichaceae	g__Holdemania	s__Holdemania massiliensis	High	VC_3209
A16_NODE_537	d__Bacteria	p__Firmicutes	c__Erysipelotrichia	o__Erysipelotrichales	f__Erysipelotrichaceae	g__Holdemania	s__Holdemania massiliensis	High	VC_3209
A16_NODE_54	d__Bacteria	p__Firmicutes	c__	o__	f__	g__	s__Firmicutes bacterium	Median	VC_3210
A16_NODE_66	d__Bacteria	p__Firmicutes	c__Clostridia	o__Lachnospirales	f__Lachnospiraceae	g__Clostridium_Q	s__Clostridium_Q symbiosum	High	VC_983
A16_NODE_66	d__Bacteria	p__Firmicutes	c__Clostridia	o__Clostridiales	f__Lachnospiraceae	g__Lachnoclostridium	s__[Clostridium] symbiosum	High	VC_983
A16_NODE_715	d__Bacteria	p__Firmicutes	c__Tissierellia	o__Tissierellales	f__Peptoniphilaceae	g__Finegoldia	s__Finegoldia magna	Median	VC_3216
A16_NODE_715	d__Bacteria	p__Firmicutes	c__Clostridia	o__Tissierellales	f__Helcococcaceae	g__Finegoldia	s__	Median	VC_3216
A16_NODE_715	d__Bacteria	p__Firmicutes	c__Clostridia	o__Tissierellales	f__Helcococcaceae	g__Finegoldia	s__Finegoldia magna_H	Median	VC_3216
A16_NODE_76	d__Bacteria	p__Firmicutes	c__Clostridia	o__Clostridiales	f__Clostridiaceae	g__Clostridium	s__Clostridium sp. 1_1_41A1FAA	High	VC_3217
A16_NODE_980	d__Bacteria	p__Firmicutes	c__Bacilli	o__Lactobacillales	f__Streptococcaceae	g__Streptococcus	s__Streptococcus salivarius	Median	VC_3226
A18_contig-120_102	d__Bacteria	p__Firmicutes	c__Clostridia	o__Clostridiales	f__Lachnospiraceae	g__Mediterraneibacter	s__[Ruminococcus] gnavus	High	VC_3228
A18_contig-120_102	d__Bacteria	p__Firmicutes	c__Bacilli	o__Lactobacillales	f__Lactobacillaceae	g__Lactobacillus	s__Lactobacillus gasseri	Median	VC_3228
A18_contig-120_109	d__Bacteria	p__Firmicutes	c__Clostridia	o__Clostridiales	f__Lachnospiraceae	g__Faecalicatena	s__Faecalicatena contorta	Median	VC_3230
A18_contig-120_109	d__Bacteria	p__Firmicutes	c__Clostridia	o__Lachnospirales	f__Lachnospiraceae	g__Faecalicatena	s__Faecalicatena contorta_B	Median	VC_3230
A18_contig-120_109	d__Bacteria	p__Firmicutes	c__Clostridia	o__Lachnospirales	f__Lachnospiraceae	g__UBA11774	s__UBA11774 sp003507655	Median	VC_3230
A18_contig-120_13	d__Bacteria	p__Actinobacteria	c__Actinobacteria	o__Bifidobacteriales	f__Bifidobacteriaceae	g__Bifidobacterium	s__Bifidobacterium adolescentis	Median	VC_3234
A18_contig-120_13	d__Bacteria	p__Actinobacteria	c__Actinobacteria	o__Bifidobacteriales	f__Bifidobacteriaceae	g__Bifidobacterium	s__Bifidobacterium angulatum	Median	VC_3234
A18_contig-120_13	d__Bacteria	p__Actinobacteria	c__Actinobacteria	o__Bifidobacteriales	f__Bifidobacteriaceae	g__Bifidobacterium	s__Bifidobacterium pseudocatenulatum	Median	VC_3234
A18_contig-120_13	d__Bacteria	p__Firmicutes	c__Clostridia	o__Oscillospirales	f__Oscillospiraceae	g__Oscillibacter	s__	Median	VC_3234
A18_contig-120_164	d__Bacteria	p__Firmicutes	c__Clostridia	o__Clostridiales	f__Lachnospiraceae	g__	s__[Eubacterium] rectale	Median	VC_3241
A18_contig-120_164	d__Bacteria	p__Firmicutes	c__Clostridia	o__Lachnospirales	f__Lachnospiraceae	g__Agathobacter	s__Agathobacter rectalis	Median	VC_3241
A18_contig-120_164	d__Bacteria	p__Firmicutes	c__Clostridia	o__Clostridiales	f__Lachnospiraceae	g__	s__Lachnospiraceae bacterium	Median	VC_3241
A18_contig-120_178	d__Bacteria	p__Firmicutes	c__Clostridia	o__Clostridiales	f__Eubacteriaceae	g__	s__Eubacteriaceae bacterium	High	VC_3244
A18_contig-120_178	d__Bacteria	p__Firmicutes	c__Bacilli	o__Erysipelotrichales	f__Erysipelotrichaceae	g__Absiella	s__	High	VC_3244
A18_contig-120_178	d__Bacteria	p__Firmicutes	c__Erysipelotrichia	o__Erysipelotrichales	f__Erysipelotrichaceae	g__Absiella	s__Absiella argi	High	VC_3244
A18_contig-120_178	d__Bacteria	p__Firmicutes	c__Erysipelotrichia	o__Erysipelotrichales	f__Erysipelotrichaceae	g__Solobacterium	s__uncultured Solobacterium sp.	Median	VC_3244
A18_contig-120_178	d__Bacteria	p__Firmicutes	c__Clostridia	o__Clostridiales	f__Eubacteriaceae	g__Eubacterium	s__Eubacterium sp. Marseille-P5640	Median	VC_3244
A18_contig-120_178	d__Bacteria	p__Firmicutes	c__Clostridia	o__Clostridiales	f__Eubacteriaceae	g__Eubacterium	s__Eubacterium sp. AM18-10LB-B	High	VC_3244
A18_contig-120_178	d__Bacteria	p__Firmicutes	c__Clostridia	o__Clostridiales	f__Eubacteriaceae	g__Eubacterium	s__Eubacterium sp. AM18-26	High	VC_3244
A18_contig-120_179	d__Bacteria	p__Firmicutes	c__Bacilli	o__Erysipelotrichales	f__Erysipelotrichaceae	g__Holdemania	s__Holdemania filiformis	Median	VC_3245
A18_contig-120_179	d__Bacteria	p__Firmicutes	c__Erysipelotrichia	o__Erysipelotrichales	f__Erysipelotrichaceae	g__Holdemania	s__Holdemania filiformis	High	VC_3245
A18_contig-120_19	d__Bacteria	p__Firmicutes	c__Bacilli	o__Lactobacillales	f__Streptococcaceae	g__Streptococcus	s__Streptococcus sp. A12	Median	VC_405
A18_contig-120_204	d__Bacteria	p__Firmicutes	c__Clostridia	o__Clostridiales	f__Clostridiaceae	g__Clostridium	s__Clostridium sporogenes	Median	VC_3249
A18_contig-120_213	d__Bacteria	p__Firmicutes	c__Clostridia	o__Clostridiales	f__Lachnospiraceae	g__Mediterraneibacter	s__[Ruminococcus] gnavus	High	VC_3251
A18_contig-120_213	d__Bacteria	p__Firmicutes	c__Clostridia	o__Clostridiales	f__Lachnospiraceae	g__	s__Lachnospiraceae bacterium 2_1_58FAA	Median	VC_3251
A18_contig-120_213	d__Bacteria	p__Firmicutes	c__Clostridia	o__Clostridiales	f__Clostridiaceae	g__Clostridium	s__Clostridium sp. Marseille-P2415	Median	VC_3251
A18_contig-120_213	d__Bacteria	p__Firmicutes	c__Clostridia	o__Lachnospirales	f__Lachnospiraceae	g__Faecalicatena	s__Faecalicatena gnavus	Median	VC_3251
A18_contig-120_223	d__Bacteria	p__Firmicutes	c__Clostridia	o__Clostridiales	f__Clostridiaceae	g__Clostridium	s__Clostridium saccharoperbutylacetonicum	Median	VC_3253
A18_contig-120_223	d__Bacteria	p__Firmicutes	c__Clostridia	o__Clostridiales	f__Clostridiaceae	g__Clostridium	s__Clostridium botulinum	Median	VC_3253
A18_contig-120_23	d__Bacteria	p__Firmicutes	c__Erysipelotrichia	o__Erysipelotrichales	f__Erysipelotrichaceae	g__Erysipelatoclostridium	s__[Clostridium] cocleatum	Median	VC_3254
A18_contig-120_23	d__Bacteria	p__Firmicutes	c__Clostridia	o__	f__	g__	s__Clostridia bacterium UC5.1-2H6	High	VC_3254
A18_contig-120_241	d__Bacteria	p__Firmicutes	c__Clostridia	o__Clostridiales	f__Clostridiaceae	g__Clostridium	s__Clostridium clostridioforme CAG:511	Median	VC_3257
A18_contig-120_250	d__Bacteria	p__Firmicutes	c__Clostridia	o__Peptostreptococcales	f__Peptostreptococcaceae	g__Romboutsia	s__Romboutsia timonensis	Median	VC_3259
A18_contig-120_250	d__Bacteria	p__Firmicutes	c__Clostridia	o__Clostridiales	f__Peptostreptococcaceae	g__Romboutsia	s__uncultured Romboutsia sp.	Median	VC_3259
A18_contig-120_264	d__Bacteria	p__Bacteroidetes	c__Bacteroidia	o__Bacteroidales	f__Prevotellaceae	g__Prevotella	s__Prevotella jejuni	Median	VC_3262
A18_contig-120_291	d__Bacteria	p__Firmicutes	c__Bacilli	o__Lactobacillales	f__Streptococcaceae	g__Streptococcus	s__Streptococcus salivarius	Median	VC_3265
A18_contig-120_291	d__Bacteria	p__Firmicutes	c__Bacilli	o__Lactobacillales	f__Streptococcaceae	g__Streptococcus	s__Streptococcus thermophilus	Median	VC_3265
A18_contig-120_296	d__Bacteria	p__Firmicutes	c__Clostridia	o__Lachnospirales	f__Lachnospiraceae	g__Hungatella	s__Hungatella effluvii	Median	VC_3266
A18_contig-120_296	d__Bacteria	p__Firmicutes	c__Clostridia	o__Clostridiales	f__Clostridiaceae	g__Hungatella	s__Hungatella hathewayi	High	VC_3266
A18_contig-120_313	d__Bacteria	p__Bacteroidetes	c__Bacteroidia	o__Bacteroidales	f__Prevotellaceae	g__Prevotella	s__Prevotella melaninogenica	Median	VC_3270
A18_contig-120_313	d__Bacteria	p__Bacteroidetes	c__Bacteroidia	o__Bacteroidales	f__Prevotellaceae	g__Prevotella	s__Prevotella denticola	Median	VC_3270
A18_contig-120_318	d__Bacteria	p__Bacteroidetes	c__Bacteroidia	o__Bacteroidales	f__Bacteroidaceae	g__Bacteroides	s__Bacteroides cellulosilyticus	Median	VC_3272
A18_contig-120_318	d__Bacteria	p__Bacteroidetes	c__Bacteroidia	o__Bacteroidales	f__Bacteroidaceae	g__Bacteroides	s__uncultured Bacteroides sp.	Median	VC_3272
A18_contig-120_320	d__Bacteria	p__Firmicutes	c__Bacilli	o__Lactobacillales	f__Enterococcaceae	g__Enterococcus	s__Enterococcus pseudoavium	Median	VC_3273
A18_contig-120_330	d__Bacteria	p__Fusobacteria	c__Fusobacteriia	o__Fusobacteriales	f__Fusobacteriaceae	g__Fusobacterium_A	s__Fusobacterium_A sp900015295	Median	VC_3276
A18_contig-120_330	d__Bacteria	p__Fusobacteria	c__Fusobacteriia	o__Fusobacteriales	f__Fusobacteriaceae	g__Fusobacterium	s__uncultured Fusobacterium sp.	Median	VC_3276
A18_contig-120_330	d__Bacteria	p__Bacteroidetes	c__Bacteroidia	o__Bacteroidales	f__Bacteroidaceae	g__Bacteroides	s__Bacteroides timonensis	Median	VC_3276
A18_contig-120_357	d__Bacteria	p__Firmicutes	c__Clostridia	o__Clostridiales	f__Clostridiaceae	g__Hungatella	s__Hungatella hathewayi	High	VC_3282
A18_contig-120_362	d__Bacteria	p__Firmicutes	c__Bacilli	o__Lactobacillales	f__Streptococcaceae	g__Streptococcus	s__Streptococcus salivarius	Median	VC_3283
A18_contig-120_362	d__Bacteria	p__Firmicutes	c__Bacilli	o__Lactobacillales	f__Streptococcaceae	g__Streptococcus	s__Streptococcus sp. SR4	Median	VC_3283
A18_contig-120_362	d__Bacteria	p__Firmicutes	c__Bacilli	o__Lactobacillales	f__Streptococcaceae	g__Streptococcus	s__Streptococcus thermophilus	Median	VC_3283
A18_contig-120_381	d__Bacteria	p__Firmicutes	c__Bacilli	o__Lactobacillales	f__Aerococcaceae	g__Aerococcus	s__Aerococcus sanguinicola	Median	VC_3285
A18_contig-120_381	d__Bacteria	p__Firmicutes	c__Bacilli	o__Lactobacillales	f__Enterococcaceae	g__Enterococcus	s__Enterococcus raffinosus	Median	VC_3285
A18_contig-120_381	d__Bacteria	p__Firmicutes	c__Bacilli	o__Lactobacillales	f__Aerococcaceae	g__Aerococcus	s__Aerococcus sp. HMSC23C02	Median	VC_3285
A18_contig-120_381	d__Bacteria	p__Firmicutes	c__Bacilli	o__Lactobacillales	f__Enterococcaceae	g__Enterococcus_A	s__Enterococcus_A raffinosus	Median	VC_3285
A18_contig-120_421	d__Bacteria	p__Firmicutes	c__Tissierellia	o__Tissierellales	f__Peptoniphilaceae	g__Peptoniphilus	s__Peptoniphilus lacrimalis	Median	VC_3290
A18_contig-120_421	d__Bacteria	p__Actinobacteria	c__Actinobacteria	o__Bifidobacteriales	f__Bifidobacteriaceae	g__Gardnerella	s__Gardnerella vaginalis	Median	VC_3290
A18_contig-120_432	d__Bacteria	p__Firmicutes	c__Bacilli	o__Lactobacillales	f__Streptococcaceae	g__Streptococcus	s__Streptococcus thermophilus	Median	VC_3291
A18_contig-120_438	d__Bacteria	p__Proteobacteria	c__Gammaproteobacteria	o__Enterobacterales	f__Enterobacteriaceae	g__Escherichia	s__Escherichia coli	High	VC_3292
A18_contig-120_438	d__Bacteria	p__Proteobacteria	c__Gammaproteobacteria	o__Enterobacterales	f__Enterobacteriaceae	g__Shigella	s__Shigella boydii	High	VC_3292
A18_contig-120_438	d__Bacteria	p__Proteobacteria	c__Gammaproteobacteria	o__Enterobacterales	f__Enterobacteriaceae	g__Escherichia	s__Escherichia albertii	High	VC_3292
A18_contig-120_438	d__Bacteria	p__Proteobacteria	c__Gammaproteobacteria	o__Enterobacterales	f__Enterobacteriaceae	g__Salmonella	s__Salmonella enterica	Median	VC_3292
A18_contig-120_438	d__Bacteria	p__Proteobacteria	c__Gammaproteobacteria	o__Enterobacterales	f__Enterobacteriaceae	g__Shigella	s__Shigella flexneri	High	VC_3292
A18_contig-120_438	d__Bacteria	p__Proteobacteria	c__Gammaproteobacteria	o__Enterobacterales	f__Enterobacteriaceae	g__Shigella	s__Shigella dysenteriae	High	VC_3292
A18_contig-120_438	d__Bacteria	p__Proteobacteria	c__Gammaproteobacteria	o__Enterobacterales	f__Enterobacteriaceae	g__Shigella	s__Shigella sonnei	High	VC_3292
A18_contig-120_438	d__Bacteria	p__Proteobacteria	c__Gammaproteobacteria	o__Enterobacterales	f__Enterobacteriaceae	g__Enterobacter	s__Enterobacter cloacae	High	VC_3292
A18_contig-120_449	d__Bacteria	p__Firmicutes	c__Clostridia	o__Clostridiales	f__Eubacteriaceae	g__	s__Eubacteriaceae bacterium	Median	VC_3294
A18_contig-120_449	d__Bacteria	p__Firmicutes	c__Erysipelotrichia	o__Erysipelotrichales	f__Erysipelotrichaceae	g__Absiella	s__Absiella argi	High	VC_3294
A18_contig-120_449	d__Bacteria	p__Firmicutes	c__Clostridia	o__Clostridiales	f__Eubacteriaceae	g__Eubacterium	s__Eubacterium sp. AM18-10LB-B	Median	VC_3294
A18_contig-120_449	d__Bacteria	p__Firmicutes	c__Erysipelotrichia	o__Erysipelotrichales	f__Erysipelotrichaceae	g__Solobacterium	s__uncultured Solobacterium sp.	Median	VC_3294
A18_contig-120_449	d__Bacteria	p__Firmicutes	c__Clostridia	o__Clostridiales	f__Eubacteriaceae	g__Eubacterium	s__Eubacterium sp. AM18-26	Median	VC_3294
A18_contig-120_449	d__Bacteria	p__Firmicutes	c__Bacilli	o__Erysipelotrichales	f__Erysipelotrichaceae	g__Absiella	s__	Median	VC_3294
A18_contig-120_475	d__Bacteria	p__Proteobacteria	c__Gammaproteobacteria	o__Pasteurellales	f__Pasteurellaceae	g__Haemophilus	s__Haemophilus parainfluenzae	Median	VC_3295
A18_contig-120_475	d__Bacteria	p__Proteobacteria	c__Gammaproteobacteria	o__Pasteurellales	f__Pasteurellaceae	g__Haemophilus	s__Haemophilus massiliensis	Median	VC_3295
A18_contig-120_504	d__Bacteria	p__Bacteroidetes	c__Bacteroidia	o__Bacteroidales	f__Prevotellaceae	g__Prevotella	s__Prevotella sp. oral taxon 313	Median	VC_3299
A18_contig-120_51	d__Bacteria	p__Bacteroidetes	c__Bacteroidia	o__Bacteroidales	f__Odoribacteraceae	g__Odoribacter	s__Odoribacter splanchnicus	Median	VC_354
A18_contig-120_51	d__Bacteria	p__Bacteroidetes	c__Bacteroidia	o__Bacteroidales	f__Bacteroidaceae	g__Bacteroides	s__Bacteroides vulgatus	Median	VC_354
A18_contig-120_514	d__Bacteria	p__Firmicutes	c__Bacilli	o__Lactobacillales	f__Streptococcaceae	g__Streptococcus	s__Streptococcus salivarius	Median	VC_3302
A18_contig-120_515	d__Bacteria	p__Actinobacteria	c__Actinobacteria	o__Bifidobacteriales	f__Bifidobacteriaceae	g__Bifidobacterium	s__Bifidobacterium merycicum	Median	VC_3303
A18_contig-120_515	d__Bacteria	p__Actinobacteria	c__Actinobacteria	o__Bifidobacteriales	f__Bifidobacteriaceae	g__Bifidobacterium	s__Bifidobacterium pseudocatenulatum	High	VC_3303
A18_contig-120_517	d__Bacteria	p__Firmicutes	c__Bacilli	o__Lactobacillales	f__Streptococcaceae	g__Streptococcus	s__Streptococcus thermophilus	Median	VC_3304
A18_contig-120_542	d__Bacteria	p__Firmicutes	c__Clostridia	o__Clostridiales	f__Lachnospiraceae	g__	s__Lachnospiraceae bacterium	Median	VC_3305
A18_contig-120_542	d__Bacteria	p__Firmicutes	c__Clostridia	o__Clostridiales	f__Lachnospiraceae	g__	s__Lachnospiraceae bacterium 6_1_37FAA	Median	VC_3305
A18_contig-120_57	d__Bacteria	p__Firmicutes	c__Clostridia	o__Lachnospirales	f__Lachnospiraceae	g__CAG-81	s__CAG-81 sp000435795	Median	VC_3308
A18_contig-120_57	d__Bacteria	p__Firmicutes	c__Clostridia	o__Clostridiales	f__Clostridiaceae	g__	s__Clostridiaceae bacterium	High	VC_3308
A18_contig-120_577	d__Bacteria	p__Firmicutes	c__Clostridia	o__Clostridiales	f__Lachnospiraceae	g__Tyzzerella	s__Tyzzerella nexilis	Median	VC_3310
A18_contig-120_596	d__Bacteria	p__Firmicutes	c__Clostridia	o__Clostridiales	f__Lachnospiraceae	g__Blautia	s__Blautia marasmi	Median	VC_3312
A18_contig-120_609	d__Bacteria	p__Proteobacteria	c__Gammaproteobacteria	o__Pasteurellales	f__Pasteurellaceae	g__Aggregatibacter	s__Aggregatibacter segnis	Median	VC_3314
A18_contig-120_623	d__Bacteria	p__Firmicutes	c__Clostridia	o__Clostridiales	f__Lachnospiraceae	g__Enterocloster	s__Enterocloster lavalensis	Median	VC_3317
A18_contig-120_641	d__Bacteria	p__Firmicutes	c__Erysipelotrichia	o__Erysipelotrichales	f__Erysipelotrichaceae	g__Erysipelatoclostridium	s__[Clostridium] innocuum	Median	VC_3318
A18_contig-120_647	d__Bacteria	p__Firmicutes	c__Bacilli	o__Lactobacillales	f__Streptococcaceae	g__Streptococcus	s__Streptococcus gallolyticus	Median	VC_3319
A18_contig-120_68	d__Bacteria	p__Firmicutes	c__Clostridia	o__Clostridiales	f__Lachnospiraceae	g__Faecalicatena	s__Faecalicatena orotica	Median	VC_3324
A18_contig-120_68	d__Bacteria	p__Firmicutes	c__Clostridia	o__Lachnospirales	f__Lachnospiraceae	g__Faecalicatena	s__Faecalicatena orotica	High	VC_3324
A18_contig-120_68	d__Bacteria	p__Firmicutes	c__Clostridia	o__Clostridiales	f__Clostridiaceae	g__Clostridium	s__Clostridium sp. AF19-22AC	High	VC_3324
A18_contig-120_70	d__Bacteria	p__Firmicutes	c__Clostridia	o__Clostridiales	f__Clostridiaceae	g__Clostridium	s__Clostridium sp. AM51-4	Median	VC_3327
A18_contig-120_712	d__Bacteria	p__Proteobacteria	c__Gammaproteobacteria	o__Pasteurellales	f__Pasteurellaceae	g__Aggregatibacter	s__Aggregatibacter segnis	High	VC_3329
A18_contig-120_712	d__Bacteria	p__Proteobacteria	c__Gammaproteobacteria	o__Pasteurellales	f__Pasteurellaceae	g__Haemophilus	s__Haemophilus parainfluenzae	High	VC_3329
A18_contig-120_712	d__Bacteria	p__Proteobacteria	c__Gammaproteobacteria	o__Enterobacterales	f__Pasteurellaceae	g__Haemophilus_D	s__Haemophilus_D parainfluenzae	High	VC_3329
A18_contig-120_72	d__Bacteria	p__Firmicutes	c__Clostridia	o__Clostridiales	f__Lachnospiraceae	g__Blautia	s__Blautia sp. AM28-10	Median	VC_3331
A18_contig-120_72	d__Bacteria	p__Firmicutes	c__Clostridia	o__Clostridiales	f__Lachnospiraceae	g__Fusicatenibacter	s__Fusicatenibacter saccharivorans	High	VC_3331
A18_contig-120_72	d__Bacteria	p__Firmicutes	c__Clostridia	o__Clostridiales	f__Lachnospiraceae	g__Blautia	s__Blautia sp. AM47-4	Median	VC_3331
A18_contig-120_72	d__Bacteria	p__Firmicutes	c__Clostridia	o__Clostridiales	f__Lachnospiraceae	g__Blautia	s__Blautia sp. AM28-27	Median	VC_3331
A18_contig-120_72	d__Bacteria	p__Firmicutes	c__Clostridia	o__Lachnospirales	f__Lachnospiraceae	g__Fusicatenibacter	s__Fusicatenibacter saccharivorans	Median	VC_3331
A18_contig-120_72	d__Bacteria	p__Firmicutes	c__Clostridia	o__Clostridiales	f__Lachnospiraceae	g__Blautia	s__Blautia sp. TF12-12AT	Median	VC_3331
A18_contig-120_72	d__Bacteria	p__Firmicutes	c__Clostridia	o__Clostridiales	f__Lachnospiraceae	g__Blautia	s__Blautia sp. TF10-30	Median	VC_3331
A18_contig-120_72	d__Bacteria	p__Firmicutes	c__Clostridia	o__Clostridiales	f__Lachnospiraceae	g__Blautia	s__Blautia sp. AM23-13AC	Median	VC_3331
A18_contig-120_72	d__Bacteria	p__Firmicutes	c__Clostridia	o__Clostridiales	f__Lachnospiraceae	g__Blautia	s__Blautia sp. OM05-6	Median	VC_3331
A18_contig-120_72	d__Bacteria	p__Firmicutes	c__Clostridia	o__Clostridiales	f__Lachnospiraceae	g__Blautia	s__Blautia sp. AM28-36	Median	VC_3331
A18_contig-120_72	d__Bacteria	p__Firmicutes	c__Clostridia	o__Clostridiales	f__Lachnospiraceae	g__Blautia	s__Blautia sp. TF12-31AT	Median	VC_3331
A18_contig-120_73	d__Bacteria	p__Firmicutes	c__Clostridia	o__Clostridiales	f__Lachnospiraceae	g__Enterocloster	s__Enterocloster clostridioformis	Median	VC_3333
A18_contig-120_73	d__Bacteria	p__Firmicutes	c__Clostridia	o__Clostridiales	f__Lachnospiraceae	g__Enterocloster	s__Enterocloster bolteae	Median	VC_3333
A18_contig-120_73	d__Bacteria	p__Firmicutes	c__Clostridia	o__Clostridiales	f__Clostridiaceae	g__Hungatella	s__Hungatella hathewayi	High	VC_3333
A18_contig-120_73	d__Bacteria	p__Firmicutes	c__Clostridia	o__Clostridiales	f__Lachnospiraceae	g__Enterocloster	s__Enterocloster aldensis	Median	VC_3333
A18_contig-120_741	d__Bacteria	p__Bacteroidetes	c__Bacteroidia	o__Bacteroidales	f__Bacteroidaceae	g__Bacteroides	s__Bacteroides vulgatus	High	VC_853
A18_contig-120_77	d__Bacteria	p__Firmicutes	c__Clostridia	o__Clostridiales	f__Lachnospiraceae	g__Enterocloster	s__Enterocloster asparagiformis	Median	VC_3335
A18_contig-120_77	d__Bacteria	p__Firmicutes	c__Clostridia	o__Clostridiales	f__Lachnospiraceae	g__Enterocloster	s__Enterocloster lavalensis	High	VC_3335
A18_contig-120_77	d__Bacteria	p__Firmicutes	c__Clostridia	o__Clostridiales	f__	g__	s__Clostridiales bacterium VE202-15	Median	VC_3335
A18_contig-120_77	d__Bacteria	p__Firmicutes	c__Clostridia	o__Lachnospirales	f__Lachnospiraceae	g__Clostridium_M	s__Clostridium_M lavalense	Median	VC_3335
A18_contig-120_77	d__Bacteria	p__Firmicutes	c__Clostridia	o__Clostridiales	f__Clostridiaceae	g__Clostridium	s__Clostridium sp. AF18-27	Median	VC_3335
A18_contig-120_77	d__Bacteria	p__Firmicutes	c__Clostridia	o__Lachnospirales	f__Lachnospiraceae	g__Clostridium_M	s__Clostridium_M asparagiforme	Median	VC_3335
A18_contig-120_772	d__Bacteria	p__Proteobacteria	c__Gammaproteobacteria	o__Pasteurellales	f__Pasteurellaceae	g__Aggregatibacter	s__Aggregatibacter aphrophilus	Median	VC_3336
A18_contig-120_772	d__Bacteria	p__Proteobacteria	c__Gammaproteobacteria	o__Pasteurellales	f__Pasteurellaceae	g__Haemophilus	s__Haemophilus parainfluenzae	Median	VC_3336
A18_contig-120_778	d__Bacteria	p__Firmicutes	c__Negativicutes	o__Veillonellales	f__Veillonellaceae	g__Veillonella	s__Veillonella parvula	Median	VC_3337
A18_contig-120_78	d__Bacteria	p__Firmicutes	c__Clostridia	o__Clostridiales	f__Peptostreptococcaceae	g_ntestinibacter	s_ntestinibacter bartlettii	Median	VC_3338
A18_contig-120_8	d__Bacteria	p__Bacteroidetes	c__Bacteroidia	o__Bacteroidales	f__Bacteroidaceae	g__Bacteroides	s__Bacteroides uniformis	Median	VC_3341
A18_contig-120_80	d__Bacteria	p__Firmicutes	c__Clostridia	o__Lachnospirales	f__Lachnospiraceae	g__Hungatella	s__Hungatella hathewayi	Median	VC_3342
A18_contig-120_80	d__Bacteria	p__Firmicutes	c__Clostridia	o__Clostridiales	f__Clostridiaceae	g__Clostridium	s__Clostridium sp. 1001175st1 A10	Median	VC_3342
A18_contig-120_80	d__Bacteria	p__Firmicutes	c__Clostridia	o__Clostridiales	f__Clostridiaceae	g__Hungatella	s__Hungatella hathewayi	High	VC_3342
A18_contig-120_80	d__Bacteria	p__Firmicutes	c__Clostridia	o__Clostridiales	f__Clostridiaceae	g__Hungatella	s__Hungatella effluvii	High	VC_3342
A18_contig-120_80	d__Bacteria	p__Firmicutes	c__Clostridia	o__Clostridiales	f__Clostridiaceae	g__Clostridium	s__Clostridium hathewayi CAG:224	Median	VC_3342
A18_contig-120_800	d__Bacteria	p__Firmicutes	c__Clostridia	o__Clostridiales	f__Lachnospiraceae	g__Enterocloster	s__Enterocloster clostridioformis	Median	VC_3343
A18_contig-120_806	d__Bacteria	p__Proteobacteria	c__Gammaproteobacteria	o__Enterobacterales	f__Enterobacteriaceae	g__Salmonella	s__Salmonella enterica	Median	VC_3344
A18_contig-120_81	d__Bacteria	p__Firmicutes	c__Clostridia	o__Clostridiales	f__Clostridiaceae	g__Clostridium	s__uncultured Clostridium sp.	Median	VC_3345
A18_contig-120_81	d__Bacteria	p__Firmicutes	c__Clostridia	o__Clostridiales	f__Lachnospiraceae	g__Anaerostipes	s__Anaerostipes hadrus	Median	VC_3345
A18_contig-120_81	d__Bacteria	p__Firmicutes	c__Clostridia	o__Lachnospirales	f__Lachnospiraceae	g__Anaerostipes	s__Anaerostipes hadrus	Median	VC_3345
A18_contig-120_82	d__Bacteria	p__Firmicutes	c__Clostridia	o__Clostridiales	f__Lachnospiraceae	g__	s__Lachnospiraceae bacterium	High	VC_3348
A18_contig-120_82	d__Bacteria	p__Firmicutes	c__Clostridia	o__Clostridiales	f__Lachnospiraceae	g__Coprococcus	s__Coprococcus sp. AM27-12LB	Median	VC_3348
A18_contig-120_82	d__Bacteria	p__Firmicutes	c__Clostridia	o__Clostridiales	f__Lachnospiraceae	g__Faecalimonas	s__Faecalimonas umbilicata	Median	VC_3348
A18_contig-120_82	d__Bacteria	p__Firmicutes	c__Clostridia	o__Clostridiales	f__Lachnospiraceae	g__	s__Lachnospiraceae bacterium 6_1_37FAA	Median	VC_3348
A18_contig-120_829	d__Bacteria	p__	c__	o__	f__	g__	s__bacterium CH2-D8-79	Median	VC_3349
A18_contig-120_872	d__Bacteria	p__Firmicutes	c__Erysipelotrichia	o__Erysipelotrichales	f__Erysipelotrichaceae	g__Turicibacter	s__Turicibacter sp. H121	Median	VC_3353
A18_contig-120_9	d__Bacteria	p__Firmicutes	c__Negativicutes	o__Veillonellales	f__Veillonellaceae	g__Veillonella	s__Veillonella seminalis	Median	VC_3355
A18_contig-120_902	d__Bacteria	p__Firmicutes	c__Clostridia	o__Clostridiales	f__Ruminococcaceae	g__Ruminococcus	s__Ruminococcus sp. TF11-2AC	Median	VC_3357
A18_contig-120_902	d__Bacteria	p__Firmicutes	c__Clostridia	o__Clostridiales	f__Lachnospiraceae	g__Blautia	s__Blautia wexlerae	Median	VC_3357
A18_contig-120_902	d__Bacteria	p__Firmicutes	c__Clostridia	o__Clostridiales	f__Lachnospiraceae	g__Blautia	s__uncultured Blautia sp.	Median	VC_3357
A18_contig-120_91	d__Bacteria	p__Firmicutes	c__Clostridia	o__Clostridiales	f__Eubacteriaceae	g__Eubacterium	s__Eubacterium sp. CAG:274	Median	VC_3359
A18_contig-120_91	d__Bacteria	p__Firmicutes	c__Clostridia	o__Clostridiales	f__Eubacteriaceae	g__Eubacterium	s__uncultured Eubacterium sp.	High	VC_3359
A18_contig-120_91	d__Bacteria	p__Firmicutes	c__Clostridia	o__Lachnospirales	f__CAG-274	g__CAG-274	s__	Median	VC_3359
B03_contig_12_pilon	d__Bacteria	p__Firmicutes	c__Clostridia	o__Clostridiales	f__Lachnospiraceae	g__	s__[Eubacterium] rectale	Median	VC_3419
B03_contig_30_pilon	d__Bacteria	p__Firmicutes	c__Clostridia	o__Clostridiales	f__Ruminococcaceae	g__Faecalibacterium	s__Faecalibacterium prausnitzii	High	VC_999
B03_contig_32_pilon	d__Bacteria	p__Firmicutes	c__Clostridia	o__Clostridiales	f__Oscillospiraceae	g__	s__uncultured Oscillospiraceae bacterium	Median	VC_1000
B03_contig_32_pilon	d__Bacteria	p__Firmicutes	c__Clostridia	o__Clostridiales	f__Ruminococcaceae	g__Marasmitruncus	s__Marasmitruncus massiliensis	Median	VC_1000
B03_contig_32_pilon	d__Bacteria	p__Firmicutes	c__Clostridia	o__Clostridiales	f__	g__	s__uncultured Clostridiales bacterium	Median	VC_1000
B03_contig_32_pilon	d__Bacteria	p__Firmicutes	c__Clostridia	o__Oscillospirales	f__Oscillospiraceae	g__CAG-83	s__	Median	VC_1000
B03_contig_37_pilon	d__Bacteria	p__Firmicutes	c__Bacilli	o__Lactobacillales	f__Carnobacteriaceae	g__Carnobacterium	s__Carnobacterium sp. PL24RED07	Median	VC_3422
B03_contig_37_pilon	d__Bacteria	p__Firmicutes	c__Bacilli	o__Lactobacillales	f__Carnobacteriaceae	g__Carnobacterium	s__Carnobacterium sp. PL26RED25	Median	VC_3422
B03_contig_57_pilon	d__Bacteria	p__Firmicutes	c__Clostridia	o__Clostridiales	f__Clostridiaceae	g__Clostridium	s__uncultured Clostridium sp.	Median	VC_1002
[truncated: 18,924 more rows]
