# Supplementary material for: Efficient Recovery of Complete Gut Viral Genomes by Combined Short‐ and Long‐Read Sequencing
Source: Adv Sci (Weinh). 2024 Jan 19;11(13):2305818. doi: 10.1002/advs.202305818 (PMC10987132; doi:10.1002/advs.202305818)
Supplement: Supplementary file 10 — Supplementary Table 9 [file ADVS-11-2305818-s004.xlsx]

## Sheet: vae_clusters
VAMB bins	Genome
vae_1	H49_contig_92_pilon
vae_1	NCF051_NODE_291
vae_1	NCF051_opera_contig_71
vae_1	SK27_NODE_525
vae_1	H69_contig_10_pilon
vae_1	H10_contig-120_327
vae_1	NCF026_NODE_26
vae_1	SK27_NODE_335
vae_1	S06_contig-120_7
vae_1	B13_contig_74_pilon
vae_1	NCF026_NODE_184
vae_1	NCF026_NODE_39
vae_1	NCF026_NODE_117
vae_1	H49_NODE_48
vae_1	DC23_NODE_10
vae_1	NCF051_opera_contig_444
vae_1	H10_contig-120_20
vae_1	NCF051_opera_contig_360
vae_1	NCF041_contig-120_979
vae_1	NCF026_contig_143_pilon
vae_1	H69_contig_26_pilon
vae_1	H10_contig-120_527
vae_1	H49_NODE_224
vae_1	NCF006_opera_contig_85
vae_1	DC23_opera_contig_6
vae_1	NCF051_opera_contig_234
vae_1	NCF041_NODE_43
vae_1	B13_NODE_15
vae_1	NCF006_opera_contig_143
vae_1	SK27_opera_contig_259
vae_1	NCF006_contig-120_86
vae_1	H69_contig-120_6
vae_1	A09_NODE_5
vae_1	B13_NODE_10
vae_1	H69_contig-120_9
vae_1	NCF041_contig_499_pilon
vae_1	NCF006_contig-120_9
vae_1	H49_NODE_211
vae_1	H49_NODE_404
vae_1	NCF051_NODE_94
vae_1	H69_contig-120_103
vae_1	H10_contig-120_380
vae_1	NCF006_contig-120_236
vae_1	H23_NODE_2
vae_1	NCF051_opera_contig_342
vae_1	SK27_NODE_273
vae_1	SK27_NODE_175
vae_1	H23_opera_contig_76
vae_1	A09_contig_668_pilon
vae_1	NCF051_NODE_344
vae_2	H16_contig-120_1006
vae_3	S19_contig-120_300
vae_4	SK55_contig-120_26
vae_5	H54_NODE_106
vae_6	H54_NODE_608
vae_6	NC317_NODE_143
vae_7	NCF106_NODE_262
vae_8	NC323_contig-120_112
vae_9	H48_NODE_902
vae_10	H47_NODE_560
vae_10	NC304_contig-120_51
vae_11	NCF006_contig-120_274
vae_11	NCF006_contig-120_242
vae_12	DC05_NODE_358
vae_13	SK54_contig_935_pilon
vae_13	SK54_NODE_104
vae_13	SK54_opera_contig_69
vae_14	SK41_contig-120_16
vae_15	SK08_contig_59_pilon
vae_15	SK08_opera_contig_27
vae_15	SK08_NODE_35
vae_15	SK08_contig-120_28
vae_16	B14_contig-120_84
vae_16	SK44_contig_845_pilon
vae_16	B14_contig-120_6
vae_17	NCF004_NODE_982
vae_17	NCF004_opera_contig_696
vae_17	NCF004_contig-120_877
vae_18	SK02_opera_contig_56
vae_19	H10_contig-120_35
vae_20	DC14_contig-120_182
vae_21	H34_NODE_182
vae_21	H34_contig-120_150
vae_21	NCF033_contig-120_93
vae_22	SK27_NODE_1
vae_22	SK27_NODE_5
vae_22	SK44_contig_734_pilon
vae_22	SK27_NODE_14
vae_23	DC13_NODE_340
vae_24	B13_NODE_80
vae_24	B13_contig-120_460
vae_25	SK14_NODE_166
vae_25	H27_NODE_280
vae_25	H27_NODE_116
vae_25	H27_NODE_96
vae_26	A04_contig-120_343
vae_27	SK43_opera_contig_110
vae_28	S11_opera_contig_91
vae_29	A01_utg00000024_pilon
vae_29	SK03_opera_contig_65
vae_29	A01_utg00000007_pilon
vae_29	SK03_opera_contig_324
vae_29	A01_utg00000022_pilon
vae_29	A16_NODE_16
vae_29	A01_ctg00000004_pilon
vae_29	A01_utg00000008_pilon
vae_29	SK51_contig_721_pilon
vae_29	A01_utg00000001_pilon
vae_29	SK03_opera_contig_141
vae_29	SK03_contig-120_17
vae_29	A01_NODE_57
vae_29	A01_utg00000029_pilon
vae_29	SK03_NODE_95
vae_29	A01_utg00000004_pilon
vae_29	A01_utg00000002_pilon
vae_29	A16_contig_20_pilon
vae_30	H22_contig-120_425
vae_32	NCF044_NODE_961
vae_33	SK51_contig-120_4
vae_33	SK51_contig_708_pilon
vae_34	H28_contig-120_1001
vae_34	H28_NODE_945
vae_35	H45_contig-120_20
vae_36	H34_NODE_421
vae_37	H34_contig-120_77
vae_37	H34_NODE_95
vae_38	A11_contig-120_76
vae_38	H28_NODE_63
vae_38	NCF044_NODE_75
vae_38	SK44_contig_975_pilon
vae_38	H01_contig_1420_pilon
vae_38	H01_NODE_101
vae_38	NCF044_contig_1569_pilon
vae_38	H01_contig-120_36
vae_38	SK27_contig-120_59
vae_38	SK44_contig-120_65
vae_38	NCF051_contig-120_33
vae_38	SK44_opera_contig_165
vae_38	H28_contig-120_39
vae_38	H01_opera_contig_71
vae_39	H32_NODE_2
vae_39	H32_contig_38_pilon
vae_39	H32_contig-120_0
vae_40	SK20_contig_284_pilon
vae_41	H49_contig_357_pilon
vae_41	H49_contig-120_64
vae_41	H49_opera_contig_66
vae_42	H65_contig_10_pilon
vae_42	H65_contig_11_pilon
vae_43	NCF055_opera_contig_17
vae_43	NCF055_NODE_39
vae_43	NCF055_contig_149_pilon
vae_44	DC14_contig-120_22
vae_45	DC28_contig-120_25
vae_45	NCF006_contig-120_42
vae_45	NCF005_contig-120_35
vae_45	DC28_NODE_57
vae_47	NCF044_NODE_542
vae_48	SK47_contig-120_182
vae_48	SK02_opera_contig_645
vae_48	SK47_contig-120_552
vae_48	DC23_NODE_510
vae_48	SK47_contig-120_759
vae_48	SK47_contig-120_692
vae_48	SK47_contig-120_487
vae_48	SK02_opera_contig_826
vae_48	SK47_contig-120_350
vae_49	S11_NODE_81
vae_50	DC23_NODE_800
vae_51	DC14_contig-120_85
vae_51	NC152_opera_contig_30
vae_51	NC152_contig-120_37
vae_52	H25_contig-120_6
vae_53	H13_NODE_513
vae_53	H13_NODE_546
vae_54	NC150_NODE_577
vae_55	SK27_contig-120_607
vae_56	NCF106_contig_380_pilon
vae_56	NCF106_opera_contig_8
vae_56	NCF106_NODE_19
vae_59	NCF051_opera_contig_89
vae_59	H01_opera_contig_32
vae_59	H01_contig_1169_pilon
vae_60	NCF171_contig-120_25
vae_60	NCF171_opera_contig_311
vae_60	NCF171_NODE_32
vae_61	NC304_contig-120_7
vae_61	NC304_contig-120_144
vae_62	DC13_contig-120_38
vae_63	H22_NODE_17
vae_63	H27_NODE_20
vae_63	H22_utg00000004_pilon
vae_64	H31_contig-120_43
vae_64	H31_opera_contig_62
vae_65	H19_contig-120_39
vae_65	H19_contig_929_pilon
vae_66	NC150_NODE_593
vae_67	H27_NODE_148
vae_68	NC183_contig-120_54
vae_68	NC183_NODE_78
vae_69	SK20_contig_1402_pilon
vae_69	SK02_opera_contig_440
vae_69	DC16_contig_629_pilon
vae_69	SK20_NODE_1650
vae_69	DC16_NODE_322
vae_69	DC16_NODE_249
vae_69	DC16_contig-120_174
vae_70	H10_contig-120_7
vae_71	DC23_NODE_103
vae_72	DC26_NODE_73
vae_72	DC26_contig_970_pilon
vae_73	H22_NODE_605
vae_76	H31_contig_57_pilon
vae_76	H31_opera_contig_34
vae_77	H45_contig-120_1
vae_77	H31_contig-120_2
vae_77	H31_contig_96_pilon
vae_77	NCF044_contig-120_1
vae_77	DC23_contig-120_556
vae_77	NC183_NODE_9
vae_77	H31_opera_contig_1
vae_77	S02_opera_contig_2
vae_77	H31_NODE_4
vae_77	NCF044_contig_1422_pilon
vae_77	NCF044_NODE_4
vae_77	S02_contig-120_0
vae_78	H22_NODE_704
vae_79	H54_opera_contig_187
vae_80	NCF031_contig-120_1401
vae_81	NCF168_opera_contig_48
vae_82	S05_contig-120_33
vae_82	S05_NODE_39
vae_83	H69_contig_3_pilon
vae_84	H49_NODE_109
vae_84	H49_contig_365_pilon
vae_84	H49_contig-120_77
vae_85	NCF051_NODE_192
vae_86	NCF106_NODE_288
vae_87	DC15_contig-120_97
vae_88	f231_contig-120_24
vae_88	A13_opera_contig_235
vae_88	DC16_NODE_18
vae_88	A09_NODE_33
vae_88	H32_contig_365_pilon
vae_88	H32_contig-120_5
vae_88	A09_contig_558_pilon
vae_88	f6007_contig-120_343
vae_88	DC16_contig_862_pilon
vae_89	f111_contig-120_18
vae_90	A107_NODE_43
vae_92	NCF171_contig_70_pilon
vae_92	H01_contig_1424_pilon
vae_92	A06_contig-120_33
vae_92	SK02_opera_contig_26
vae_92	H16_opera_contig_617
vae_92	SK02_contig_483_pilon
vae_92	NCF106_opera_contig_10
vae_92	H01_NODE_55
vae_92	H49_NODE_426
vae_92	NCF044_opera_contig_999
vae_92	H16_contig_303_pilon
vae_92	f111_contig-120_173
vae_92	NCF171_opera_contig_14
vae_92	A16_contig_131_pilon
vae_92	NCF106_contig_604_pilon
vae_92	SK41_contig-120_10
vae_92	SK47_contig-120_32
vae_93	H19_contig_810_pilon
vae_94	S02_NODE_49
vae_94	S02_contig_822_pilon
vae_94	S02_contig-120_24
vae_94	S02_opera_contig_37
vae_95	SK43_contig_460_pilon
vae_95	SK43_contig_457_pilon
vae_96	H73_NODE_22
vae_96	H73_contig_213_pilon
vae_97	H69_contig_47_pilon
vae_97	H69_contig-120_0
vae_98	H19_contig_919_pilon
vae_98	H19_NODE_80
vae_99	H10_contig-120_710
vae_100	H01_NODE_1403
vae_101	H31_NODE_59
vae_101	H31_opera_contig_45
vae_103	SK03_opera_contig_503
vae_104	NC150_contig-120_399
vae_105	H27_opera_contig_354
vae_105	H27_contig_221_pilon
vae_106	H27_contig_77_pilon
vae_106	H27_NODE_136
vae_106	H34_contig_669_pilon
vae_107	H01_contig_796_pilon
vae_108	B03_NODE_123
vae_108	SK05_contig-120_952
vae_108	SK05_contig-120_433
vae_108	SK05_contig-120_240
vae_108	SK05_contig-120_800
vae_108	SK05_contig-120_446
vae_108	B03_NODE_561
vae_108	B03_contig-120_34
vae_108	SK05_contig-120_550
vae_108	SK05_contig-120_712
vae_108	B03_NODE_412
vae_108	SK05_contig-120_526
vae_108	SK05_contig-120_846
vae_108	SK05_contig-120_620
vae_109	SK14_NODE_222
vae_110	NC151_NODE_668
vae_111	H49_NODE_73
vae_111	H49_contig-120_51
vae_111	H49_opera_contig_48
vae_113	f111_contig-120_246
vae_114	SK08_NODE_33
vae_114	H48_opera_contig_6
vae_114	DC28_tig00000002_pilon
vae_114	H11_contig_109_pilon
vae_114	NCF044_opera_contig_585
vae_114	NC317_NODE_21
vae_114	SK05_contig-120_783
vae_114	SK05_contig-120_553
vae_114	H49_contig_362_pilon
vae_114	NCF005_contig-120_15
vae_114	NC317_tig00000001_pilon
vae_114	SK08_NODE_60
vae_114	NCF004_opera_contig_369
vae_114	NCF055_NODE_6
vae_114	NCF055_utg00000002_pilon
vae_114	NCF051_tig00000009_pilon
vae_114	H34_contig-120_413
vae_114	NCF026_NODE_1
vae_114	A01_contig_297_pilon
vae_114	NCF098_contig-120_198
vae_114	NCF055_utg00000001_pilon
vae_114	NCF026_ctg00000006_pilon
vae_114	SK08_contig_28_pilon
vae_114	A01_contig-120_6
vae_114	H46_NODE_37
vae_114	NCF051_NODE_16
vae_114	QM01_contig_579
vae_114	H48_contig-120_6
vae_114	SK28_contig-120_68
vae_114	H49_NODE_23
vae_114	DC28_NODE_9
vae_114	S05_NODE_13
vae_114	NCF051_contig_44_pilon
vae_114	NCF055_opera_contig_48
vae_114	H48_NODE_11
vae_114	NCF004_contig_540_pilon
vae_114	NC183_contig_43_pilon
vae_114	A16_contig_159_pilon
vae_114	NCF044_opera_contig_512
vae_114	H48_contig_398_pilon
vae_114	SK51_contig-120_7
vae_114	NC183_NODE_19
vae_114	NC317_tig00000009_pilon
vae_114	NCF026_contig_251_pilon
vae_114	H34_NODE_48
vae_114	H68_contig-120_245
vae_114	SK55_contig-120_162
vae_114	SK05_contig-120_61
vae_114	NCF044_NODE_43
vae_114	NCF055_contig_3_pilon
vae_114	H46_contig_144_pilon
vae_114	H11_contig-120_5
vae_115	SK08_contig-120_38
vae_116	NCF026_contig_256_pilon
vae_116	H69_contig_48_pilon
vae_116	B13_contig-120_7
vae_116	A01_contig-120_11
vae_116	NCF044_contig_1489_pilon
vae_116	SK14_contig-120_5
vae_116	H69_contig-120_4
vae_116	H31_opera_contig_15
vae_116	B13_NODE_13
vae_116	A01_contig_289_pilon
vae_116	NCF026_contig-120_7
vae_116	SK14_opera_contig_4
vae_116	H31_contig_33_pilon
vae_116	NCF044_contig-120_7
vae_116	A01_opera_contig_6
vae_116	SK14_contig_70_pilon
vae_117	SK43_contig-120_52
vae_117	SK43_contig_632_pilon
vae_117	SK43_NODE_80
vae_118	H22_contig-120_56
vae_118	H23_opera_contig_41
vae_118	H22_NODE_73
vae_118	H22_opera_contig_40
vae_119	H28_contig-120_23
vae_119	H28_contig_18_pilon
vae_120	DC05_NODE_259
vae_121	SK27_opera_contig_958
vae_122	DC09_contig-120_28
vae_123	SK55_contig-120_14
vae_124	A18_contig-120_296
vae_125	H27_contig-120_984
vae_126	QM02_NODE_64
vae_126	QM02_contig-120_13
vae_127	A15_contig-120_9
vae_127	S11_opera_contig_179
vae_127	H27_NODE_46
vae_127	SK05_contig-120_30
vae_127	DC16_contig-120_10
vae_127	DC16_contig_640_pilon
vae_128	H27_opera_contig_55
vae_128	H09_contig-120_102
vae_129	H12_NODE_63
vae_129	H48_contig_412_pilon
vae_129	H48_contig-120_58
vae_129	H48_NODE_97
vae_129	H48_opera_contig_61
vae_130	A09_contig_419_pilon
vae_130	A09_contig-120_12
vae_130	A09_NODE_20
vae_131	QM02_NODE_27
vae_131	H62_contig-120_139
vae_131	H62_contig-120_96
vae_131	H62_contig-120_42
vae_133	NCF026_ctg00000004_pilon
vae_134	QM01_contig_95
vae_134	QM01_contig_296
vae_134	QM08_NODE_125
vae_136	DC15_contig-120_22
vae_136	B03_NODE_71
vae_136	H22_contig_200_pilon
vae_136	H22_NODE_81
vae_137	NC317_contig_56_pilon
vae_137	NC317_contig-120_265
vae_137	H48_contig_119_pilon
vae_137	SK44_scaffold_247_pilon
vae_137	NC151_contig_869_pilon
vae_138	A18_contig-120_641
vae_139	H32_NODE_143
vae_140	DC25_NODE_358
vae_142	NC150_contig-120_292
vae_142	NC151_opera_contig_391
vae_142	NC151_contig_505_pilon
vae_142	NC150_opera_contig_203
vae_143	H01_contig_1300_pilon
vae_143	H01_contig-120_63
vae_143	H01_NODE_196
vae_143	H01_opera_contig_139
vae_144	NC151_opera_contig_406
vae_144	NC151_NODE_424
vae_145	H41_contig-120_116
vae_146	H48_contig-120_216
vae_147	NC317_contig_316_pilon
vae_147	NC317_contig-120_26
vae_148	H09_contig-120_1058
vae_149	H09_contig-120_107
vae_149	NC318_contig_189_pilon
vae_149	NC308_contig_161_pilon
vae_149	NC318_NODE_45
vae_150	NC318_NODE_37
vae_150	NC308_contig_157_pilon
vae_150	NC308_NODE_31
vae_151	NC150_NODE_82
vae_151	NC150_contig_631_pilon
vae_151	NCF168_contig_301_pilon
vae_151	NCF168_opera_contig_52
vae_151	NC151_contig-120_63
vae_151	H69_contig-120_29
vae_151	NCF168_contig-120_54
vae_151	NC150_opera_contig_52
vae_151	NC150_contig-120_56
vae_152	H19_NODE_1183
vae_152	H19_opera_contig_746
vae_152	H19_contig-120_689
vae_153	NCF168_contig-120_13
vae_153	NCF168_contig_42_pilon
vae_154	H27_NODE_1002
vae_154	H27_NODE_440
vae_154	H27_contig-120_492
vae_155	S02_NODE_796
vae_155	S02_NODE_658
vae_156	S02_NODE_469
vae_156	H19_NODE_562
vae_157	H50_NODE_63
vae_157	H50_contig-120_38
vae_158	DC23_NODE_34
vae_158	DC23_contig-120_61
vae_158	QM08_opera_contig_125
vae_158	DC23_opera_contig_72
vae_159	NC151_NODE_641
vae_159	NC151_opera_contig_449
vae_160	H34_NODE_135
vae_160	DC26_contig_1011_pilon
vae_160	H34_contig-120_100
vae_160	DC26_NODE_81
vae_160	H34_opera_contig_59
vae_161	NC185_NODE_1357
vae_161	NC185_contig-120_1004
vae_161	NC185_NODE_875
vae_162	SK44_contig_44_pilon
vae_162	SK44_tig00000002_pilon
vae_162	SK44_contig-120_70
vae_163	SK51_opera_contig_24
vae_164	H01_opera_contig_109
vae_164	H01_contig-120_22
vae_164	H01_NODE_61
vae_164	H62_contig-120_16
vae_164	H01_contig_329_pilon
vae_165	NCF004_contig_240_pilon
vae_166	H28_contig-120_205
vae_166	H28_contig_492_pilon
vae_166	H28_NODE_321
vae_167	NCF168_opera_contig_252
vae_168	H10_contig-120_153
vae_168	H56_contig-120_266
vae_168	H01_contig_669_pilon
vae_169	NC318_NODE_67
vae_169	DC05_NODE_33
vae_169	NCF031_contig-120_80
vae_169	SK47_contig-120_63
vae_169	H65_contig-120_30
vae_169	H28_contig-120_73
vae_169	H09_contig-120_155
vae_169	H65_NODE_52
vae_169	H28_opera_contig_79
vae_169	H73_contig-120_34
vae_169	QM02_contig-120_14
vae_170	H56_contig-120_561
vae_171	NC152_contig-120_38
vae_171	NC152_NODE_41
vae_172	H22_NODE_923
vae_174	SK27_opera_contig_113
vae_174	S02_contig_209_pilon
vae_174	S02_contig_205_pilon
vae_174	H23_opera_contig_522
vae_175	H48_NODE_17
vae_175	H48_contig_354_pilon
vae_175	H48_contig-120_83
vae_176	A01_opera_contig_55
vae_176	A01_NODE_75
vae_177	NCF168_contig-120_57
vae_177	NCF168_contig_294_pilon
vae_178	B03_NODE_236
vae_179	H62_contig-120_5
vae_181	A04_contig-120_229
vae_181	A04_contig-120_468
vae_181	A04_contig-120_80
vae_182	NC150_opera_contig_977
vae_183	NCF106_contig-120_173
vae_184	SK44_NODE_402
vae_184	B03_NODE_149
vae_184	B03_contig_63_pilon
vae_184	A16_contig_167_pilon
vae_184	A16_NODE_188
vae_184	H28_contig_244_pilon
vae_184	SK44_contig_988_pilon
vae_184	A01_contig_277_pilon
vae_184	H28_NODE_322
vae_185	NCF055_NODE_35
vae_185	QM02_NODE_44
vae_185	NCF055_opera_contig_15
vae_185	QM02_contig_459_pilon
vae_185	NCF055_contig_57_pilon
vae_186	B03_NODE_17
vae_186	B03_contig-120_45
vae_187	NCF006_contig-120_104
vae_188	NCF004_opera_contig_198
vae_188	NCF004_opera_contig_159
vae_188	NCF004_contig_650_pilon
vae_188	H50_contig_177_pilon
vae_188	H50_opera_contig_773
vae_188	H50_NODE_56
vae_189	H16_contig_118_pilon
vae_189	H22_NODE_147
vae_189	H16_NODE_27
vae_190	NCF044_opera_contig_142
vae_190	NCF044_contig_1542_pilon
vae_191	NC151_NODE_10
vae_191	NC151_contig_931_pilon
vae_192	A11_contig-120_51
vae_193	H01_contig_1285_pilon
vae_194	H48_NODE_131
vae_194	H48_contig_356_pilon
vae_194	H48_opera_contig_91
vae_194	H48_contig-120_86
vae_195	H49_contig-120_71
vae_195	H49_NODE_107
vae_195	H49_contig_318_pilon
vae_195	H49_opera_contig_80
vae_196	NCF051_NODE_290
vae_197	NCF044_opera_contig_135
vae_197	NCF044_contig_1561_pilon
vae_197	NCF044_contig-120_268
vae_197	NCF044_NODE_249
vae_197	NCF044_contig-120_35
vae_198	f231_contig-120_27
vae_198	f6007_contig-120_56
vae_199	NCF044_NODE_658
vae_200	B03_NODE_614
vae_201	SK20_contig_1682_pilon
vae_202	DC14_contig-120_0
vae_203	H49_NODE_563
vae_204	H22_opera_contig_79
vae_204	H22_contig_118_pilon
vae_204	NC199_contig-120_233
vae_205	H69_contig-120_37
vae_205	H69_tig00000002_pilon
vae_205	H30_contig-120_228
vae_206	A04_contig-120_22
vae_207	f6007_contig-120_7
vae_207	A107_NODE_2
vae_208	NCF051_NODE_82
vae_208	NCF051_NODE_227
vae_209	NC183_NODE_13
vae_209	NC152_contig-120_4
vae_209	H69_contig-120_3
vae_209	SK55_contig-120_65
vae_209	NC183_contig-120_3
vae_209	SK55_contig-120_156
vae_210	DC26_NODE_89
vae_210	DC26_contig_1004_pilon
vae_210	SK14_opera_contig_18
vae_210	SK12_opera_contig_48
vae_210	QM02_contig_295_pilon
vae_211	NCF044_NODE_23
vae_211	NCF044_contig_581_pilon
vae_211	H23_contig_71_pilon
vae_211	H23_opera_contig_24
vae_212	NC210_contig_35_pilon
vae_212	NC210_contig-120_28
vae_213	H49_opera_contig_95
vae_213	H49_contig_154_pilon
vae_214	SK43_contig-120_904
vae_214	SK41_contig-120_456
vae_215	NCF051_contig-120_1
vae_215	NCF051_contig_106_pilon
vae_215	NCF051_opera_contig_2
vae_216	H49_contig_144_pilon
vae_216	H49_contig-120_63
vae_217	H28_NODE_162
vae_218	NC317_NODE_931
vae_219	H25_contig-120_14
vae_220	H55_contig-120_1382
vae_221	H46_NODE_100
vae_221	H48_opera_contig_84
vae_221	H48_contig_410_pilon
vae_221	H46_contig_420_pilon
vae_222	H31_contig-120_56
vae_223	H19_contig_896_pilon
vae_223	H19_NODE_238
vae_223	H19_opera_contig_73
vae_225	S05_opera_contig_259
vae_225	H25_contig-120_33
vae_225	S05_opera_contig_72
vae_225	S05_contig-120_21
vae_225	H28_NODE_803
vae_225	H28_NODE_796
vae_225	S05_contig_14_pilon
vae_227	SK12_contig-120_86
vae_227	SK12_NODE_127
vae_227	QM02_NODE_45
vae_227	H13_NODE_115
vae_227	H13_opera_contig_86
vae_227	QM02_contig_451_pilon
vae_227	H13_contig_480_pilon
vae_228	H19_NODE_41
vae_228	NC185_NODE_39
vae_228	H19_contig_784_pilon
vae_228	H50_NODE_70
vae_228	NC185_contig_41_pilon
vae_229	S02_NODE_4
vae_231	DC26_opera_contig_632
vae_231	H47_contig_134_pilon
vae_231	NCF055_NODE_58
vae_231	NCF098_contig-120_136
vae_231	H47_NODE_30
vae_231	H65_NODE_8
vae_231	H54_contig-120_14
vae_231	NCF055_contig_21_pilon
vae_231	NC210_opera_contig_1
vae_231	DC26_NODE_1408
vae_231	H47_opera_contig_17
vae_231	NCF055_contig-120_44
vae_231	S05_NODE_41
vae_231	DC26_contig_315_pilon
vae_231	SK27_contig-120_635
vae_231	SK43_NODE_61
vae_231	H54_contig_188_pilon
vae_231	A04_contig-120_317
vae_231	H54_NODE_9
vae_231	S05_opera_contig_30
vae_232	SK20_contig-120_6
vae_232	SK20_contig_1773_pilon
vae_232	SK20_contig-120_884
vae_232	SK20_NODE_1848
vae_232	SK20_contig-120_487
vae_232	SK20_contig_940_pilon
vae_232	SK20_NODE_96
vae_232	SK20_NODE_26
vae_232	SK20_contig_1867_pilon
vae_232	SK20_NODE_702
vae_232	SK20_NODE_6
vae_232	SK20_contig_1037_pilon
vae_232	SK20_NODE_2104
vae_232	A18_contig-120_566
vae_232	SK20_NODE_1222
vae_232	SK20_NODE_799
vae_232	SK20_NODE_849
vae_232	SK20_opera_contig_492
vae_232	SK20_contig_1097_pilon
vae_232	SK20_NODE_132
vae_233	f6007_contig-120_43
vae_233	H55_contig-120_982
vae_234	H34_contig-120_362
vae_234	H34_NODE_323
vae_235	SK03_NODE_88
vae_235	SK03_opera_contig_81
vae_235	SK03_NODE_147
vae_235	SK03_NODE_105
vae_235	B03_NODE_626
vae_236	QM08_NODE_16
vae_237	H63_NODE_11
vae_238	SK22_NODE_3
vae_238	SK22_contig_38_pilon
vae_239	SK41_contig-120_397
vae_240	NCF168_contig_283_pilon
vae_240	NCF168_contig-120_47
vae_241	NC317_contig_348_pilon
vae_241	S02_contig-120_48
vae_241	A16_contig-120_28
vae_241	H27_opera_contig_437
vae_241	H48_opera_contig_66
vae_241	H48_contig_349_pilon
vae_241	SK28_contig-120_39
vae_241	H48_contig-120_56
vae_241	NC317_contig-120_23
vae_241	SK28_contig-120_63
vae_241	A16_contig_1_pilon
vae_241	S02_contig_605_pilon
vae_242	NCF055_contig_58_pilon
vae_242	NC151_opera_contig_33
vae_242	NC150_NODE_14
vae_242	NC151_opera_contig_125
vae_242	NC150_contig_568_pilon
vae_242	NCF055_NODE_8
vae_242	NCF055_contig-120_1
vae_244	SK12_NODE_261
vae_244	SK12_contig-120_621
vae_244	S02_NODE_1102
vae_244	SK12_contig-120_16
vae_245	H30_contig-120_184
vae_245	H30_contig-120_505
vae_245	H30_contig-120_349
vae_245	H30_contig-120_15
vae_246	SK12_contig_8_pilon
vae_246	SK12_utg00000004_pilon
vae_246	SK12_NODE_19
vae_247	QM08_NODE_73
vae_247	QM08_opera_contig_34
vae_247	QM08_contig-120_25
vae_248	A12_contig-120_228
vae_249	H48_contig_375_pilon
vae_249	H48_NODE_118
vae_250	DC05_contig_202_pilon
vae_250	DC05_contig-120_16
vae_250	DC05_NODE_62
vae_251	DC16_NODE_534
vae_251	DC16_contig-120_644
vae_251	H49_NODE_521
vae_251	DC16_NODE_442
vae_251	DC16_NODE_314
vae_252	H12_contig-120_43
vae_252	H12_NODE_54
vae_253	H47_contig-120_478
vae_254	H13_contig_331_pilon
vae_254	H13_NODE_125
vae_254	H13_opera_contig_101
vae_254	H13_contig-120_96
vae_255	NC173_ctg00000004_pilon
vae_256	H47_NODE_371
vae_257	H31_opera_contig_75
vae_257	H31_contig-120_61
vae_258	H10_contig-120_125
vae_258	H10_contig-120_260
vae_259	SK12_NODE_871
vae_259	SK12_opera_contig_109
vae_259	NCF044_NODE_1147
vae_260	H25_contig-120_155
vae_261	NCF044_contig_1193_pilon
vae_261	B03_contig-120_31
vae_262	H23_NODE_76
vae_262	A09_NODE_78
vae_262	SK44_contig-120_88
vae_262	H23_opera_contig_40
vae_262	H28_NODE_86
vae_262	QM08_contig-120_20
vae_262	H54_opera_contig_16
vae_262	H54_contig-120_27
vae_262	NCF058_contig-120_40
vae_263	H19_NODE_388
vae_264	SK28_contig-120_78
vae_265	DC16_contig-120_113
vae_266	QM02_contig_238_pilon
vae_266	QM02_NODE_66
vae_267	NC308_contig_160_pilon
vae_267	NC318_contig_193_pilon
vae_267	NC308_contig-120_12
vae_269	NCF051_NODE_125
vae_270	H19_contig_375_pilon
vae_270	H19_NODE_23
vae_271	A13_NODE_478
vae_272	H09_contig-120_5
vae_273	H65_NODE_247
vae_273	H65_contig-120_234
vae_274	H19_opera_contig_247
vae_274	H19_opera_contig_209
vae_274	H29_contig-120_18
vae_274	H19_NODE_291
vae_274	H19_NODE_138
vae_275	H73_contig-120_407
vae_275	H73_opera_contig_475
vae_275	H73_NODE_638
vae_276	NCF044_contig_1129_pilon
vae_277	H27_contig-120_567
vae_277	DC23_opera_contig_2
vae_277	H44_contig-120_134
vae_277	DC23_contig-120_1
vae_277	SK41_contig-120_435
vae_277	H44_contig-120_74
vae_278	H13_opera_contig_41
vae_278	H13_NODE_63
vae_279	H09_contig-120_880
vae_279	f111_contig-120_51
vae_279	f111_contig-120_55
vae_279	H09_contig-120_498
vae_280	DC26_NODE_900
vae_281	DC25_contig_157_pilon
vae_281	A06_contig-120_32
vae_282	DC26_contig_971_pilon
vae_282	DC26_opera_contig_88
vae_282	DC26_contig-120_59
vae_284	H28_NODE_96
vae_284	H28_opera_contig_69
vae_285	DC05_NODE_21
vae_285	DC05_contig_197_pilon
vae_286	NC183_NODE_518
vae_287	A11_contig_182_pilon
vae_287	H23_contig_215_pilon
vae_287	A11_NODE_15
vae_287	H23_NODE_21
vae_288	H73_NODE_168
vae_288	H73_contig-120_94
vae_288	H73_opera_contig_85
vae_289	A11_contig_174_pilon
vae_289	A11_contig-120_66
vae_289	NCF051_NODE_325
vae_289	NCF051_contig_39_pilon
vae_290	A01_NODE_46
vae_290	NCF026_NODE_128
vae_290	A01_contig_275_pilon
vae_290	A16_contig_164_pilon
vae_290	A01_opera_contig_87
vae_290	A16_NODE_29
vae_291	H25_contig-120_91
vae_291	H25_contig-120_7
vae_291	H25_contig-120_219
vae_291	H25_contig-120_1
vae_292	SK08_NODE_83
vae_292	NCF044_NODE_462
vae_293	H49_contig_155_pilon
vae_293	H49_NODE_60
vae_294	NC183_NODE_5
vae_294	NC183_contig_41_pilon
vae_295	H23_contig-120_1266
vae_296	DC16_contig_888_pilon
vae_296	DC16_contig-120_3
vae_296	DC16_NODE_13
vae_297	NC183_NODE_39
vae_297	NC183_contig_201_pilon
vae_298	H49_contig_97_pilon
vae_298	SK47_contig-120_100
vae_298	B13_NODE_42
vae_298	H09_contig-120_370
vae_298	SK20_contig-120_49
vae_298	H49_contig-120_43
vae_298	S11_contig-120_18
vae_298	SK20_NODE_72
vae_299	SK05_contig-120_40
vae_299	SK05_contig-120_228
vae_300	DC23_opera_contig_45
vae_300	DC23_NODE_31
vae_301	H40_contig-120_12
vae_301	H40_contig-120_287
vae_301	H40_contig-120_27
vae_302	f6007_contig-120_378
vae_303	H69_contig-120_386
vae_304	NCF006_contig-120_314
vae_304	NCF006_contig-120_204
vae_304	NCF006_opera_contig_180
vae_304	NCF006_contig-120_94
vae_304	NCF006_contig-120_62
vae_304	NCF006_contig-120_78
vae_305	QM08_contig-120_77
vae_306	H62_contig-120_180
vae_307	H48_opera_contig_220
vae_307	H48_NODE_263
vae_307	H48_contig-120_209
vae_308	SK03_contig_279_pilon
vae_308	SK03_NODE_18
vae_308	SK03_opera_contig_10
vae_309	DC14_contig-120_382
vae_309	DC14_contig-120_189
vae_310	NCF098_contig-120_146
vae_310	NCF098_contig-120_18
vae_310	NCF098_contig-120_187
vae_311	SK22_NODE_34
vae_311	SK22_contig_35_pilon
vae_311	SK22_opera_contig_12
vae_311	SK22_contig-120_23
vae_312	H25_contig-120_87
vae_313	S02_contig_901_pilon
vae_313	S02_opera_contig_126
vae_313	S02_contig-120_261
vae_314	H46_contig-120_114
vae_314	DC05_NODE_31
vae_314	H31_NODE_83
vae_314	H31_contig_131_pilon
vae_314	H22_contig_28_pilon
vae_314	SK20_opera_contig_124
vae_314	SK20_NODE_113
vae_314	H46_opera_contig_102
vae_314	SK20_contig_1313_pilon
vae_315	SK05_contig-120_108
vae_316	NCF044_NODE_89
vae_316	NCF044_contig-120_44
vae_316	NCF044_contig_713_pilon
vae_317	NCF051_contig-120_443
vae_317	NCF051_opera_contig_409
vae_318	SK08_opera_contig_14
vae_318	SK43_contig_624_pilon
vae_318	NC150_contig_390_pilon
vae_318	DC05_NODE_28
vae_318	f231_contig-120_96
vae_318	NC150_contig_542_pilon
vae_318	SML01_contig-120_14
vae_318	NC151_contig_278_pilon
vae_318	DC23_tig00000016_pilon
vae_318	NC150_contig_541_pilon
vae_318	H30_contig-120_276
vae_318	NCF006_contig-120_224
vae_318	QM02_contig_67_pilon
vae_318	H34_contig-120_96
vae_318	SK08_NODE_18
vae_318	DC05_contig_2_pilon
vae_318	DC05_contig-120_27
vae_318	NCF031_contig-120_34
vae_318	NCF041_opera_contig_101
vae_318	SK54_contig_323_pilon
vae_318	NC151_NODE_295
vae_318	SK43_contig_222_pilon
vae_318	NC151_opera_contig_415
vae_318	NCF098_contig-120_367
vae_318	NCF051_contig-120_236
vae_318	NC151_NODE_332
vae_318	NCF006_contig-120_235
vae_318	NCF168_contig_38_pilon
vae_318	NC150_NODE_469
vae_318	NCF041_contig_274_pilon
vae_318	NCF041_contig-120_302
vae_318	NCF051_NODE_55
vae_318	SK54_NODE_50
vae_318	NCF098_contig-120_285
vae_318	NC151_contig_341_pilon
vae_318	DC23_NODE_50
vae_318	NC159_contig_12_pilon
vae_318	f231_contig-120_897
vae_319	H49_opera_contig_146
vae_319	SK43_contig_317_pilon
vae_319	A09_contig_322_pilon
vae_319	NC178_contig-120_2
vae_319	A09_contig_326_pilon
vae_319	A09_contig-120_3
vae_319	SK43_contig-120_470
vae_319	H49_contig_332_pilon
vae_319	NC178_contig-120_6
vae_319	NC178_contig-120_19
vae_319	SK43_opera_contig_1
vae_319	H49_NODE_1
vae_319	H49_contig_24_pilon
vae_319	A09_NODE_1
vae_320	H73_NODE_209
vae_322	NCF026_contig-120_638
vae_323	H01_NODE_1108
vae_324	NCF004_opera_contig_42
vae_324	NCF004_contig_684_pilon
vae_324	NCF004_contig-120_43
vae_324	NCF004_NODE_76
vae_325	H48_contig_82_pilon
vae_326	A107_NODE_42
vae_326	A107_contig-120_21
vae_327	A11_NODE_90
vae_327	A12_contig-120_406
vae_327	NCF026_contig-120_155
vae_327	NCF031_contig-120_89
vae_327	NCF026_NODE_192
vae_327	A08_NODE_123
vae_328	H49_contig_215_pilon
vae_328	H49_NODE_148
vae_329	H32_NODE_411
vae_331	H47_opera_contig_216
vae_332	NC183_NODE_69
vae_332	NC308_NODE_36
vae_333	SK22_NODE_98
vae_333	SK22_opera_contig_278
vae_333	NC210_contig-120_612
vae_334	B13_contig-120_26
vae_334	B13_contig_103_pilon
vae_335	H10_contig-120_765
vae_335	H27_NODE_435
vae_335	H27_opera_contig_313
vae_335	H27_contig-120_1041
vae_336	NC151_NODE_784
vae_337	NCF004_opera_contig_1035
vae_339	H27_contig_73_pilon
vae_339	H27_opera_contig_62
vae_339	H27_contig-120_66
vae_340	H27_contig-120_33
vae_340	H27_NODE_52
vae_340	H27_contig_252_pilon
vae_340	H27_opera_contig_34
vae_342	H11_contig-120_15
vae_342	H11_contig_9_pilon
vae_342	H32_NODE_10
vae_342	H11_NODE_19
vae_342	H32_contig_363_pilon
vae_343	NCF031_contig-120_341
vae_343	A08_contig-120_25
vae_343	A08_NODE_22
vae_344	H10_contig-120_366
vae_345	H19_opera_contig_103
vae_345	H19_contig_881_pilon
vae_346	H47_NODE_52
vae_346	SK27_contig-120_244
vae_346	SK27_opera_contig_166
vae_346	SK27_NODE_58
vae_346	H47_opera_contig_55
vae_347	B14_contig-120_8
vae_348	H50_opera_contig_18
vae_348	H50_NODE_93
vae_348	H50_contig-120_31
vae_349	H43_contig-120_139
vae_351	DC23_NODE_70
vae_352	H34_NODE_268
vae_352	NCF044_contig-120_553
vae_352	H34_contig-120_246
vae_352	NCF044_NODE_601
vae_353	SK41_contig-120_30
vae_354	H68_contig-120_121
vae_355	H27_contig-120_526
vae_355	H27_opera_contig_407
vae_356	H32_contig-120_7
vae_356	H32_contig_185_pilon
vae_356	H32_NODE_23
vae_357	H13_opera_contig_406
vae_357	NCF006_opera_contig_29
vae_357	NCF168_opera_contig_26
vae_357	NC151_NODE_441
vae_357	NCF168_contig-120_32
vae_357	NC151_opera_contig_1036
vae_357	NCF168_contig_135_pilon
vae_357	NC150_NODE_387
vae_357	NC150_NODE_320
vae_357	SK41_contig-120_11
vae_357	NCF006_contig-120_171
vae_357	H62_contig-120_10
vae_358	SK20_contig_1854_pilon
vae_358	SK20_contig-120_58
vae_358	SK20_NODE_85
vae_359	H32_contig-120_66
vae_360	SK51_contig-120_465
vae_361	H11_NODE_44
vae_361	H11_contig_102_pilon
vae_362	A107_opera_contig_15
vae_362	f6007_contig-120_33
vae_362	A107_NODE_31
vae_363	SK20_NODE_8
vae_363	SK20_contig_1202_pilon
vae_364	H27_NODE_143
vae_364	H27_contig-120_109
vae_364	H27_contig_201_pilon
vae_365	H34_NODE_38
vae_365	H34_contig_676_pilon
vae_365	H34_contig-120_1325
vae_365	H34_opera_contig_12
vae_366	SK22_NODE_4
vae_366	SK22_tig00000001_pilon
vae_367	A08_contig-120_36
vae_368	H19_opera_contig_663
vae_369	DC23_NODE_118
vae_369	SK27_NODE_150
vae_369	DC23_opera_contig_114
vae_369	SK27_contig-120_124
vae_370	A12_contig-120_240
vae_371	H54_contig_119_pilon
vae_371	H54_opera_contig_13
vae_371	H54_contig-120_23
vae_372	NC210_contig_60_pilon
vae_372	NC210_opera_contig_67
vae_372	NC210_NODE_30
vae_373	f231_contig-120_31
vae_374	DC13_contig-120_14
vae_374	DC13_NODE_20
vae_374	DC13_opera_contig_6
vae_375	DC23_opera_contig_917
vae_375	NCF098_contig-120_13
vae_376	H73_contig-120_6
vae_376	H34_contig-120_41
vae_376	H73_contig_188_pilon
vae_376	NCF168_contig-120_9
vae_376	A11_contig_164_pilon
vae_376	H65_NODE_7
vae_376	NCF168_contig_90_pilon
vae_376	A11_NODE_17
vae_377	H22_contig-120_209
vae_378	H25_contig-120_38
vae_379	H34_contig-120_55
vae_379	H34_NODE_66
vae_379	DC23_contig-120_137
vae_379	A12_contig-120_10
vae_380	DC14_contig-120_489
vae_381	SK54_contig-120_532
vae_382	H48_opera_contig_60
vae_382	H48_contig_383_pilon
vae_382	H48_contig-120_108
vae_382	SK08_NODE_32
vae_383	NC317_NODE_274
vae_383	H13_opera_contig_487
vae_383	NC308_contig-120_97
vae_383	NC308_NODE_28
vae_383	NCF077_contig-120_98
vae_383	H22_contig-120_145
vae_383	H63_opera_contig_91
vae_383	H22_NODE_377
vae_383	NC318_NODE_73
vae_383	H13_NODE_286
vae_383	NC318_NODE_71
vae_385	NC210_opera_contig_22
vae_385	NC210_contig-120_13
vae_385	NC210_contig_40_pilon
vae_385	NC210_NODE_20
vae_386	NCF051_contig_95_pilon
vae_386	NCF051_opera_contig_3
vae_387	NC178_contig-120_16
vae_388	NC151_contig_956_pilon
vae_388	NC151_opera_contig_49
vae_388	NC150_contig_565_pilon
vae_390	NCF058_contig-120_348
vae_391	A13_opera_contig_42
vae_391	A08_NODE_37
vae_391	A13_NODE_57
vae_391	A13_contig-120_37
vae_391	A13_contig_230_pilon
vae_392	H62_contig-120_152
vae_393	NCF006_contig-120_5
vae_394	NC317_NODE_220
vae_394	NC317_NODE_871
vae_395	SK43_contig_524_pilon
vae_395	SK43_opera_contig_44
vae_396	NCF055_NODE_40
vae_396	NCF055_opera_contig_19
vae_396	NCF055_contig_148_pilon
vae_396	NCF055_contig-120_18
vae_397	NC185_contig_373_pilon
vae_397	H47_NODE_40
vae_397	H09_contig-120_24
vae_397	H22_NODE_21
vae_397	SK54_NODE_30
vae_397	DC05_contig_203_pilon
vae_397	NC159_NODE_9
vae_397	NC151_contig_964_pilon
vae_397	NC308_contig-120_6
vae_397	A107_NODE_14
vae_397	SK20_contig_807_pilon
vae_397	DC05_NODE_9
vae_397	H48_contig_135_pilon
vae_397	NC152_opera_contig_34
vae_397	H22_opera_contig_19
vae_397	DC23_NODE_46
vae_397	SK54_contig-120_14
vae_397	NCF044_contig_1474_pilon
vae_397	SK27_opera_contig_543
vae_397	NC151_NODE_24
vae_397	NCF044_NODE_44
vae_397	NC308_NODE_8
vae_397	NC185_opera_contig_6
vae_397	NC304_contig-120_9
vae_398	H11_NODE_17
vae_398	H11_NODE_338
vae_399	H27_NODE_1131
vae_400	H29_contig-120_193
vae_401	H50_contig_160_pilon
vae_401	H50_contig-120_41
vae_402	H27_NODE_217
vae_402	H27_NODE_582
vae_402	H48_contig-120_627
vae_403	H40_contig-120_485
vae_404	NCF026_NODE_28
vae_404	NCF058_contig-120_35
vae_404	NCF026_contig-120_14
vae_405	H12_contig-120_4
vae_406	B03_contig-120_252
vae_407	NC199_contig-120_294
vae_407	H55_contig-120_351
vae_407	H01_opera_contig_87
vae_408	NCF044_contig-120_56
vae_408	NCF044_opera_contig_65
vae_408	NCF044_contig_1480_pilon
vae_409	NC159_NODE_127
vae_409	NC159_NODE_111
vae_409	NC159_opera_contig_67
vae_409	NC159_contig-120_76
vae_409	NC159_opera_contig_50
vae_409	NC159_NODE_38
vae_409	NC159_NODE_78
vae_410	H27_contig-120_12
vae_410	H27_opera_contig_947
vae_410	H27_NODE_633
vae_410	H27_opera_contig_699
vae_410	H27_contig_251_pilon
vae_411	H31_contig_106_pilon
vae_411	H31_opera_contig_29
vae_412	QM08_NODE_25
vae_413	H27_NODE_713
vae_413	H27_NODE_903
vae_413	H40_contig-120_547
vae_413	H40_contig-120_361
vae_413	H40_contig-120_500
vae_413	H27_NODE_566
vae_415	B03_NODE_322
vae_415	B03_NODE_151
vae_416	H22_opera_contig_45
vae_416	H22_contig-120_61
vae_416	H22_NODE_77
vae_417	H27_NODE_153
vae_418	NCF033_contig-120_65
vae_418	NCF041_NODE_67
vae_418	NCF041_contig-120_42
vae_418	NCF041_contig_518_pilon
vae_418	NCF041_opera_contig_56
vae_419	NC318_contig-120_375
vae_420	H28_NODE_40
vae_420	H28_contig_488_pilon
vae_421	SK51_contig-120_232
vae_421	SK51_contig_689_pilon
vae_422	H34_contig_697_pilon
vae_422	H09_contig-120_483
vae_423	A08_contig-120_76
vae_423	DC26_opera_contig_113
vae_423	DC23_NODE_139
vae_423	SK54_contig-120_82
vae_423	DC23_contig-120_188
vae_423	A08_NODE_63
vae_423	H50_opera_contig_40
vae_423	H50_NODE_107
vae_423	A13_contig-120_61
vae_423	A13_contig_231_pilon
vae_423	SK54_contig_391_pilon
vae_423	H50_contig-120_80
vae_423	DC26_contig-120_92
vae_423	A13_NODE_80
vae_424	H09_contig-120_676
vae_425	SK20_contig-120_68
vae_425	SK20_opera_contig_78
vae_425	SK20_NODE_107
vae_426	H31_opera_contig_134
vae_426	H31_contig-120_125
vae_427	SK44_opera_contig_1183
vae_428	A11_contig-120_44
vae_428	A11_NODE_79
vae_429	S02_opera_contig_489
vae_429	SK03_opera_contig_860
vae_430	DC13_contig-120_518
vae_431	H27_contig-120_159
vae_431	H27_NODE_90
vae_431	H27_opera_contig_56
vae_432	A04_contig-120_129
vae_433	NCF098_contig-120_336
vae_434	H25_contig-120_133
vae_435	H11_opera_contig_9
vae_435	H11_contig-120_13
vae_435	H11_NODE_18
vae_436	H73_opera_contig_179
vae_436	H73_NODE_358
vae_436	H73_NODE_366
vae_437	NCF106_contig-120_8
vae_437	NCF106_NODE_14
vae_439	B14_contig-120_35
vae_439	NCF171_NODE_58
vae_440	H68_contig-120_32
vae_440	H68_contig-120_676
vae_440	H68_contig-120_20
vae_440	H68_contig-120_581
vae_441	A16_contig-120_22
vae_441	A16_contig_172_pilon
vae_441	A01_contig_304_pilon
vae_441	A01_opera_contig_71
vae_442	NCF031_contig-120_1426
vae_443	NCF026_NODE_309
vae_444	NCF098_contig-120_26
vae_444	NCF098_contig-120_437
vae_444	NCF098_contig-120_76
vae_444	NCF098_contig-120_311
vae_445	H46_opera_contig_54
vae_445	H46_contig_417_pilon
vae_445	NC185_NODE_512
vae_446	SK43_NODE_131
vae_446	SK43_contig_673_pilon
vae_447	NC151_contig-120_58
vae_447	NC151_contig_821_pilon
vae_447	NC151_opera_contig_301
vae_447	NC150_contig-120_52
vae_447	NC151_opera_contig_111
vae_448	H34_NODE_213
vae_448	H40_contig-120_32
vae_448	SK19_contig-120_23
vae_448	DC23_NODE_518
vae_448	QM01_contig_46
vae_448	H19_NODE_684
vae_448	H11_NODE_460
vae_448	DC23_contig-120_80
vae_448	H12_NODE_304
vae_448	NC151_opera_contig_414
vae_448	A13_NODE_22
vae_448	NC151_contig_881_pilon
vae_448	NC323_contig-120_70
vae_449	NC317_NODE_39
vae_449	NC317_contig-120_76
vae_449	NC317_contig_207_pilon
vae_450	H22_NODE_792
vae_450	H22_opera_contig_764
vae_450	H22_NODE_107
vae_450	H22_contig-120_84
vae_450	H22_contig-120_290
vae_450	H22_contig_168_pilon
vae_450	H22_NODE_173
vae_450	H22_contig_130_pilon
vae_450	H22_contig-120_747
vae_451	NCF044_contig_593_pilon
vae_451	NCF044_NODE_59
vae_451	NCF044_contig-120_32
vae_452	SK27_contig-120_1093
vae_453	NCF171_NODE_22
vae_453	NCF171_contig-120_12
vae_453	NCF171_contig_186_pilon
vae_455	SK41_contig-120_321
vae_455	SK41_contig-120_272
vae_456	A09_NODE_486
vae_456	A09_contig_595_pilon
vae_456	A15_contig-120_265
vae_458	H09_contig-120_249
vae_459	DC28_opera_contig_16
vae_459	DC28_contig-120_24
vae_459	DC28_NODE_30
vae_461	H40_contig-120_89
vae_461	H40_contig-120_479
vae_461	H22_opera_contig_359
vae_461	H22_NODE_146
vae_461	H40_contig-120_223
vae_462	f242_contig-120_283
vae_462	NCF098_contig-120_390
vae_463	A11_ctg00000002_pilon
vae_463	A11_contig_33_pilon
vae_463	A11_NODE_61
vae_464	NC317_NODE_86
vae_465	NCF051_contig-120_442
vae_465	NCF051_opera_contig_408
vae_466	S02_contig-120_39
vae_466	S02_opera_contig_52
vae_466	S02_NODE_71
vae_467	NCF051_NODE_73
vae_467	NCF051_contig_100_pilon
vae_467	NCF051_opera_contig_162
vae_467	NCF051_NODE_49
vae_467	NCF051_contig-120_47
vae_468	A18_contig-120_609
vae_468	A18_contig-120_475
vae_468	A18_contig-120_772
vae_468	A18_contig-120_712
vae_469	SK19_contig-120_509
vae_470	SK12_contig-120_206
vae_470	SK12_opera_contig_367
vae_470	SK12_contig-120_526
vae_471	NCF098_contig-120_230
vae_471	NCF098_contig-120_35
vae_472	H65_NODE_49
vae_473	H34_contig-120_1090
vae_474	QM01_contig_633
vae_476	NCF168_contig-120_59
vae_476	NCF168_contig_284_pilon
vae_476	NC318_NODE_55
vae_476	NCF168_opera_contig_67
vae_477	H73_NODE_43
vae_478	H34_contig-120_685
vae_479	NC199_contig-120_79
vae_480	SK20_opera_contig_47
vae_480	SK20_NODE_53
vae_480	SK20_contig-120_534
vae_480	SK20_contig_1798_pilon
vae_480	H31_opera_contig_231
vae_481	H31_contig-120_23
vae_482	H28_contig_58_pilon
vae_482	H28_opera_contig_1085
vae_482	H28_opera_contig_34
vae_482	H28_NODE_53
vae_482	H28_NODE_32
vae_482	H28_contig_157_pilon
vae_483	H49_NODE_31
vae_483	H49_contig-120_20
vae_484	SK20_contig_858_pilon
vae_484	SK44_contig-120_521
vae_484	SK20_contig-120_315
vae_485	S02_NODE_790
vae_485	H60_NODE_321
vae_485	S02_NODE_1217
vae_485	H60_NODE_349
vae_485	H31_NODE_352
vae_485	S02_contig_138_pilon
vae_485	SK27_NODE_908
vae_485	S02_NODE_1260
vae_485	H60_NODE_470
vae_485	S02_NODE_828
vae_485	S02_NODE_279
vae_485	S02_NODE_984
vae_485	S02_NODE_130
vae_485	S02_NODE_1170
vae_486	H73_contig-120_9
vae_486	H73_NODE_17
vae_487	S11_NODE_9
vae_487	S11_contig_32_pilon
vae_487	S11_tig00000003_pilon
vae_488	H28_contig-120_5
vae_488	SK44_NODE_22
vae_488	SK44_contig-120_8
vae_488	f111_contig-120_48
vae_488	f111_contig-120_3
vae_488	SK44_contig_981_pilon
vae_488	SK08_contig-120_3
vae_488	SK44_opera_contig_9
vae_488	DC23_NODE_98
vae_488	f111_contig-120_59
vae_488	H28_contig_178_pilon
vae_488	f111_contig-120_200
vae_488	f111_contig-120_34
vae_488	DC23_NODE_242
vae_489	NC185_contig-120_21
vae_489	A09_utg00000007_pilon
vae_489	SK08_opera_contig_10
vae_489	SK08_opera_contig_75
vae_489	H22_contig-120_17
vae_489	SK08_contig_52_pilon
vae_489	H22_opera_contig_7
vae_489	NCF171_NODE_6
vae_489	H49_NODE_37
vae_489	NC183_contig-120_462
vae_489	NC185_contig_210_pilon
vae_489	NC323_contig-120_130
vae_489	A09_contig-120_11
vae_489	A09_ctg00000006_pilon
vae_489	NCF171_contig-120_2
vae_489	SK08_NODE_11
vae_489	SK44_contig-120_19
vae_489	A09_utg00000002_pilon
vae_489	A107_ctg00000001_pilon
vae_489	NC185_NODE_33
vae_489	NCF171_opera_contig_2
vae_489	H34_contig-120_38
vae_489	A107_NODE_9
vae_489	SK43_NODE_26
vae_489	H56_contig-120_3
vae_489	DC05_contig-120_3
vae_489	DC05_NODE_6
vae_489	SK44_tig00000001_pilon
vae_489	H22_NODE_16
vae_489	NCF044_NODE_20
vae_489	H49_contig_347_pilon
vae_489	NCF044_contig_1388_pilon
vae_489	H31_NODE_316
vae_489	SML01_contig-120_6
vae_489	A107_contig_13_pilon
vae_489	SK43_contig_77_pilon
vae_489	H34_NODE_51
vae_489	H25_contig-120_162
vae_489	DC13_NODE_7
vae_489	DC05_contig_193_pilon
vae_489	H22_contig_126_pilon
vae_490	H22_opera_contig_52
vae_490	H22_contig-120_68
vae_490	H22_NODE_83
vae_491	NC150_contig_560_pilon
vae_491	SK44_contig_940_pilon
vae_492	SK41_contig-120_461
vae_492	SK41_contig-120_422
vae_493	H65_opera_contig_13
vae_493	H65_NODE_28
vae_494	S02_contig-120_65
vae_494	S02_opera_contig_82
vae_494	S02_contig_907_pilon
vae_494	S02_NODE_107
vae_495	NCF033_contig-120_781
vae_496	A11_NODE_523
vae_497	NC318_NODE_4
vae_497	A107_opera_contig_12
vae_497	H34_NODE_115
vae_497	H32_NODE_17
vae_497	H09_contig-120_61
vae_497	NCF171_opera_contig_15
vae_497	DC25_contig-120_93
vae_497	NC304_contig-120_129
vae_497	H34_NODE_610
vae_497	H32_contig_265_pilon
vae_497	SK47_contig-120_37
vae_497	H30_contig-120_313
vae_497	NC185_contig-120_417
vae_497	NC185_contig-120_147
vae_498	A107_contig-120_370
vae_499	H22_opera_contig_48
vae_499	H22_contig_92_pilon
vae_500	SK20_contig-120_67
vae_500	H10_contig-120_40
vae_500	SK20_NODE_89
vae_500	H31_NODE_54
vae_500	SK20_contig_1848_pilon
vae_500	H12_contig-120_48
vae_501	NC173_NODE_294
vae_501	NC173_NODE_392
vae_501	NC173_NODE_140
vae_502	DC05_NODE_42
vae_503	H34_contig-120_805
vae_504	NCF004_NODE_72
vae_504	NCF004_opera_contig_48
vae_505	H09_contig-120_278
vae_506	NC152_contig-120_233
vae_507	SK27_contig-120_193
vae_507	SK27_contig_56_pilon
vae_507	SK27_NODE_141
vae_507	SK27_opera_contig_152
vae_508	H49_opera_contig_71
vae_508	H22_contig-120_74
vae_508	H22_opera_contig_59
vae_509	H27_NODE_622
vae_510	SK54_tig00000001_pilon
vae_510	SK54_NODE_68
vae_511	NCF044_contig-120_14
vae_511	H13_NODE_80
vae_511	SK27_contig-120_20
vae_511	NCF044_contig_1499_pilon
vae_511	A107_contig-120_496
vae_511	A18_contig-120_164
vae_511	NC151_NODE_19
vae_511	A107_NODE_481
vae_511	NCF044_NODE_37
vae_511	QM01_contig_106
vae_511	NC151_opera_contig_117
vae_512	H46_contig-120_260
vae_513	H43_contig-120_217
vae_514	H47_contig-120_17
vae_515	NCF168_contig_279_pilon
vae_515	NCF168_opera_contig_27
vae_517	H27_contig_216_pilon
vae_517	H27_NODE_105
vae_518	NCF004_opera_contig_445
vae_518	NCF168_contig_250_pilon
vae_518	QM01_contig_491
vae_518	NCF005_contig-120_414
vae_518	NCF004_contig_212_pilon
vae_519	H16_NODE_206
vae_520	NC199_contig-120_28
vae_520	H47_NODE_75
vae_520	H47_contig_200_pilon
vae_520	H47_contig-120_273
vae_520	H47_NODE_168
vae_521	QM08_NODE_518
vae_522	NC183_NODE_4
vae_522	H31_contig-120_15
vae_522	NC317_contig_335_pilon
vae_522	NC317_NODE_2
vae_522	NC183_contig-120_1
vae_522	H63_NODE_12
vae_522	NC183_contig_182_pilon
vae_522	H31_contig-120_11
vae_522	NCF044_NODE_2
vae_522	NCF051_opera_contig_20
vae_522	NCF051_NODE_5
vae_522	H31_NODE_64
vae_522	SK28_contig-120_0
vae_522	H63_contig_141_pilon
vae_522	NCF044_contig_1475_pilon
vae_522	H31_NODE_18
vae_523	A11_NODE_272
vae_524	SK19_contig-120_165
vae_525	NCF006_contig-120_180
vae_526	SK43_contig_634_pilon
vae_526	SK43_contig-120_23
vae_526	SK43_NODE_45
vae_527	H13_contig-120_79
vae_527	H13_NODE_94
vae_527	H13_opera_contig_66
vae_528	NCF044_NODE_180
vae_528	NCF044_contig_836_pilon
vae_528	NCF044_opera_contig_243
vae_529	H13_contig-120_44
vae_529	H13_NODE_54
vae_530	A12_contig-120_336
vae_530	A12_contig-120_863
vae_531	SK54_contig_617_pilon
vae_531	SK54_opera_contig_43
vae_531	SK54_NODE_79
vae_531	SK54_contig-120_94
vae_532	NC185_opera_contig_7
vae_532	NC185_NODE_87
vae_532	NC185_contig_337_pilon
vae_533	H56_contig-120_231
vae_534	B14_contig-120_25
vae_534	NC317_NODE_80
vae_534	NC317_contig_240_pilon
vae_534	NC317_contig-120_62
vae_535	NCF044_opera_contig_28
vae_535	NCF044_contig_1096_pilon
vae_536	SK03_contig_225_pilon
vae_536	SK03_NODE_10
vae_536	SK03_opera_contig_74
vae_537	SK27_contig_58_pilon
vae_538	DC05_NODE_3
vae_538	SK28_contig-120_5
vae_538	H54_NODE_4
vae_538	DC05_utg00000002_pilon
vae_538	H34_contig_609_pilon
vae_538	SK14_NODE_4
vae_538	S02_contig_698_pilon
vae_538	NC183_NODE_24
vae_538	NCF044_NODE_24
vae_538	NCF044_contig_890_pilon
vae_538	SK55_contig-120_1
vae_538	NC183_contig_117_pilon
vae_538	NCF005_contig-120_16
vae_538	S02_opera_contig_6
vae_538	S02_NODE_16
vae_538	DC05_utg00000001_pilon
vae_538	NCF005_contig-120_48
vae_538	SK14_contig-120_3
vae_538	H54_contig_60_pilon
vae_538	S19_contig-120_1
vae_538	NCF031_contig-120_205
vae_538	SK14_contig_65_pilon
vae_539	H13_NODE_120
vae_539	A13_NODE_66
vae_539	H13_contig_467_pilon
vae_540	NC173_contig-120_611
vae_541	H31_contig-120_131
vae_541	H31_NODE_130
vae_541	H31_contig_60_pilon
vae_542	NC185_contig_305_pilon
vae_543	NCF033_contig-120_103
vae_543	NCF041_contig-120_77
vae_543	NCF041_NODE_184
vae_544	NCF051_NODE_277
vae_545	NCF005_contig-120_38
vae_545	NCF006_contig-120_46
vae_545	H10_contig-120_39
vae_545	DC14_contig-120_15
vae_545	H01_NODE_107
vae_545	H54_opera_contig_20
vae_545	H54_contig_122_pilon
vae_545	NCF044_contig_805_pilon
vae_546	H43_contig-120_9
vae_547	NCF005_contig-120_462
vae_547	NCF004_opera_contig_1207
vae_547	NCF004_contig-120_13
vae_547	NCF004_NODE_29
vae_548	H34_opera_contig_1165
vae_548	A09_NODE_430
vae_548	NCF051_contig-120_310
vae_550	NCF051_NODE_35
vae_550	NCF051_opera_contig_21
vae_551	A18_contig-120_421
vae_552	NCF026_contig_36_pilon
vae_552	QM08_NODE_9
vae_552	B03_contig_68_pilon
vae_552	H10_contig-120_93
vae_552	H34_contig-120_34
vae_552	NC183_contig-120_6
vae_552	SK14_opera_contig_3
vae_552	NCF055_contig_91_pilon
vae_552	B03_NODE_13
vae_552	NC317_contig_306_pilon
vae_552	NCF044_NODE_14
vae_552	A08_contig_1_pilon
vae_552	NCF044_contig_1160_pilon
vae_552	NCF044_contig-120_5
vae_552	SK08_opera_contig_264
vae_552	A11_contig_183_pilon
vae_552	DC25_contig-120_3
vae_552	NC183_contig_210_pilon
vae_552	NCF051_opera_contig_68
vae_552	A08_utg00000003_pilon
vae_552	A12_contig-120_5
vae_552	NCF051_opera_contig_156
vae_552	DC26_NODE_273
vae_552	H47_contig_301_pilon
vae_552	NCF026_contig-120_24
vae_552	H32_tig00000002_pilon
vae_552	NCF026_ctg00000001_pilon
vae_552	DC25_contig_163_pilon
vae_552	H32_contig_83_pilon
vae_552	SK20_contig_415_pilon
vae_552	SK14_contig_76_pilon
vae_552	f231_contig-120_40
vae_552	NCF051_opera_contig_295
vae_552	A11_contig-120_7
vae_552	NCF055_opera_contig_167
vae_552	QM08_contig-120_3
vae_552	H32_NODE_4
vae_552	NCF055_opera_contig_53
vae_552	NC159_contig-120_3
vae_552	NC152_NODE_12
vae_552	NCF041_contig-120_122
vae_552	f231_contig-120_52
vae_552	NC152_contig-120_9
vae_552	A08_NODE_9
vae_552	NC159_NODE_5
vae_552	SK08_opera_contig_141
vae_552	DC26_NODE_443
vae_552	NC152_opera_contig_8
vae_552	NC159_contig_9_pilon
vae_552	A11_NODE_12
vae_552	NC323_contig-120_20
vae_552	SK20_contig-120_5
vae_552	A08_utg00000004_pilon
vae_552	H31_contig-120_9
vae_552	SK14_NODE_5
vae_552	H31_contig_129_pilon
vae_552	NCF051_opera_contig_231
vae_552	H47_contig-120_11
vae_552	SK14_contig-120_4
vae_552	SK08_contig_54_pilon
vae_552	NCF026_NODE_9
vae_552	NCF055_NODE_7
vae_552	SK20_tig00000007_pilon
vae_552	SK43_NODE_21
vae_553	NCF051_contig-120_37
vae_553	NCF051_opera_contig_55
vae_553	NCF051_NODE_409
vae_554	A08_contig-120_73
vae_554	H01_NODE_169
vae_554	H13_contig-120_153
vae_554	H01_opera_contig_116
vae_554	H01_contig_1415_pilon
vae_554	A08_NODE_60
vae_554	H13_contig_495_pilon
vae_554	A13_contig-120_59
vae_554	A13_NODE_78
vae_554	H01_contig-120_72
vae_555	DC26_contig-120_270
vae_555	DC26_contig_1000_pilon
vae_557	f231_contig-120_585
vae_558	QM02_contig-120_55
vae_558	QM02_NODE_162
vae_559	SK54_NODE_361
vae_560	B13_NODE_329
vae_561	A09_NODE_656
vae_561	A09_NODE_924
vae_561	A09_NODE_798
vae_561	A09_NODE_516
vae_561	A09_NODE_678
vae_561	A09_NODE_269
vae_561	A09_contig_264_pilon
vae_562	H01_contig-120_50
vae_562	H28_NODE_89
vae_563	H12_utg00000002_pilon
vae_563	H12_contig_3_pilon
vae_564	SK55_contig-120_39
vae_564	SK55_contig-120_227
vae_565	NCF004_NODE_500
vae_565	NCF004_opera_contig_411
vae_566	SK20_contig-120_8
vae_566	SK20_NODE_15
vae_566	SK20_opera_contig_14
vae_567	H19_contig_586_pilon
vae_567	H19_NODE_3
vae_568	NC317_contig-120_160
vae_569	H65_NODE_419
vae_570	NCF005_contig-120_17
vae_571	A107_NODE_299
vae_571	A107_opera_contig_23
vae_571	A107_contig-120_109
vae_572	H46_NODE_315
vae_573	NCF044_NODE_62
vae_573	H47_contig_121_pilon
vae_573	H46_opera_contig_49
vae_573	NC173_NODE_19
vae_573	H46_NODE_71
vae_573	H46_contig_424_pilon
vae_573	H47_NODE_47
vae_573	NC173_opera_contig_13
vae_573	NC173_contig-120_31
vae_573	H47_contig-120_38
vae_574	A09_NODE_572
vae_575	NC151_opera_contig_1721
vae_576	NC173_NODE_175
vae_577	NC183_NODE_15
vae_577	NC183_contig-120_10
vae_577	NC183_tig00000001_pilon
vae_577	NC183_contig_7_pilon
vae_578	SK20_NODE_833
vae_578	A18_contig-120_465
vae_578	H34_contig-120_686
vae_578	NCF168_opera_contig_362
vae_578	A04_contig-120_242
vae_578	H34_opera_contig_621
vae_580	SK12_contig-120_94
vae_580	S05_contig_18_pilon
vae_580	A12_contig-120_39
vae_580	NCF098_contig-120_23
vae_580	NCF106_contig-120_27
vae_580	SML01_contig-120_39
vae_580	DC05_NODE_29
vae_580	f111_contig-120_27
vae_580	S05_opera_contig_21
vae_580	QM08_opera_contig_35
vae_580	H40_contig-120_46
vae_580	H31_NODE_60
vae_580	A04_contig-120_32
vae_580	S05_contig-120_38
vae_580	NCF106_opera_contig_24
vae_580	QM08_NODE_74
vae_580	H62_contig-120_71
vae_580	SK02_contig_447_pilon
vae_580	H28_NODE_93
vae_580	SML01_contig-120_92
vae_580	QM08_contig-120_26
vae_580	NCF077_contig-120_28
vae_580	A15_contig-120_27
vae_580	H31_contig_88_pilon
vae_580	B14_contig-120_226
vae_580	NCF106_contig_425_pilon
vae_580	NC318_NODE_47
vae_580	SK12_NODE_143
vae_580	SK27_NODE_156
vae_580	H28_opera_contig_66
vae_580	SK19_contig-120_24
vae_580	NC308_contig-120_24
vae_581	SK51_contig-120_288
vae_581	NCF171_opera_contig_29
vae_581	NCF171_NODE_11
vae_581	SK51_contig_356_pilon
vae_582	H16_contig-120_26
vae_583	H12_contig-120_112
vae_584	NCF051_NODE_7
vae_584	NCF051_contig-120_3
vae_584	NCF051_opera_contig_6
vae_585	DC13_contig-120_140
vae_585	DC13_NODE_342
vae_585	DC13_NODE_472
vae_585	DC13_contig-120_534
vae_585	DC13_contig-120_555
vae_586	H11_contig_64_pilon
vae_586	H11_opera_contig_15
vae_587	A16_NODE_879
vae_587	A16_NODE_614
vae_587	A16_NODE_397
vae_588	H23_contig_56_pilon
vae_588	SK20_NODE_35
vae_588	H34_contig_653_pilon
vae_588	NCF004_NODE_311
vae_588	A107_NODE_21
vae_588	SK20_contig_304_pilon
vae_588	NCF041_NODE_49
vae_588	NC151_contig-120_42
vae_588	H22_NODE_35
vae_588	A107_contig_36_pilon
vae_588	NCF026_contig_132_pilon
vae_588	NCF106_NODE_242
vae_588	H23_NODE_41
vae_588	DC23_opera_contig_594
vae_588	NCF171_opera_contig_12
vae_588	SK27_NODE_48
vae_588	NCF106_contig_174_pilon
vae_588	NCF026_NODE_317
vae_588	H41_contig-120_198
vae_588	H19_NODE_75
vae_588	B13_NODE_33
vae_588	H19_opera_contig_542
vae_588	NCF171_contig-120_194
vae_588	H49_NODE_155
vae_588	SK44_contig_387_pilon
vae_588	H14_contig-120_190
vae_588	QM01_contig_424
vae_588	NCF171_NODE_20
vae_588	H62_contig-120_21
vae_588	H25_contig-120_21
vae_588	NC150_NODE_245
vae_588	H19_contig_440_pilon
vae_588	NCF171_contig_114_pilon
vae_588	DC23_opera_contig_748
vae_588	H49_contig_277_pilon
vae_588	NCF041_contig_512_pilon
vae_589	NCF098_contig-120_297
vae_589	NCF098_contig-120_196
vae_589	NCF098_contig-120_325
vae_590	SK14_contig_73_pilon
vae_590	SK14_NODE_24
vae_591	H48_contig_80_pilon
vae_591	H48_contig-120_485
vae_591	H48_NODE_62
vae_591	H48_opera_contig_600
vae_591	H48_opera_contig_308
vae_591	NCF005_contig-120_161
vae_591	H48_NODE_449
vae_591	NCF005_contig-120_178
vae_593	H34_NODE_2
vae_593	H34_opera_contig_1
vae_593	H34_contig-120_315
vae_594	NCF005_contig-120_628
vae_595	H34_contig-120_268
vae_595	H34_NODE_684
vae_595	SK41_contig-120_86
vae_595	A12_contig-120_156
vae_595	NCF004_opera_contig_414
vae_595	A12_contig-120_492
vae_596	NC152_NODE_290
vae_596	NC152_contig-120_33
vae_596	NC152_contig_143_pilon
vae_596	NC152_contig_129_pilon
vae_596	NC152_contig-120_35
vae_596	NC152_opera_contig_45
vae_596	NC152_NODE_294
vae_596	NC152_NODE_38
vae_596	NC152_contig_117_pilon
vae_598	H12_contig_56_pilon
vae_598	NCF051_NODE_22
vae_598	H73_contig_111_pilon
vae_598	DC28_contig-120_9
vae_598	NCF051_tig00000001_pilon
vae_598	H31_contig-120_17
vae_598	NCF005_contig-120_11
vae_598	S05_NODE_14
vae_598	A107_NODE_12
vae_598	DC26_contig-120_16
vae_598	DC15_contig-120_20
vae_598	S05_contig-120_11
vae_598	DC26_NODE_28
vae_598	B13_contig_73_pilon
vae_598	DC15_contig-120_50
vae_598	H73_contig-120_5
vae_598	NC317_contig_37_pilon
vae_598	S05_opera_contig_25
vae_599	B03_NODE_522
vae_600	NCF058_contig-120_379
vae_601	H50_contig_144_pilon
vae_602	S06_contig-120_102
vae_603	H09_contig-120_90
vae_603	H28_contig_479_pilon
vae_603	H32_NODE_28
vae_603	H19_contig_899_pilon
vae_603	H32_contig_334_pilon
vae_604	H63_NODE_161
vae_605	NCF026_NODE_272
vae_606	S02_NODE_150
vae_606	H34_NODE_263
vae_607	B14_contig-120_30
vae_608	H27_contig_250_pilon
vae_608	H27_NODE_47
vae_608	H27_NODE_45
vae_608	H48_opera_contig_31
vae_608	H48_contig_348_pilon
vae_611	NC210_contig-120_416
vae_611	NC210_contig-120_800
vae_611	NC210_NODE_256
vae_612	H01_NODE_23
vae_612	H01_opera_contig_111
vae_612	H01_contig_943_pilon
vae_614	A04_contig-120_38
vae_614	DC25_contig-120_13
vae_614	DC25_NODE_26
vae_615	NCF106_contig-120_699
vae_615	NCF106_NODE_719
vae_616	H69_contig-120_192
vae_617	NC178_contig-120_14
vae_617	H56_contig-120_37
vae_618	SK02_contig-120_215
vae_618	NCF055_contig-120_36
vae_618	SK02_contig-120_89
vae_618	SK02_contig_17_pilon
vae_619	S02_opera_contig_111
vae_620	B03_NODE_86
vae_620	B03_contig_61_pilon
vae_621	NC318_NODE_106
vae_621	f111_contig-120_189
vae_622	S02_NODE_479
vae_623	NCF005_contig-120_2
vae_624	SK08_contig-120_73
vae_624	SK08_NODE_108
vae_625	DC26_NODE_215
vae_625	DC26_contig-120_360
vae_626	H73_opera_contig_9
[truncated: 19,495 more rows]
